# Supplementary material for: Integrated cytomembrane proteomics identifies EpCAM/MGST1 as therapeutic targets in metastatic laryngeal carcinoma
Source: Front Genet. 2025 Jul 24;16:1615570. doi: 10.3389/fgene.2025.1615570 (PMC12328148; doi:10.3389/fgene.2025.1615570)
Supplement: Supplementary file 1 [file Table3.xlsx]

## Sheet: Table S2A
Differential analysis of proteome between lymphatic metastasis and non-lymphatic metastasis laryngeal carcinoma
Protein name	logFC	AveExpr	t	P.Value	adj.P.Val	B
ZMYM2	0.466281	24.0592	5.4038	5.35e-06	0.00960923	3.97661
MCM3	0.781446	27.0537	5.18084	1.04e-05	0.00960923	3.37515
SSRP1	0.467895	26.4342	5.16961	1.07e-05	0.00960923	3.34487
AMPD3	-0.550169	24.8908	-5.16488	1.09e-05	0.00960923	3.33211
THOC7	0.382588	25.6092	5.13345	1.2e-05	0.00960923	3.24738
LRPPRC	0.509949	27.2107	5.10242	1.31e-05	0.00960923	3.16374
ADAP2	-0.584422	20.8984	-5.09188	1.35e-05	0.00960923	3.13533
TCP11L1	-0.507315	23.1755	-5.0883	1.37e-05	0.00960923	3.12568
RIF1	0.668464	24.0621	5.02907	1.63e-05	0.00960923	2.96613
SUPT16H	0.423961	27.3488	4.99407	1.81e-05	0.00960923	2.87189
TFB2M	0.584557	23.0861	4.97651	1.9e-05	0.00960923	2.82465
MCM4	0.730875	26.7564	4.9365	2.14e-05	0.00960923	2.717
DDX47	0.675754	24.4754	4.92955	2.19e-05	0.00960923	2.69834
MCM5	0.779027	26.4653	4.92139	2.24e-05	0.00960923	2.67638
MCM2	0.745071	26.2557	4.91821	2.26e-05	0.00960923	2.66784
BRD2	0.406431	23.6826	4.91647	2.28e-05	0.00960923	2.66315
MDN1	0.432344	24.0496	4.89841	2.4e-05	0.00960923	2.61461
WDHD1	0.52903	24.0446	4.87052	2.61e-05	0.00960923	2.53968
EPCAM	1.4585	25.0244	4.86993	2.61e-05	0.00960923	2.53811
RBM17	0.333146	25.5535	4.86395	2.66e-05	0.00960923	2.52206
MAD2L1	0.586169	25.5516	4.8607	2.68e-05	0.00960923	2.51332
SLIRP	0.466597	26.4703	4.78202	3.39e-05	0.0111229	2.30222
TOMM22	0.321925	27.701	4.74802	3.74e-05	0.0111229	2.21115
MCM7	0.717383	26.781	4.74774	3.75e-05	0.0111229	2.21038
RRP1B	0.373139	24.6948	4.74037	3.83e-05	0.0111229	2.19065
MCM6	0.789809	26.4939	4.71158	4.17e-05	0.0111229	2.11361
THOC1	0.417175	24.5058	4.67782	4.6e-05	0.0111229	2.02332
LIG1	0.715582	25.1086	4.66461	4.79e-05	0.0111229	1.98802
INTS8	0.349259	23.5463	4.66025	4.85e-05	0.0111229	1.97638
CHD4	0.365776	26.247	4.6558	4.91e-05	0.0111229	1.96449
THOC2	0.440108	25.8157	4.64442	5.08e-05	0.0111229	1.93411
PAK1IP1	0.372775	24.0916	4.64438	5.08e-05	0.0111229	1.934
WDR1	-0.391473	29.04	-4.64377	5.09e-05	0.0111229	1.93236
SRSF6	0.503986	26.603	4.63745	5.18e-05	0.0111229	1.91551
FCHSD1	-0.782174	23.5418	-4.63135	5.28e-05	0.0111229	1.89924
CST3	-0.646275	26.1718	-4.62835	5.33e-05	0.0111229	1.89123
HOMER3	-0.649971	24.5893	-4.57468	6.23e-05	0.0123509	1.74816
PHF14	0.342227	23.8899	4.57429	6.24e-05	0.0123509	1.74711
SYMPK	0.302001	25.0332	4.54237	6.85e-05	0.0128656	1.66215
CYB5R1	-0.699776	26.5526	-4.52504	7.21e-05	0.0128656	1.61605
METTL14	0.336409	23.804	4.52079	7.3e-05	0.0128656	1.60476
RRAGC	-0.419639	25.1704	-4.5198	7.32e-05	0.0128656	1.60213
EHD1	-0.4482	26.8359	-4.5182	7.36e-05	0.0128656	1.59789
POLR1B	0.457871	24.189	4.49698	7.83e-05	0.0132829	1.54152
DAP3	0.399897	24.4974	4.48652	8.07e-05	0.0132829	1.51374
STRIP2	-0.907579	19.945	-4.4815	8.19e-05	0.0132829	1.50043
U2SURP	0.33197	25.732	4.4769	8.3e-05	0.0132829	1.48822
FCN3	-0.523556	23.8889	-4.46631	8.56e-05	0.0134152	1.46013
GPLD1	-0.487151	23.2173	-4.45782	8.78e-05	0.0134714	1.43763
HNRNPDL	0.389068	27.6493	4.43312	9.44e-05	0.0137887	1.37218
RPL3L	-0.909085	21.496	-4.43277	9.45e-05	0.0137887	1.37125
MORC2	0.398203	25.3192	4.42503	9.66e-05	0.0137887	1.35077
L3MBTL3	0.527579	21.7876	4.42248	9.73e-05	0.0137887	1.34403
PES1	0.321692	26.1708	4.41657	9.9e-05	0.0137887	1.32838
DHX9	0.331057	28.2204	4.39499	0.000105458	0.0143253	1.27132
CCNT1	0.312232	23.9394	4.391	0.000106692	0.0143253	1.26077
HAT1	0.449816	24.8197	4.38369	0.000108987	0.0143442	1.24147
GRSF1	0.348077	26.3692	4.37752	0.000110965	0.0143442	1.22516
DDX18	0.374039	25.9699	4.37263	0.000112556	0.0143442	1.21225
CXorf56	0.452067	23.9941	4.34865	0.000120692	0.0151247	1.14896
CA2	-1.15842	28.4029	-4.32854	0.000127958	0.0157724	1.09596
ZC3H13	0.384835	24.3494	4.30964	0.000135178	0.0160474	1.0462
GTPBP4	0.346333	25.7538	4.30222	0.000138118	0.0160474	1.0267
SH3GLB1	-0.325723	26.1553	-4.29565	0.000140779	0.0160474	1.0094
PRIM1	0.506387	23.1555	4.29056	0.000142872	0.0160474	0.996026
POLA1	0.398563	22.9951	4.28655	0.000144546	0.0160474	0.98547
BMS1	0.350401	24.4469	4.28559	0.000144945	0.0160474	0.98297
INTS14	0.392108	24.26	4.28134	0.000146745	0.0160474	0.971784
THOC5	0.391067	24.5879	4.27596	0.00014905	0.0160474	0.957661
SBNO1	0.357473	23.361	4.27144	0.000151018	0.0160474	0.945773
FCHO2	-0.385412	24.6515	-4.27026	0.000151531	0.0160474	0.942698
NOLC1	0.472309	26.446	4.2542	0.000158747	0.0161351	0.90054
RNF40	0.277541	25.5159	4.24599	0.000162567	0.0161351	0.878995
BCCIP	0.354905	25.1993	4.24427	0.000163376	0.0161351	0.874497
PQBP1	0.359907	24.3948	4.24354	0.000163726	0.0161351	0.87256
DIDO1	0.428932	24.9027	4.23899	0.000165891	0.0161351	0.860655
AFM	-0.683012	25.9591	-4.2364	0.000167143	0.0161351	0.853845
CASP14	-2.28834	26.7794	-4.23153	0.00016951	0.0161351	0.841103
CYLD	-0.304435	24.0299	-4.2315	0.000169527	0.0161351	0.841015
PGLYRP2	-0.552962	25.4981	-4.20865	0.000181104	0.0170215	0.781173
CHEK2	0.50501	23.4071	4.20016	0.000185597	0.0172285	0.758972
TK1	0.730129	24.5838	4.19179	0.000190134	0.0173689	0.737097
PPP1R10	0.318047	24.7082	4.18889	0.000191731	0.0173689	0.729525
MGST1	1.40862	23.6752	4.1816	0.00019581	0.01752	0.71046
DDX21	0.411196	26.5364	4.17694	0.000198458	0.01752	0.698292
FETUB	-0.594784	23.1731	-4.17035	0.000202263	0.01752	0.681094
RCL1	0.391321	24.3078	4.16957	0.000202719	0.01752	0.679056
INTS13	0.392564	24.1987	4.16213	0.000207114	0.0176965	0.659635
KRT10	-2.13726	28.4799	-4.15803	0.000209575	0.0177055	0.64894
ISY1-RAB43	0.288461	24.3623	4.14917	0.000214992	0.0179614	0.625833
RYR1	-0.666118	23.1684	-4.14189	0.000219544	0.0181401	0.606865
COIL	0.47184	23.741	4.13303	0.000225214	0.0182419	0.583782
PPAN-P2RY11	0.424416	25.1151	4.13239	0.000225629	0.0182419	0.582117
RBBP7	0.370398	26.0814	4.09699	0.000249788	0.0196064	0.490049
HEXIM1	0.445049	24.4957	4.09635	0.000250245	0.0196064	0.488395
XIRP1	-0.70703	23.7006	-4.09591	0.000250561	0.0196064	0.487254
IRF2BP1	0.460635	24.4362	4.09106	0.000254077	0.0196064	0.474644
RRAD	-0.886325	24.1027	-4.08905	0.000255543	0.0196064	0.469437
LUC7L3	0.311963	26.4385	4.08484	0.000258646	0.0196212	0.458515
API5	0.304842	26.8549	4.07931	0.000262788	0.0196212	0.444142
EP300	0.332087	23.6197	4.07649	0.000264918	0.0196212	0.436837
GINS4	0.513623	22.6373	4.07484	0.000266174	0.0196212	0.432556
POLR1A	0.371349	24.6778	4.06523	0.00027361	0.0199736	0.407629
POLR2H	0.364135	25.5999	4.0611	0.000276866	0.0200169	0.396929
UTP3	0.395165	23.8983	4.05469	0.00028199	0.0201316	0.380339
SNX3	-0.301596	27.5036	-4.05245	0.000283808	0.0201316	0.374528
SMARCA5	0.358441	26.1378	4.03648	0.000297079	0.0206091	0.333195
TYMS	0.696531	22.9943	4.03257	0.000300414	0.0206091	0.323099
CCL14	-0.642185	22.0246	-4.03005	0.000302587	0.0206091	0.316581
ABLIM2	-0.712111	25.3927	-4.02181	0.000309802	0.0206091	0.295273
RAB11FIP5	-0.375266	23.9592	-4.01884	0.000312444	0.0206091	0.287594
PLCH2	-0.661415	22.966	-4.01742	0.000313709	0.0206091	0.283941
NUP98	0.239189	25.5138	4.01379	0.000316984	0.0206091	0.274549
CDK9	0.296601	24.4536	4.01234	0.000318293	0.0206091	0.270824
BCLAF1	0.36228	27.095	4.01159	0.000318981	0.0206091	0.268872
CDK2AP1	0.395605	24.1438	4.0105	0.000319969	0.0206091	0.266075
RNF20	0.263332	26.9682	4.00972	0.000320689	0.0206091	0.264042
EEF1A2	-0.627852	25.5393	-4.0024	0.000327459	0.0208658	0.245156
CAV3	-1.30476	22.1301	-3.99138	0.000337912	0.0213509	0.216752
CHAF1B	0.490734	22.3247	3.98427	0.00034484	0.0214326	0.198407
C1orf35	0.61042	24.1795	3.98054	0.000348521	0.0214326	0.188809
CBX8	0.582993	22.7323	3.97902	0.000350036	0.0214326	0.184888
GTPBP10	0.431636	23.0592	3.97845	0.000350607	0.0214326	0.183417
NOM1	0.488285	22.8232	3.97432	0.000354751	0.0215111	0.172797
GORASP1	-0.397895	23.656	-3.97034	0.000358797	0.0215824	0.162547
SFPQ	0.248896	28.8949	3.96219	0.000367215	0.0218788	0.141593
PRKDC	0.33423	28.3245	3.95997	0.000369545	0.0218788	0.135877
TPR	0.283939	27.6795	3.95125	0.000378824	0.022253	0.113469
ARID2	0.397908	24.403	3.94188	0.00038906	0.0226306	0.0893825
UCK2	0.483036	24.0593	3.93905	0.000392203	0.0226306	0.0821146
POLR2E	0.270673	25.2632	3.93719	0.000394283	0.0226306	0.0773362
CASP4	-0.67484	25.2331	-3.93113	0.000401127	0.022849	0.0617917
TBL3	0.347011	24.6114	3.92193	0.000411736	0.023277	0.0382144
RILPL1	-0.38152	23.5183	-3.9177	0.000416716	0.0233828	0.0273554
ENTPD5	-0.341195	22.27	-3.90917	0.000426925	0.0237565	0.00549828
DDX56	0.357334	24.2161	3.90336	0.00043401	0.0237565	-0.00936309
ZMYND11	0.384131	23.2991	3.90299	0.000434467	0.0237565	-0.0103136
NUP50	0.327125	25.5924	3.90173	0.000436016	0.0237565	-0.0135263
PFN1	-0.267916	30.1763	-3.8907	0.000449856	0.0240547	-0.0417401
PRMT1	0.415994	27.2267	3.89065	0.000449928	0.0240547	-0.0418838
RBM12B	0.314576	24.6781	3.88782	0.000453542	0.0240547	-0.0491064
SDAD1	0.249463	24.5797	3.88704	0.000454554	0.0240547	-0.0511181
NASP	0.462399	27.062	3.88477	0.000457483	0.0240547	-0.0569177
ATAD2	0.59668	24.5605	3.87515	0.000470109	0.0243843	-0.0814913
PLA2G7	-0.423155	21.61	-3.87192	0.000474423	0.0243843	-0.0897353
PARL	0.669098	22.3725	3.87066	0.000476115	0.0243843	-0.0929484
ECT2	0.502959	23.7945	3.87021	0.000476724	0.0243843	-0.0941027
EHMT1	0.287624	23.9235	3.8676	0.000480251	0.0243987	-0.100755
SYNE1	-0.312408	25.0582	-3.86408	0.000485051	0.0244772	-0.109732
GINS3	0.64681	22.8449	3.85785	0.000493665	0.0247458	-0.125617
DSG2	0.604266	25.7829	3.85035	0.000504241	0.0251085	-0.144742
SSC5D	-0.487613	23.5104	-3.84799	0.000507605	0.0251098	-0.150742
AHCTF1	0.281284	24.1867	3.8449	0.000512051	0.0251641	-0.158609
MAP2K4	-0.380669	24.5434	-3.83449	0.000527315	0.025746	-0.18511
SF3B2	0.283144	27.1483	3.8228	0.000544991	0.0264373	-0.214848
TRIM21	-0.582727	25.5319	-3.81586	0.000555745	0.0267862	-0.232471
TTR	-0.462464	27.5691	-3.80716	0.000569523	0.0272754	-0.254555
BAZ1B	0.441997	25.5957	3.79955	0.000581855	0.0276897	-0.273871
POLB	0.534608	24.0719	3.79339	0.000592029	0.0278498	-0.289498
ORC2	0.393922	24.3078	3.79303	0.000592628	0.0278498	-0.290409
CSTF3	0.315134	25.1175	3.78542	0.000605434	0.0278584	-0.309681
MYOT	-0.836979	25.4598	-3.78469	0.000606682	0.0278584	-0.311538
THOC6	0.294049	25.2113	3.78432	0.00060731	0.0278584	-0.312471
SFXN3	-0.384228	25.4682	-3.78202	0.000611248	0.0278584	-0.318297
TONSL	0.450585	22.2018	3.78197	0.000611337	0.0278584	-0.318427
ARL6IP4	0.462561	24.0474	3.77882	0.000616771	0.0279368	-0.326404
RRAGA	-0.35879	25.8972	-3.77319	0.00062659	0.028175	-0.340639
WDR3	0.331609	24.8342	3.77063	0.00063111	0.028175	-0.347117
ORC5	0.447703	23.7158	3.76941	0.000633272	0.028175	-0.350199
RFC3	0.414359	24.9382	3.767	0.000637579	0.0281997	-0.356307
SLURP1	-1.05087	22.5063	-3.76407	0.000642832	0.0282082	-0.363701
TOP2A	0.859681	25.1761	3.76272	0.000645274	0.0282082	-0.367117
UBE2T	0.453789	22.377	3.75851	0.000652936	0.0283782	-0.377752
SRSF9	0.438088	26.3284	3.75633	0.00065694	0.0283881	-0.383261
ACTR3	-0.256929	28.5492	-3.7519	0.000665142	0.0285783	-0.39444
HRG	-0.600001	27.2201	-3.74104	0.00068569	0.0290939	-0.421848
EMG1	0.454827	24.556	3.73951	0.000688628	0.0290939	-0.4257
SNW1	0.304119	25.4389	3.73945	0.00068875	0.0290939	-0.425859
TTF2	0.397431	22.7067	3.73039	0.000706433	0.0290958	-0.44869
POLE3	0.361816	24.5095	3.72814	0.000710886	0.0290958	-0.45435
SNRNP70	0.274896	27.2123	3.72672	0.000713728	0.0290958	-0.457942
MRPL47	0.353419	24.8126	3.72475	0.000717667	0.0290958	-0.462898
STRBP	0.599389	24.7491	3.72051	0.000726222	0.0290958	-0.473569
AMBP	-0.476305	27.4417	-3.72031	0.000726629	0.0290958	-0.474074
ARGLU1	0.432067	26.5155	3.72013	0.000726988	0.0290958	-0.474519
MYO18A	-0.365531	27.6083	-3.71972	0.000727831	0.0290958	-0.475563
NOP2	0.470198	25.4969	3.71891	0.000729485	0.0290958	-0.477605
RAPGEF2	-0.273296	22.188	-3.71565	0.000736147	0.0290958	-0.485791
SF3B1	0.215035	26.9899	3.71356	0.00074047	0.0290958	-0.491063
NEK7	-0.367248	24.9179	-3.71311	0.000741401	0.0290958	-0.492195
PPM1G	0.386425	26.5193	3.71087	0.00074605	0.0290958	-0.497822
RRP15	0.434499	24.5078	3.71015	0.000747555	0.0290958	-0.499637
SNRPC	0.365168	26.2484	3.70755	0.000752996	0.0290958	-0.506165
ARPC3	-0.284225	28.4347	-3.70658	0.000755045	0.0290958	-0.508612
AFG3L2	0.433467	25.6605	3.70299	0.000762635	0.0290958	-0.517615
AMPD1	-0.838439	21.4709	-3.70038	0.000768216	0.0290958	-0.524179
ERGIC3	0.375406	25.4982	3.69928	0.000770576	0.0290958	-0.52694
SYNPO2L	-0.533998	23.4829	-3.69827	0.000772762	0.0290958	-0.52949
AKAP1	0.415539	24.0861	3.69619	0.000777252	0.0290958	-0.534704
ZWILCH	0.40147	22.9361	3.69495	0.000779939	0.0290958	-0.53781
POLDIP3	0.345325	25.4086	3.69438	0.000781192	0.0290958	-0.539255
CHAF1A	0.558477	24.2257	3.69367	0.000782737	0.0290958	-0.541033
COMMD3-BMI1	0.404682	23.7993	3.69123	0.000788079	0.0290958	-0.547155
PYGL	-0.813642	27.4717	-3.68723	0.000796921	0.0290958	-0.557196
EEA1	-0.337888	26.7166	-3.68717	0.000797042	0.0290958	-0.557332
CNOT7	0.226332	23.4234	3.68545	0.000800873	0.0290958	-0.561647
DES	-1.02375	27.9716	-3.68139	0.000809993	0.0290958	-0.571836
TIMM23	0.373752	22.6602	3.68118	0.000810457	0.0290958	-0.572352
FASTKD2	0.412355	23.2099	3.68071	0.000811533	0.0290958	-0.573545
APOC2	-0.763559	26.0929	-3.6788	0.00081585	0.0290958	-0.578319
ABR	-0.294769	24.8082	-3.67431	0.000826118	0.0290958	-0.589573
RANBP2	0.243752	27.7874	3.67179	0.000831928	0.0290958	-0.595878
POLR3B	0.273165	23.1437	3.67141	0.000832819	0.0290958	-0.596841
PARP1	0.679091	27.8074	3.67096	0.000833847	0.0290958	-0.597951
FEN1	0.407158	26.2013	3.66933	0.000837653	0.0290958	-0.602047
PWP2	0.349604	24.4195	3.66904	0.00083832	0.0290958	-0.602764
PRG4	-0.642689	23.3112	-3.66845	0.000839713	0.0290958	-0.604257
RXRB	0.433969	22.4953	3.66497	0.000847872	0.0291902	-0.612956
LDB3	-0.691358	26.0564	-3.66358	0.00085116	0.0291902	-0.616438
NSMCE2	0.38993	22.9613	3.66108	0.000857107	0.0291902	-0.622701
HSPBP1	0.372182	25.2767	3.66072	0.000857963	0.0291902	-0.623598
GTF3C1	0.283172	25.5141	3.65842	0.000863448	0.0292444	-0.629331
DUT	0.468274	26.2828	3.65492	0.000871907	0.0293985	-0.638098
SMARCC1	0.412821	25.2742	3.6483	0.0008881	0.0296705	-0.654648
UTP14A	0.339601	24.4916	3.64806	0.000888678	0.0296705	-0.655233
PPHLN1	0.266031	25.7066	3.64679	0.000891811	0.0296705	-0.658398
DSCC1	0.496022	22.2824	3.64009	0.000908566	0.0300947	-0.675135
CD9	0.919918	28.5571	3.62655	0.000943354	0.0309114	-0.708915
RBBP4	0.377992	28.0941	3.62646	0.000943571	0.0309114	-0.709121
ADNP	0.43245	24.8895	3.62354	0.000951251	0.0309114	-0.716408
SRSF7	0.262494	27.8478	3.6229	0.000952946	0.0309114	-0.718008
MYL4	-0.613424	23.0438	-3.62251	0.000953978	0.0309114	-0.718981
CIT	0.411482	22.9427	3.62103	0.000957886	0.0309114	-0.722655
CHERP	0.287564	25.4354	3.61494	0.000974192	0.0311694	-0.737826
STARD5	-0.874084	24.0962	-3.61354	0.00097796	0.0311694	-0.741295
UBAP1	-0.3905	23.6455	-3.61341	0.000978317	0.0311694	-0.741623
CHMP2B	-0.427661	25.2098	-3.60821	0.000992515	0.0312785	-0.754571
STAG2	0.374926	24.8017	3.60693	0.000996041	0.0312785	-0.757757
GBP1	-0.817573	27.8927	-3.60675	0.000996516	0.0312785	-0.758186
MIPEP	0.354108	25.0056	3.60453	0.00100267	0.0312785	-0.76372
PGM2	-0.362261	27.3169	-3.59989	0.00101562	0.0312785	-0.77525
RTF1	0.301041	24.8768	3.59851	0.00101951	0.0312785	-0.77868
JPH2	-0.536981	22.5862	-3.59666	0.00102473	0.0312785	-0.783273
CEBPZ	0.407664	26.2326	3.59646	0.00102529	0.0312785	-0.783761
MROH1	-0.372764	24.2387	-3.596	0.00102661	0.0312785	-0.784918
FABP3	-0.808613	26.0437	-3.59473	0.00103021	0.0312785	-0.788063
MVP	-0.545437	28.2261	-3.59441	0.00103111	0.0312785	-0.788846
NOP58	0.230665	26.8748	3.59401	0.00103228	0.0312785	-0.789863
CPSF6	0.31405	26.5398	3.59277	0.00103582	0.0312785	-0.792943
CFD	-0.516636	24.8425	-3.58768	0.00105049	0.0315858	-0.805574
PRIM2	0.462671	22.8021	3.58633	0.0010544	0.0315858	-0.808908
RASA2	-0.269152	23.7182	-3.58445	0.00105989	0.0316243	-0.813576
MYOZ3	-0.640838	23.5411	-3.58183	0.00106759	0.0317282	-0.820078
CASC3	0.2581	24.0398	3.57906	0.00107578	0.0318456	-0.826938
INTS1	0.259625	24.5267	3.5751	0.0010876	0.0319999	-0.836752
BPGM	-0.448151	25.8619	-3.57424	0.00109019	0.0319999	-0.838884
DHCR7	0.923889	26.8746	3.57306	0.00109376	0.0319999	-0.841821
MTPAP	0.412774	24.0651	3.566	0.00111526	0.0323019	-0.8593
DKC1	0.239505	26.6945	3.56508	0.00111807	0.0323019	-0.861559
SERF2	0.33782	25.3758	3.5647	0.00111925	0.0323019	-0.862509
FHOD1	-0.325254	24.4785	-3.56352	0.00112289	0.0323019	-0.865422
DYSF	-0.544838	24.69	-3.56266	0.00112556	0.0323019	-0.867556
GGACT	-0.438371	22.9063	-3.56037	0.00113268	0.0323827	-0.873219
SSH3	-0.436069	25.0138	-3.55824	0.00113935	0.0324498	-0.878485
XRCC1	0.39546	24.8396	3.55151	0.00116067	0.0329325	-0.895132
EXOC7	-0.315708	25.6883	-3.54472	0.00118256	0.0334272	-0.911894
STX3	-0.411371	23.7268	-3.54336	0.00118701	0.0334273	-0.915263
HIRIP3	0.49687	23.0764	3.53961	0.00119931	0.0334742	-0.924517
MRPS6	0.330845	23.8993	3.53836	0.00120345	0.0334742	-0.927609
LARP7	0.282396	24.2561	3.53794	0.00120482	0.0334742	-0.928631
SRSF10	0.282425	26.7995	3.53744	0.00120648	0.0334742	-0.929864
USP39	0.345379	25.6632	3.53498	0.00121468	0.0335778	-0.935942
TAF15	0.368384	27.8931	3.52866	0.00123596	0.033849	-0.951524
CC2D1B	-0.239732	28.0059	-3.52859	0.00123619	0.033849	-0.951687
TIMM21	0.423788	23.3751	3.52675	0.00124247	0.033849	-0.956235
BORCS8	-0.284749	22.4651	-3.52596	0.00124516	0.033849	-0.958177
SF3A3	0.208408	26.9182	3.52456	0.00124996	0.033849	-0.96163
GBP7	-0.828309	22.4579	-3.52411	0.0012515	0.033849	-0.962733
XAB2	0.22965	24.6649	3.52123	0.00126143	0.0339158	-0.969822
TBC1D9B	-0.254442	24.7826	-3.52078	0.00126299	0.0339158	-0.970931
GPD1	-0.724965	24.8015	-3.519	0.00126916	0.0339602	-0.975302
POLA2	0.396474	25.0616	3.51251	0.00129196	0.0344478	-0.991273
POLR3E	0.329527	24.3853	3.50977	0.00130171	0.0345728	-0.998011
DCAF13	0.326135	23.855	3.50812	0.00130763	0.0345728	-1.00208
TMPO	0.422976	27.1611	3.50733	0.00131045	0.0345728	-1.00401
ZC3H4	0.288105	25.1361	3.50458	0.00132038	0.034713	-1.01078
GSDMA	-1.33447	23.9789	-3.50259	0.00132757	0.0347806	-1.01565
AAAS	0.260475	24.3136	3.49765	0.0013457	0.0351329	-1.02781
KLKB1	-0.601606	25.0316	-3.49631	0.00135061	0.0351392	-1.03107
GTF3C4	0.339009	24.5873	3.49313	0.00136244	0.0353249	-1.0389
ADAMTSL4	-0.56926	23.6504	-3.49	0.00137415	0.0353387	-1.04656
RIN3	-0.418849	23.4758	-3.48986	0.0013747	0.0353387	-1.04692
DNMT1	0.407994	24.9964	3.48923	0.00137707	0.0353387	-1.04847
PRPF8	0.228157	26.8524	3.48796	0.00138185	0.0353407	-1.05158
OSBPL2	-0.361077	24.9932	-3.4806	0.00140996	0.0358063	-1.06962
CAVIN4	-1.02829	23.3529	-3.4803	0.00141112	0.0358063	-1.07036
WBP11	0.368391	25.1455	3.47853	0.00141796	0.0358063	-1.07469
MRPL57	0.614436	23.1331	3.47823	0.00141911	0.0358063	-1.07542
AZGP1	-0.550895	26.903	-3.47652	0.00142578	0.0358543	-1.07962
MRM3	0.358415	22.5602	3.4751	0.0014313	0.0358731	-1.08308
POM121	0.343841	23.8564	3.47089	0.00144786	0.0361323	-1.09338
MRPL49	0.365204	24.7187	3.46993	0.00145166	0.0361323	-1.09573
ZNF280C	0.483114	22.756	3.46882	0.00145606	0.0361323	-1.09845
PSTPIP1	-0.481536	23.4826	-3.46557	0.00146904	0.0363347	-1.1064
KPNA2	0.388797	25.2362	3.46377	0.0014763	0.0363945	-1.11082
POLR1E	0.383668	24.1345	3.4608	0.00148829	0.0364151	-1.11806
FAM20B	0.496402	22.4351	3.45965	0.00149298	0.0364151	-1.12088
FAM207A	0.358368	23.0942	3.45946	0.00149376	0.0364151	-1.12135
CRYBG1	-0.596551	26.2004	-3.45878	0.00149651	0.0364151	-1.12299
CBLL1	0.311026	23.0168	3.45745	0.00150196	0.0364297	-1.12625
CSTF2	0.279587	25.4115	3.45156	0.00152626	0.0368984	-1.14062
NCL	0.376106	29.8674	3.44947	0.00153501	0.0368984	-1.14574
SAFB	0.317052	27.1343	3.44853	0.00153893	0.0368984	-1.14802
KLHL41	-0.853909	25.424	-3.44622	0.00154867	0.0368984	-1.15367
NUDT21	0.275043	26.5093	3.44596	0.00154975	0.0368984	-1.1543
PI4K2A	-0.430168	24.0383	-3.44573	0.00155072	0.0368984	-1.15486
HMGB1	0.363316	29.0409	3.4415	0.0015687	0.0370182	-1.16518
COA3	0.434304	25.4759	3.4413	0.00156955	0.0370182	-1.16567
SRRT	0.253025	26.6564	3.43954	0.00157711	0.0370182	-1.16996
AHSG	-0.405107	27.8385	-3.43889	0.00157989	0.0370182	-1.17154
TCF20	0.284548	23.8845	3.43858	0.00158121	0.0370182	-1.17229
PPP4R2	0.288909	24.7372	3.43763	0.0015853	0.0370182	-1.1746
NAGK	-0.357463	27.291	-3.43346	0.00160341	0.0373252	-1.18477
TOMM5	0.368379	26.1237	3.43189	0.00161027	0.0373691	-1.18859
ZNF787	0.44266	23.872	3.42641	0.00163442	0.0378129	-1.20192
SNX21	-0.322454	22.2359	-3.422	0.00165414	0.0380788	-1.21265
DDB1	0.2513	27.2628	3.42158	0.00165604	0.0380788	-1.21368
LYRM2	0.474824	22.7549	3.41809	0.00167183	0.0382821	-1.22217
FIP1L1	0.336169	25.7552	3.41738	0.00167506	0.0382821	-1.2239
XIRP2	-0.516956	24.0547	-3.41585	0.001682	0.0383241	-1.2276
RSRC2	0.296842	23.9159	3.41289	0.00169558	0.0385168	-1.23479
SAP30	0.541829	23.3069	3.41038	0.00170719	0.0386101	-1.2409
DENND3	-0.361617	22.3663	-3.40978	0.00170996	0.0386101	-1.24234
MAPK14	-0.242246	25.6292	-3.40057	0.00175324	0.0394688	-1.2647
WDR12	0.33312	25.1615	3.39853	0.00176295	0.039569	-1.26964
TRPV4	0.784512	21.9648	3.39511	0.00177938	0.0397492	-1.27794
BTD	-0.390463	23.8183	-3.39395	0.00178496	0.0397492	-1.28074
LDLRAP1	-0.465168	23.2599	-3.39274	0.00179081	0.0397492	-1.28367
HNRNPC	0.225207	30.0777	3.39247	0.00179216	0.0397492	-1.28434
XPO5	0.49353	25.307	3.38922	0.00180799	0.0397492	-1.2922
ARPC5	-0.248091	28.4018	-3.38657	0.00182102	0.0397492	-1.29863
TFIP11	0.212064	25.8804	3.3856	0.00182578	0.0397492	-1.30096
YLPM1	0.284605	25.6366	3.38516	0.00182796	0.0397492	-1.30202
MYOZ2	-0.774659	23.0904	-3.38495	0.00182902	0.0397492	-1.30255
APOA1	-0.507938	30.373	-3.38475	0.00182998	0.0397492	-1.30301
ORC3	0.34306	24.5083	3.38373	0.00183507	0.0397492	-1.3055
RBBP5	0.281759	24.7569	3.38325	0.00183744	0.0397492	-1.30665
CDK1	0.50185	25.5684	3.3828	0.0018397	0.0397492	-1.30775
VPS72	0.332541	23.1329	3.38037	0.0018518	0.0398961	-1.31361
RFC4	0.424467	25.2324	3.37764	0.00186556	0.0399897	-1.32023
ATP1A1	0.543338	28.1067	3.37739	0.00186679	0.0399897	-1.32081
PIR	0.761494	25.908	3.37512	0.0018783	0.0401219	-1.32631
SMARCE1	0.329323	25.8596	3.37285	0.00188985	0.0402544	-1.33179
CDC73	0.259441	25.4523	3.36837	0.00191289	0.0403651	-1.34262
SNX29	-0.278933	25.2497	-3.36825	0.00191352	0.0403651	-1.34291
CFL2	-0.421476	25.7889	-3.36721	0.0019189	0.0403651	-1.34542
UBTF	0.33379	25.9791	3.36684	0.00192082	0.0403651	-1.34632
PLIN3	-0.435368	28.1333	-3.36663	0.00192189	0.0403651	-1.34681
LRWD1	0.392472	24.0629	3.3647	0.00193195	0.0404083	-1.35148
MAGOHB	0.27912	26.9283	3.36297	0.001941	0.0404083	-1.35566
FLII	-0.271752	26.6549	-3.36035	0.00195474	0.0404083	-1.36196
NXN	-0.5591	25.676	-3.35997	0.00195675	0.0404083	-1.36288
PPIE	0.298684	24.6799	3.35997	0.00195678	0.0404083	-1.36289
DCTN5	-0.263157	24.6156	-3.35982	0.00195756	0.0404083	-1.36324
HNRNPA2B1	0.255405	30.449	3.35753	0.0019697	0.0404083	-1.36877
HEATR1	0.343525	24.8057	3.35725	0.00197119	0.0404083	-1.36944
SF3A1	0.222074	26.6709	3.35704	0.00197232	0.0404083	-1.36995
TFRC	0.744324	27.0919	3.35138	0.00200262	0.0407384	-1.38358
KDM1A	0.254218	25.0103	3.35041	0.00200791	0.0407384	-1.38593
UTP25	0.411632	24.5827	3.35025	0.00200877	0.0407384	-1.38632
GAK	-0.245213	25.2851	-3.35	0.0020101	0.0407384	-1.38691
TMEM97	0.776952	22.6771	3.34363	0.00204491	0.0412472	-1.40224
PHF8	0.370207	23.0928	3.34279	0.00204957	0.0412472	-1.40427
SF3A2	0.209316	26.9262	3.34241	0.00205166	0.0412472	-1.40518
RABGGTA	-0.291953	25.3343	-3.33998	0.00206515	0.0412698	-1.41103
PON1	-0.59285	25.555	-3.33946	0.00206804	0.0412698	-1.41228
RCOR1	0.322016	24.2159	3.33875	0.00207198	0.0412698	-1.41398
CHAMP1	0.38299	24.5182	3.33744	0.00207928	0.0412698	-1.41712
MYOM1	-0.703597	24.8278	-3.33727	0.00208023	0.0412698	-1.41753
UTP20	0.315523	24.8334	3.33531	0.00209128	0.0413798	-1.42226
FBLIM1	-0.546447	26.1111	-3.33236	0.00210793	0.0415553	-1.42934
EXOC8	-0.262642	25.0985	-3.33097	0.00211581	0.0415553	-1.43267
KIF4A	0.35505	23.9464	3.33081	0.00211673	0.0415553	-1.43306
KNG1	-0.49609	28.2134	-3.3283	0.0021311	0.0416515	-1.4391
SYNGR2	0.566916	25.4202	3.32802	0.00213271	0.0416515	-1.43977
GPKOW	0.291834	24.398	3.32609	0.00214378	0.0417593	-1.4444
GTF2F1	0.302301	24.8907	3.32363	0.00215799	0.0419274	-1.45029
GTF2F2	0.303159	25.2967	3.32002	0.00217908	0.0419693	-1.45898
NSRP1	0.277856	24.3747	3.3177	0.00219271	0.0419693	-1.46454
CFH	-0.551225	28.5465	-3.31754	0.00219365	0.0419693	-1.46492
ECM1	-0.574731	26.6661	-3.31737	0.00219464	0.0419693	-1.46533
SIK3	-0.310427	22.2285	-3.31732	0.0021949	0.0419693	-1.46543
NCAPD3	0.369444	24.5105	3.31619	0.0022016	0.0419693	-1.46815
TOP2B	0.406843	25.7942	3.31531	0.0022068	0.0419693	-1.47025
NT5C2	-0.363188	25.9774	-3.31483	0.00220965	0.0419693	-1.47141
PLIN4	-0.547667	25.0544	-3.31411	0.00221394	0.0419693	-1.47314
RIPK2	-0.361773	23.1977	-3.31055	0.00223522	0.0419693	-1.48167
OXSR1	-0.254482	26.002	-3.30874	0.00224609	0.0419693	-1.486
KRT19	1.3004	29.9928	3.30831	0.00224865	0.0419693	-1.48702
C3	-0.451912	29.3232	-3.30762	0.00225282	0.0419693	-1.48867
TRIM28	0.387032	28.3499	3.30691	0.00225711	0.0419693	-1.49037
BPTF	0.309901	23.9124	3.30668	0.00225851	0.0419693	-1.49092
PPP2R2D	-0.379122	23.0459	-3.30596	0.00226291	0.0419693	-1.49266
LSM14A	0.31951	25.967	3.3051	0.00226813	0.0419693	-1.49471
APOC3	-0.691901	27.234	-3.30431	0.0022729	0.0419693	-1.49659
RBM12	0.235091	25.6484	3.30207	0.00228661	0.0419693	-1.50195
MYH7	-0.774109	28.4211	-3.30182	0.00228814	0.0419693	-1.50255
2023-03-01	0.582121	21.852	3.30025	0.00229783	0.0419693	-1.50632
RBM25	0.227692	26.4931	3.29944	0.00230282	0.0419693	-1.50825
SMC1A	0.312966	26.9504	3.29901	0.00230549	0.0419693	-1.50929
CUL4B	0.264878	26.1561	3.29805	0.0023114	0.0419693	-1.51157
MTHFR	-0.41297	22.6076	-3.29776	0.00231319	0.0419693	-1.51226
RGS3	-0.318416	22.3065	-3.29675	0.00231949	0.0419693	-1.51469
TRIM3	-0.248923	23.8258	-3.29592	0.00232463	0.0419693	-1.51666
EXOC3	-0.219696	25.1507	-3.29529	0.00232857	0.0419693	-1.51817
DEK	0.312856	27.1694	3.29433	0.00233458	0.0419693	-1.52047
ALS2CL	-0.549649	21.8061	-3.29409	0.00233609	0.0419693	-1.52105
LPCAT2	-0.382632	24.6065	-3.29204	0.00234895	0.0419693	-1.52594
ACTR10	-0.211785	25.0102	-3.29127	0.00235378	0.0419693	-1.52777
CHIT1	-0.921596	22.8881	-3.29064	0.00235774	0.0419693	-1.52927
CHMP4B	-0.254159	26.7788	-3.29029	0.00235995	0.0419693	-1.53011
NUMA1	0.637499	28.2814	3.28961	0.00236425	0.0419693	-1.53173
SLPI	-1.44716	27.095	-3.28917	0.00236705	0.0419693	-1.53279
AURKB	0.564874	22.5555	3.28887	0.00236898	0.0419693	-1.53352
SYF2	0.256243	22.8119	3.28784	0.00237553	0.0419693	-1.53598
ZC3H14	0.211148	24.8565	3.28747	0.00237783	0.0419693	-1.53684
CACYBP	0.338727	27.5026	3.28555	0.00239009	0.0419945	-1.54142
GSDME	-0.688826	26.1513	-3.2855	0.00239043	0.0419945	-1.54155
MIA3	0.313709	26.6137	3.28191	0.00241347	0.042202	-1.5501
TTC14	0.444051	20.6876	3.28142	0.00241669	0.042202	-1.55129
EIF4ENIF1	0.241619	23.6533	3.28105	0.00241908	0.042202	-1.55217
SNRPD2	0.213136	28.1304	3.27808	0.00243832	0.0424392	-1.55924
CTR9	0.204501	24.8353	3.2762	0.00245061	0.0425381	-1.56372
TOP1	0.252562	26.5021	3.27549	0.00245532	0.0425381	-1.56543
BUD31	0.381193	25.7887	3.27118	0.00248373	0.0428366	-1.57568
OARD1	0.404395	24.1273	3.27115	0.00248394	0.0428366	-1.57576
GATAD2B	0.4022	24.6566	3.26966	0.00249388	0.0429095	-1.57932
WDR36	0.279871	24.6092	3.26799	0.00250499	0.0430024	-1.58328
NKRF	0.433841	24.4284	3.26641	0.00251559	0.043086	-1.58704
ZFP36L2	-0.320037	23.1898	-3.26219	0.0025441	0.0432457	-1.59708
TCHH	-0.913892	22.9124	-3.26185	0.00254639	0.0432457	-1.59788
C9orf78	0.303568	24.1723	3.26164	0.00254782	0.0432457	-1.59839
MFAP1	0.262964	25.4867	3.26163	0.00254792	0.0432457	-1.59842
NOP14	0.306277	24.4564	3.25909	0.00256523	0.0433597	-1.60445
PANK2	-0.331164	24.478	-3.25859	0.00256864	0.0433597	-1.60564
THRAP3	0.241292	27.5789	3.25642	0.00258357	0.0433597	-1.6108
TMOD3	-0.254129	27.4393	-3.25626	0.00258468	0.0433597	-1.61118
RBM8A	0.273764	27.1466	3.25607	0.00258594	0.0433597	-1.61162
2023-09-08	-0.34946	25.605	-3.2551	0.00259268	0.0433597	-1.61393
SAFB2	0.315531	25.286	3.25476	0.00259501	0.0433597	-1.61473
HMCES	0.488221	24.7664	3.25373	0.00260214	0.0433825	-1.61718
FAM45A	-0.221185	23.9755	-3.2501	0.00262743	0.0437072	-1.62579
AUP1	0.299626	24.7837	3.24923	0.00263356	0.0437124	-1.62787
GAS6	-0.387035	21.511	-3.24812	0.00264137	0.0437455	-1.63051
SOX2	0.899239	22.5896	3.24611	0.00265554	0.0438835	-1.63527
ATP5MF-PTCD1	0.448996	25.9711	3.24042	0.00269609	0.0444559	-1.64877
SPP2	-0.603972	21.7065	-3.23709	0.00272011	0.0447539	-1.65666
NUFIP2	0.271538	25.0754	3.2337	0.00274477	0.0449807	-1.6647
TTN	-0.70398	27.7418	-3.23355	0.00274586	0.0449807	-1.66505
PYURF	0.635774	23.2424	3.22989	0.00277269	0.0453214	-1.67371
SUPT6H	0.259886	25.1052	3.22654	0.00279751	0.045628	-1.68164
AKAP8	0.316664	25.0076	3.22572	0.00280358	0.045628	-1.68357
PNN	0.254755	26.5094	3.22201	0.00283138	0.0459808	-1.69235
TERF2	0.311019	23.1781	3.21769	0.00286403	0.0463443	-1.70255
PHF6	0.413304	25.1921	3.21609	0.0028762	0.0463443	-1.70633
GFM1	0.372092	25.6244	3.21603	0.00287665	0.0463443	-1.70647
RRP1	0.297826	24.6273	3.21545	0.00288114	0.0463443	-1.70785
SMN1	0.363083	23.8317	3.215	0.00288458	0.0463443	-1.70891
KYAT3	-0.423353	23.6602	-3.20969	0.00292546	0.0468885	-1.72143
GSN	-0.390284	29.9386	-3.20899	0.00293092	0.0468885	-1.72309
NDC1	0.426451	23.8167	3.20768	0.0029411	0.0469515	-1.72618
ADPRHL2	-0.234954	25.5453	-3.20535	0.00295935	0.0471427	-1.73168
SFSWAP	0.247932	24.0905	3.19687	0.00302657	0.048108	-1.75165
GC	-0.572746	28.6344	-3.1961	0.00303274	0.048108	-1.75346
CFI	-0.509731	25.6545	-3.19422	0.00304791	0.0481739	-1.7579
SMC2	0.349898	25.7967	3.194	0.00304971	0.0481739	-1.75843
SMC6	0.296048	24.124	3.1928	0.00305934	0.0482247	-1.76123
KHSRP	0.297481	28.5152	3.19173	0.00306803	0.0482605	-1.76375
MPHOSPH10	0.324531	24.4527	3.19059	0.00307728	0.0483049	-1.76643
HNRNPL	0.224033	29.0308	3.18785	0.00309974	0.0485561	-1.77289
EXOC2	-0.224299	25.3964	-3.18536	0.00312018	0.0486585	-1.77873
MCC	-0.329639	23.7517	-3.18325	0.00313766	0.0486585	-1.7837
GTF3C5	0.246656	24.9141	3.18282	0.00314118	0.0486585	-1.7847
SMCHD1	0.302153	25.9211	3.18229	0.00314559	0.0486585	-1.78594
TRAPPC6B	-0.246991	24.9778	-3.18105	0.00315595	0.0486585	-1.78886
INTS10	0.287247	23.5879	3.18101	0.00315628	0.0486585	-1.78896
U2AF2	0.241287	27.3759	3.18097	0.00315662	0.0486585	-1.78905
ATP1A2	-0.495257	23.0468	-3.18006	0.00316423	0.0486585	-1.79119
FAM208B	0.307514	22.4276	3.18002	0.00316452	0.0486585	-1.79128
ASAP1	-0.24924	24.6045	-3.17695	0.00319029	0.0489443	-1.79848
DNAJB2	-0.52028	24.4489	-3.17514	0.00320557	0.0489443	-1.80273
RBP4	-0.466964	26.3715	-3.17497	0.00320705	0.0489443	-1.80314
TF	-0.441574	30.1829	-3.17472	0.00320914	0.0489443	-1.80372
APBB2	-0.450453	21.9422	-3.17089	0.00324173	0.0493412	-1.8127
LAMA3	-0.961335	26.9466	-3.16885	0.00325922	0.0495072	-1.81748
PARP9	-0.521403	25.739	-3.16621	0.00328201	0.0495748	-1.82367
BRD4	0.351759	25.2098	3.16607	0.0032833	0.0495748	-1.82401
MRPL58	0.296977	24.774	3.16594	0.00328442	0.0495748	-1.82432
TRA2B	0.261476	27.8601	3.16481	0.00329416	0.0495748	-1.82695
GSDMC	-1.04269	23.9687	-3.1633	0.00330731	0.0495748	-1.83049
ORC4	0.335803	22.865	3.16328	0.00330747	0.0495748	-1.83053
YARS2	0.442909	25.2899	3.16301	0.00330982	0.0495748	-1.83116
ATRX	0.309885	25.0067	3.16102	0.0033273	0.0496708	-1.83584
POLD3	0.515069	23.5438	3.16009	0.00333544	0.0496708	-1.83801
MYOM2	-0.618336	25.3469	-3.16002	0.00333605	0.0496708	-1.83817
CKM	-0.67826	28.5514	-3.15569	0.00337432	0.0501413	-1.8483
HBG1	-1.05646	23.0086	-3.15365	0.00339251	0.0501487	-1.85307
EHMT2	0.283106	25.8321	3.15289	0.00339926	0.0501487	-1.85484
SRSF1	0.237661	28.0144	3.15244	0.00340333	0.0501487	-1.8559
MYPN	-0.542932	22.8772	-3.15195	0.00340769	0.0501487	-1.85704
CCDC117	0.602527	22.7666	3.1519	0.00340816	0.0501487	-1.85716
TRDN	-0.926511	22.6817	-3.15072	0.00341878	0.0502067	-1.85992
MYO5A	-0.377762	25.6576	-3.14818	0.00344172	0.0504451	-1.86586
RFC2	0.392055	24.8791	3.14744	0.00344844	0.0504452	-1.86759
CD3EAP	0.324751	23.1783	3.1439	0.00348068	0.0507256	-1.87585
PRPF40A	0.232454	26.0669	3.14385	0.0034811	0.0507256	-1.87596
MAGED1	0.554743	23.4681	3.13896	0.00352621	0.0512834	-1.88739
IK	0.220257	25.1328	3.13785	0.00353648	0.0513336	-1.88997
SFT2D3	0.577054	22.5486	3.1354	0.00355936	0.0515269	-1.89569
IFIT3	-0.850328	26.0978	-3.13438	0.00356886	0.0515269	-1.89806
EP400	0.269869	23.844	3.13422	0.00357035	0.0515269	-1.89843
NACC1	0.302501	23.8788	3.13348	0.00357737	0.0515293	-1.90017
MATR3	0.213022	28.2208	3.12969	0.00361307	0.0519439	-1.90898
NEB	-0.699531	26.2403	-3.12715	0.00363724	0.0520762	-1.9149
DMD	-0.490862	25.2562	-3.12481	0.00365969	0.0520762	-1.92036
PPP2R5E	-0.336137	24.4638	-3.12454	0.00366227	0.0520762	-1.92098
ARPC2	-0.272282	28.5597	-3.12428	0.00366475	0.0520762	-1.92158
KIAA1143	0.339211	24.4408	3.12359	0.00367142	0.0520762	-1.92319
LOX	-0.548789	23.6105	-3.1233	0.00367418	0.0520762	-1.92386
MYO1E	-0.38644	25.8759	-3.12312	0.00367596	0.0520762	-1.92429
SLTM	0.238378	25.5957	3.12294	0.00367768	0.0520762	-1.92471
PON2	0.597068	24.9151	3.12183	0.00368844	0.0521305	-1.9273
HNRNPU	0.258557	29.1842	3.12072	0.00369913	0.0521834	-1.92986
TNNC1	-0.782751	26.2883	-3.11959	0.0037101	0.0522402	-1.93249
C1R	-0.46261	26.286	-3.11858	0.00371998	0.0522813	-1.93485
PXN	-0.395952	26.6009	-3.11776	0.00372798	0.0522827	-1.93676
MAPK9	-0.252162	24.3989	-3.11715	0.00373398	0.0522827	-1.93818
PTPRE	-0.310716	24.2415	-3.1133	0.00377178	0.0524781	-1.94711
SRCAP	0.198905	23.4924	3.11325	0.00377225	0.0524781	-1.94722
ME3	-0.290856	23.5524	-3.11301	0.00377468	0.0524781	-1.9478
MRPS7	0.285619	24.6947	3.11289	0.00377585	0.0524781	-1.94807
ABHD5	-0.39488	20.9256	-3.11168	0.00378781	0.0525471	-1.95087
LCAT	-0.417561	22.6075	-3.11044	0.00380017	0.0526215	-1.95376
CWC27	0.324095	23.6028	3.10957	0.00380885	0.0526217	-1.95578
RPRD2	0.355489	24.5277	3.10808	0.00382376	0.0526217	-1.95925
EHHADH	0.541548	25.6192	3.1076	0.00382856	0.0526217	-1.96036
DDX42	0.287199	25.5924	3.10706	0.00383392	0.0526217	-1.9616
TPX2	0.527379	23.8622	3.10661	0.00383849	0.0526217	-1.96266
STRADA	-0.342623	22.1995	-3.10605	0.00384406	0.0526217	-1.96394
QSOX1	-0.527381	26.0309	-3.10554	0.00384917	0.0526217	-1.96512
SNUPN	0.343834	22.8232	3.10379	0.00386685	0.0527674	-1.96918
INTS12	0.275876	23.3331	3.10302	0.00387465	0.0527781	-1.97097
GOLIM4	0.453018	25.4341	3.10229	0.00388206	0.0527834	-1.97266
UNG	0.399053	23.5316	3.1012	0.00389313	0.0528383	-1.97519
P4HA2	-0.57346	25.5427	-3.10013	0.00390408	0.0528916	-1.97768
GPATCH11	0.412397	22.5951	3.0983	0.00392284	0.0530501	-1.98192
MTA2	0.259062	26.1889	3.09706	0.00393554	0.0531262	-1.98479
KRT1	-1.77494	27.9127	-3.0918	0.00399003	0.0535324	-1.99697
DDX5	0.272859	27.6619	3.0916	0.00399205	0.0535324	-1.99742
UTP6	0.272743	23.8774	3.09128	0.00399548	0.0535324	-1.99818
PBRM1	0.320182	25.4106	3.08954	0.00401365	0.0535324	-2.0022
XRN2	0.280719	26.4344	3.0893	0.00401611	0.0535324	-2.00275
SRSF3	0.240595	28.4336	3.08907	0.00401856	0.0535324	-2.00328
NOC2L	0.303527	25.2684	3.08833	0.00402629	0.0535324	-2.00499
RABGEF1	-0.236285	24.0971	-3.0882	0.00402766	0.0535324	-2.00529
AP5Z1	-0.236696	23.0171	-3.08796	0.00403026	0.0535324	-2.00586
EBNA1BP2	0.299448	25.3694	3.08725	0.0040377	0.0535324	-2.0075
INTS7	0.197106	23.5726	3.08619	0.00404884	0.0535324	-2.00994
SLC4A1AP	0.289607	24.4312	3.08598	0.00405106	0.0535324	-2.01042
ATP1B1	0.669491	25.6083	3.08385	0.00407368	0.0537368	-2.01535
IGLL5	-0.498472	29.7568	-3.08025	0.00411215	0.053835	-2.02368
QSER1	0.33422	22.6426	3.0801	0.00411369	0.053835	-2.02401
RFC5	0.389178	25.3194	3.08008	0.00411399	0.053835	-2.02408
FGD3	-0.397869	24.0298	-3.08006	0.00411413	0.053835	-2.02411
PI16	-0.486836	21.479	-3.0798	0.00411692	0.053835	-2.02471
CARHSP1	-0.536623	26.6641	-3.0789	0.00412664	0.0538685	-2.0268
MRPL11	0.282945	24.7511	3.07762	0.00414044	0.0539549	-2.02975
DHRS1	-0.662072	25.5802	-3.0769	0.00414821	0.0539625	-2.03141
EWSR1	0.218447	26.6859	3.07401	0.00417962	0.0541786	-2.03809
CDC5L	0.254956	25.9389	3.07293	0.00419136	0.0541786	-2.04058
HELLS	0.432545	23.5485	3.07194	0.00420214	0.0541786	-2.04285
PLCG1	-0.304256	24.4917	-3.07194	0.00420214	0.0541786	-2.04285
RSL1D1	0.315828	26.5076	3.07178	0.00420396	0.0541786	-2.04323
RBM14	0.243838	27.2601	3.0714	0.00420805	0.0541786	-2.04409
MYOM3	-0.60635	23.8855	-3.07009	0.00422245	0.054225	-2.04712
KNTC1	0.351786	24.9425	3.06823	0.00424302	0.054225	-2.05142
MYOZ1	-0.731117	24.8517	-3.0679	0.00424661	0.054225	-2.05217
RBM10	0.266661	26.4042	3.06785	0.00424715	0.054225	-2.05228
LIMA1	-0.384456	27.3615	-3.0678	0.00424771	0.054225	-2.0524
PICALM	-0.298609	27.3331	-3.0666	0.00426102	0.0543027	-2.05517
MSH6	0.578242	25.0438	3.06486	0.00428036	0.054457	-2.05918
POLR1D	0.260491	24.314	3.06385	0.00429165	0.0545083	-2.06151
ERAP2	-1.29125	24.5029	-3.0605	0.00432923	0.0548298	-2.06922
ACTR2	-0.192569	28.0715	-3.05981	0.00433697	0.0548298	-2.07081
SNRPB2	0.204409	26.4412	3.05964	0.00433884	0.0548298	-2.07119
DCTN6	-0.27077	25.0762	-3.05898	0.00434634	0.0548324	-2.07272
TNNI1	-0.87316	26.2165	-3.05438	0.00439862	0.0553991	-2.0833
PLEC	-0.388727	29.8974	-3.05088	0.00443877	0.0558112	-2.09134
MYH8	-0.670608	24.0308	-3.04707	0.00448291	0.0562218	-2.10009
ZC3H18	0.278658	25.1921	3.04652	0.00448939	0.0562218	-2.10137
SHMT2	0.379932	28.1934	3.04583	0.00449735	0.0562218	-2.10293
ING4	0.375987	22.8082	3.04503	0.00450674	0.0562218	-2.10478
CLP1	0.271363	23.1579	3.04485	0.00450881	0.0562218	-2.10519
HEPHL1	-1.25694	22.8421	-3.04382	0.00452095	0.0562799	-2.10756
DAPK3	-0.310915	24.0289	-3.04113	0.0045526	0.0565802	-2.11373
STEAP4	-0.877322	23.6813	-3.03741	0.00459674	0.0570344	-2.12227
KRT84	-1.14275	23.3127	-3.03502	0.00462532	0.0572945	-2.12775
NMNAT1	-0.362041	25.1949	-3.03063	0.00467823	0.0577749	-2.1378
TNNT1	-0.675162	25.3815	-3.0299	0.00468709	0.0577749	-2.13948
NAT10	0.337771	25.854	3.0285	0.00470406	0.0577749	-2.14267
ZNF579	0.576958	21.0321	3.02836	0.00470583	0.0577749	-2.143
SMC4	0.322181	25.7914	3.02832	0.00470622	0.0577749	-2.14308
ALB	-0.407802	31.8165	-3.02713	0.0047208	0.0577749	-2.14581
ZMYND8	0.345242	24.3401	3.02665	0.0047267	0.0577749	-2.14692
PYGM	-0.501053	27.2484	-3.02629	0.00473112	0.0577749	-2.14774
ANKRD13A	-0.299679	24.5502	-3.02611	0.00473325	0.0577749	-2.14814
MRPS2	0.329254	24.7374	3.02539	0.00474208	0.0577888	-2.14979
TGM3	-0.663154	27.6062	-3.02364	0.00476357	0.0579568	-2.15378
SAMD1	0.322039	23.217	3.02267	0.00477558	0.0580091	-2.15601
PDS5B	0.290655	25.2404	3.02023	0.00480584	0.0581889	-2.16159
ACTN2	-0.604165	27.607	-3.0198	0.00481122	0.0581889	-2.16258
AGT	-0.413611	25.8654	-3.01907	0.00482033	0.0581889	-2.16425
DGCR8	0.25909	22.1983	3.01892	0.00482213	0.0581889	-2.16458
UBE2E2	0.262527	24.4679	3.01819	0.00483125	0.0581889	-2.16625
MDC1	0.389472	24.6209	3.01774	0.00483682	0.0581889	-2.16727
TOM1	-0.292312	26.1446	-3.01638	0.00485397	0.058235	-2.17039
PNO1	0.367369	24.9039	3.01564	0.00486327	0.058235	-2.17209
PPP1R13L	-0.57877	25.9978	-3.01548	0.00486524	0.058235	-2.17244
MRTO4	0.305791	26.781	3.01485	0.00487309	0.058235	-2.17387
SNX30	-0.260306	22.7724	-3.01436	0.00487938	0.058235	-2.17501
TRAP1	0.268754	26.5296	3.01291	0.0048976	0.0582462	-2.1783
HPX	-0.36432	29.2289	-3.0117	0.00491293	0.0582462	-2.18106
PHF5A	0.247762	26.3436	3.01095	0.00492245	0.0582462	-2.18277
TSC22D2	-0.389057	23.5988	-3.01081	0.00492427	0.0582462	-2.1831
UBE2C	0.465116	23.5189	3.00979	0.00493731	0.0582462	-2.18543
BOP1	0.241999	25.6209	3.00943	0.0049419	0.0582462	-2.18625
POLD1	0.355114	24.4162	3.00942	0.00494195	0.0582462	-2.18626
SNRPA	0.221779	27.5174	3.00913	0.00494572	0.0582462	-2.18694
PRPF18	0.257617	22.7275	3.00879	0.00495003	0.0582462	-2.18771
SART1	0.233625	26.3259	3.00793	0.00496104	0.0582845	-2.18967
CTDSPL2	0.389943	23.5555	3.00684	0.00497505	0.0583579	-2.19216
TGFBI	-0.618514	29.5205	-3.00587	0.00498752	0.0584131	-2.19437
XRCC5	0.243904	28.8596	3.00388	0.00501315	0.0586175	-2.1989
PPIG	0.290153	25.5919	3.00331	0.00502057	0.0586175	-2.2002
DUSP14	-0.979978	23.6645	-2.99984	0.00506566	0.0590523	-2.2081
BACH1	-0.339958	23.4971	-2.99589	0.00511755	0.0595648	-2.2171
HCFC1	0.281655	26.1902	2.99458	0.00513488	0.0596742	-2.22008
METTL1	0.308737	23.5024	2.99393	0.00514342	0.0596811	-2.22155
ZFYVE16	-0.21381	23.6625	-2.9915	0.00517575	0.059791	-2.22708
RAP2C	-0.456239	22.0367	-2.99145	0.00517646	0.059791	-2.2272
LRSAM1	-0.297928	24.752	-2.99128	0.00517874	0.059791	-2.22759
RCAN3	-0.573802	20.1822	-2.99083	0.0051847	0.059791	-2.2286
GID4	-0.351118	21.4175	-2.98838	0.00521756	0.0600483	-2.23418
UHRF1	0.359423	24.2147	2.98733	0.0052316	0.0600483	-2.23655
APOC1	-0.701967	28.1286	-2.9869	0.00523749	0.0600483	-2.23754
CPSF2	0.231328	24.6787	2.98679	0.00523895	0.0600483	-2.23779
SURF6	0.328397	24.114	2.98442	0.00527091	0.0602856	-2.24316
DLGAP4	-0.363954	25.3346	-2.98407	0.00527569	0.0602856	-2.24396
NOL8	0.253118	23.7628	2.98119	0.00531498	0.060573	-2.25051
DARS2	0.407703	26.1334	2.98104	0.00531695	0.060573	-2.25083
KDM2B	0.349836	21.4459	2.98022	0.00532818	0.0606091	-2.25269
MLIP	-0.791803	22.6772	-2.97727	0.00536882	0.0609791	-2.2594
KRT4	-0.510933	29.9227	-2.97628	0.00538253	0.0610047	-2.26165
CAB39	-0.438596	26.4212	-2.97557	0.00539232	0.0610047	-2.26325
SUFU	-0.332681	21.0648	-2.97505	0.00539949	0.0610047	-2.26442
SFN	-0.897163	31.4409	-2.97476	0.00540353	0.0610047	-2.26508
TMEM223	0.346746	21.9367	2.97404	0.00541352	0.0610258	-2.26671
TNRC6B	0.200019	24.7038	2.97258	0.00543385	0.0611633	-2.27002
GPT	-0.371734	23.4723	-2.972	0.00544203	0.0611639	-2.27134
PITPNM1	-0.314893	23.2967	-2.97018	0.00546755	0.061359	-2.27547
CFDP1	0.32858	24.1763	2.96955	0.00547628	0.0613653	-2.27688
PAF1	0.210043	24.5011	2.96729	0.00550814	0.0616305	-2.28199
MYL3	-0.799731	26.9777	-2.96602	0.00552626	0.0616688	-2.28489
FAM192A	0.331779	24.4151	2.96502	0.00554033	0.0616688	-2.28713
MRPL19	0.296077	24.6467	2.96482	0.00554322	0.0616688	-2.28759
NIPSNAP1	0.447764	26.0366	2.96474	0.00554437	0.0616688	-2.28777
SREK1	0.244536	24.5452	2.96351	0.00556185	0.0617719	-2.29055
SERPINF2	-0.495005	26.8571	-2.9626	0.00557483	0.0618247	-2.2926
RNASE7	-1.59662	23.4835	-2.96059	0.00560374	0.0620537	-2.29716
WDR81	-0.195687	24.798	-2.95898	0.00562689	0.0621719	-2.3008
TACO1	0.248476	24.6716	2.95847	0.00563431	0.0621719	-2.30196
MSH2	0.523562	25.8169	2.95799	0.00564123	0.0621719	-2.30304
CBX3	0.324635	27.5084	2.95728	0.00565151	0.0621719	-2.30465
RND3	-0.528552	22.8622	-2.95663	0.00566086	0.0621719	-2.3061
NOL10	0.358709	24.1438	2.95641	0.00566401	0.0621719	-2.30659
PRTFDC1	0.757808	23.272	2.9554	0.00567876	0.0621953	-2.30889
NRBP2	-0.428887	22.1665	-2.95477	0.0056879	0.0621953	-2.3103
SRSF2	0.269981	28.4209	2.95456	0.00569097	0.0621953	-2.31078
NOL11	0.309924	25.7041	2.95164	0.00573366	0.062571	-2.31737
CP	-0.473232	28.3498	-2.9507	0.00574748	0.0626309	-2.31949
SNX33	-0.327319	24.0439	-2.9487	0.00577698	0.0627908	-2.324
RBMX	0.246554	28.4418	2.94818	0.00578478	0.0627908	-2.32519
PLS1	0.593298	23.8951	2.94801	0.00578721	0.0627908	-2.32556
NUP188	0.181655	24.5824	2.94664	0.00580758	0.0628995	-2.32865
MAN2B2	-0.288366	22.6879	-2.94572	0.0058212	0.0628995	-2.33072
SMC3	0.275492	26.4997	2.94489	0.00583362	0.0628995	-2.33259
VPS37B	-0.336136	24.3125	-2.94466	0.00583707	0.0628995	-2.33312
SMARCA1	0.580725	25.1652	2.94386	0.0058491	0.0628995	-2.33493
CASQ1	-0.844031	26.2394	-2.9435	0.0058544	0.0628995	-2.33573
SLC1A5	0.539637	25.431	2.94341	0.00585578	0.0628995	-2.33594
PSME3	0.255993	26.9325	2.94275	0.00586569	0.062916	-2.33742
F8A2	-0.20831	23.9829	-2.94109	0.00589062	0.0630934	-2.34116
TNIP2	-0.321879	22.5672	-2.93874	0.00592608	0.0633829	-2.34645
NUP153	0.271737	25.466	2.93683	0.00595509	0.0635004	-2.35075
MCAT	0.302463	23.7292	2.93614	0.00596558	0.0635004	-2.3523
ZMYM3	0.349979	23.894	2.93562	0.00597357	0.0635004	-2.35348
ANGPTL4	-0.763949	21.7314	-2.93552	0.00597504	0.0635004	-2.35369
PLEKHM2	-0.211121	23.7703	-2.93524	0.00597929	0.0635004	-2.35432
TTF1	0.299695	20.8665	2.93318	0.00601092	0.0637463	-2.35897
RRP12	0.262175	25.2623	2.93175	0.00603291	0.0638893	-2.36218
LMOD3	-0.517786	22.4894	-2.93096	0.00604503	0.0638901	-2.36395
CAMK2G	-0.253175	24.7617	-2.93064	0.00604997	0.0638901	-2.36467
ATP5PB	0.383728	27.0377	2.92961	0.00606587	0.0639681	-2.36698
TRIP10	-0.239086	25.0563	-2.92866	0.00608062	0.0640339	-2.36912
ATG16L1	-0.26899	24.3426	-2.92773	0.00609512	0.0640968	-2.37121
GBP4	-0.65511	25.1065	-2.92559	0.00612854	0.0643583	-2.37603
RUFY1	-0.237214	25.3688	-2.92283	0.0061718	0.0647222	-2.38222
TLK2	0.272094	23.5436	2.92194	0.00618587	0.0647793	-2.38422
SAP18	0.186169	26.9522	2.92128	0.00619619	0.0647971	-2.38569
FAM76B	0.375216	22.7133	2.91991	0.00621782	0.0648577	-2.38876
MYH6	-0.52651	24.892	-2.91983	0.00621923	0.0648577	-2.38896
POGZ	0.328042	24.025	2.91888	0.00623422	0.0649239	-2.39107
ZEB2	-0.327252	21.1987	-2.91693	0.0062652	0.0651541	-2.39544
SPC24	0.371731	23.2287	2.91641	0.00627365	0.0651541	-2.39662
MGLL	-0.523655	24.2942	-2.91511	0.00629444	0.0652414	-2.39953
PHIP	0.323336	24.3432	2.9148	0.00629941	0.0652414	-2.40023
PHACTR4	-0.249938	23.0153	-2.91365	0.00631778	0.0653417	-2.40279
EXOC5	-0.277151	26.2378	-2.91302	0.00632796	0.065357	-2.40421
MRPL38	0.229395	25.2248	2.91118	0.00635772	0.0655744	-2.40833
EXOC6B	-0.310967	24.7506	-2.91	0.00637674	0.0656805	-2.41096
NIP7	0.431725	25.4441	2.90824	0.00640535	0.065744	-2.4149
EHD4	-0.264141	26.3894	-2.90813	0.00640719	0.065744	-2.41515
BCL2L2-PABPN1	-0.454112	22.4551	-2.90801	0.00640915	0.065744	-2.41542
ATP6V0D1	-0.290761	25.983	-2.9068	0.0064289	0.0658568	-2.41813
INTS4	0.220081	23.9046	2.9054	0.00645189	0.0659851	-2.42127
PRPF3	0.248317	25.0221	2.90453	0.00646622	0.0659851	-2.42322
CNIH4	-0.300248	22.9944	-2.90443	0.00646775	0.0659851	-2.42343
CAPZB	-0.19604	28.8647	-2.90081	0.00652762	0.0664829	-2.43153
UBA6	-0.305954	26.92	-2.90041	0.00653423	0.0664829	-2.43242
SPTB	-0.455133	26.4599	-2.89919	0.00655447	0.0665265	-2.43514
SH3GL1	-0.249319	26.6996	-2.89909	0.0065562	0.0665265	-2.43537
OSBPL1A	-0.315789	23.8626	-2.89534	0.00661898	0.0670479	-2.44375
FTSJ3	0.281641	24.6739	2.89495	0.00662543	0.0670479	-2.4446
CFAP298	0.277247	24.9863	2.89239	0.00666868	0.0673949	-2.45032
ARMCX3	0.502464	24.0297	2.89109	0.00669071	0.0675268	-2.45322
DHX8	0.260782	23.9226	2.89052	0.00670036	0.0675336	-2.45449
MEPCE	0.384048	24.8853	2.88983	0.00671221	0.0675624	-2.45604
GPATCH8	0.216468	24.7109	2.88921	0.00672266	0.0675771	-2.45741
MRPL48	0.285735	24.0448	2.88561	0.00678434	0.0680843	-2.46544
NCF2	-0.560162	25.9442	-2.88497	0.00679548	0.0680843	-2.46688
SUDS3	0.26867	23.7841	2.88469	0.00680028	0.0680843	-2.4675
ZFR	0.304367	25.0833	2.88118	0.00686094	0.0686002	-2.4753
PPIP5K2	-0.201068	24.0529	-2.87954	0.00688963	0.0687956	-2.47897
KRT16	-1.2794	31.137	-2.87774	0.0069211	0.0690183	-2.48297
SORCS2	-0.638191	20.971	-2.87657	0.00694157	0.0690783	-2.48557
CRYAB	-0.554557	27.7331	-2.87614	0.00694908	0.0690783	-2.48652
WDR43	0.287399	25.4181	2.87582	0.00695468	0.0690783	-2.48722
FRYL	-0.31275	25.9523	-2.87408	0.0069855	0.0692929	-2.49111
RAF1	-0.204752	23.6651	-2.8724	0.00701516	0.0694953	-2.49483
CDK7	0.234461	24.8726	2.87142	0.00703261	0.0695766	-2.49701
KAT7	0.3257	23.2689	2.87086	0.0070426	0.0695839	-2.49826
KHDRBS1	0.214	28.9044	2.86873	0.00708064	0.0698679	-2.50299
RNF113A	0.278685	23.9642	2.86806	0.00709261	0.0698931	-2.50447
CCAR1	0.206611	26.3643	2.86755	0.00710178	0.0698931	-2.5056
WDR74	0.2157	23.4271	2.86695	0.0071125	0.0699009	-2.50693
SIN3A	0.251656	24.6405	2.86647	0.00712118	0.0699009	-2.508
MSN	-0.270105	30.0823	-2.86562	0.00713645	0.0699596	-2.50988
NFATC2IP	0.31856	22.8761	2.86442	0.00715824	0.0700818	-2.51256
C1RL	-0.320471	23.2642	-2.86159	0.00720962	0.0703134	-2.51883
PPP5C	0.285875	26.4219	2.8607	0.00722582	0.0703134	-2.5208
NCAPD2	0.326377	26.2274	2.8605	0.00722943	0.0703134	-2.52124
SCAF11	0.299637	25.0509	2.85999	0.00723884	0.0703134	-2.52238
HNRNPA1	0.212332	29.8546	2.85987	0.00724093	0.0703134	-2.52264
CLIC3	-0.963047	25.5785	-2.85981	0.00724201	0.0703134	-2.52277
ISG20L2	0.297061	23.3866	2.85952	0.00724735	0.0703134	-2.52342
KRT6B	-1.4779	29.2754	-2.8583	0.00726978	0.07044	-2.52613
ELMO2	-0.277079	24.3141	-2.85677	0.00729789	0.0706214	-2.52951
NDC80	0.362964	23.6176	2.85441	0.00734151	0.0709522	-2.53474
LPCAT1	-0.320467	24.5651	-2.85107	0.00740359	0.0713768	-2.54213
PADI2	-0.555373	25.2142	-2.85102	0.00740443	0.0713768	-2.54223
NT5DC3	0.53652	22.4704	2.84985	0.00742628	0.0714146	-2.54482
PLRG1	0.227391	25.8196	2.8498	0.00742735	0.0714146	-2.54494
TUBB3	-0.526962	26.8432	-2.84678	0.00748409	0.0718683	-2.55162
KIF1C	-0.311729	23.3666	-2.84456	0.00752603	0.0721788	-2.55652
ZYX	-0.283671	27.811	-2.84334	0.00754919	0.0722545	-2.55922
SERPING1	-0.364139	27.509	-2.84293	0.00755699	0.0722545	-2.56012
DDX51	0.237848	23.5732	2.84259	0.0075634	0.0722545	-2.56086
CLIC6	0.712208	24.3306	2.84173	0.00757982	0.0722545	-2.56277
PUM2	0.228224	23.9441	2.84162	0.00758196	0.0722545	-2.56301
TRIM5	-0.460927	24.2184	-2.84031	0.00760696	0.0723417	-2.5659
OPTN	-0.276763	25.3194	-2.84014	0.00761036	0.0723417	-2.56629
ALG11	0.299479	23.1301	2.83907	0.00763073	0.0724438	-2.56864
DCN	-0.451497	29.5341	-2.83601	0.00768973	0.0728462	-2.57539
LUZP1	-0.339565	26.1319	-2.83559	0.00769785	0.0728462	-2.57631
CLASRP	0.246222	23.2365	2.83537	0.00770218	0.0728462	-2.57681
MASP1	-0.477448	22.6791	-2.83384	0.00773191	0.0729834	-2.58018
RBM26	0.245344	24.8498	2.83362	0.00773611	0.0729834	-2.58066
EBAG9	0.303121	23.2116	2.83186	0.00777048	0.0732159	-2.58455
SAMD9L	-0.438685	24.5762	-2.8311	0.00778525	0.0732632	-2.58621
FXR1	0.408762	26.847	2.82817	0.00784289	0.0737134	-2.59268
KIN	0.256396	22.6805	2.82761	0.0078539	0.0737162	-2.59391
IFIT2	-0.809352	24.3368	-2.82716	0.0078628	0.0737162	-2.5949
PTPRF	0.450522	26.2087	2.82558	0.00789396	0.0739162	-2.59836
DNTTIP2	0.219274	24.2009	2.82424	0.00792073	0.0740746	-2.60133
CSE1L	0.207156	27.4997	2.82366	0.00793219	0.0740896	-2.6026
ECHDC2	-0.375642	21.4626	-2.82249	0.00795549	0.074215	-2.60517
WDR33	0.22616	24.6253	2.8166	0.00807396	0.0752269	-2.61812
IMPDH1	-0.280627	24.6798	-2.81496	0.00810724	0.0753452	-2.62172
ZNHIT6	0.311228	22.5984	2.81484	0.00810958	0.0753452	-2.62197
ZNF638	0.330401	25.5307	2.81449	0.00811672	0.0753452	-2.62274
PALMD	-0.38593	24.3605	-2.81376	0.00813158	0.0753901	-2.62435
TUBB6	-0.415475	26.8912	-2.81108	0.00818638	0.0756611	-2.63023
2023-03-02	0.523283	23.0677	2.81091	0.00818992	0.0756611	-2.63061
CPA4	-1.1761	22.8571	-2.80949	0.00821918	0.0756611	-2.63373
CD14	-0.298847	26.0829	-2.80914	0.00822639	0.0756611	-2.6345
INTS3	0.217733	24.8697	2.80859	0.00823763	0.0756611	-2.63569
OBSCN	-0.420072	24.7733	-2.80814	0.00824692	0.0756611	-2.63668
MYBPH	-0.657129	23.1959	-2.80791	0.00825171	0.0756611	-2.63719
CDH5	-0.29677	23.0802	-2.80737	0.00826296	0.0756611	-2.63838
ARHGAP9	-0.427146	23.8413	-2.80712	0.00826796	0.0756611	-2.63891
STXBP2	-0.251651	26.6216	-2.80696	0.0082713	0.0756611	-2.63926
C15orf40	0.276085	22.4638	2.80695	0.0082715	0.0756611	-2.63928
PPP4R3A	0.22561	24.8397	2.80473	0.00831765	0.0759686	-2.64415
KIF13A	-0.28329	23.6883	-2.80436	0.00832533	0.0759686	-2.64496
MYL1	-0.635583	28.6306	-2.80237	0.00836684	0.0761648	-2.64932
DDX17	0.210691	28.3515	2.80236	0.00836709	0.0761648	-2.64934
NRBF2	-0.350834	24.6544	-2.80095	0.00839663	0.0763092	-2.65243
L3HYPDH	-0.360801	24.1965	-2.80064	0.00840325	0.0763092	-2.65312
RAD21	0.248007	25.106	2.79968	0.00842338	0.0763997	-2.65521
HIST2H2AB	0.437763	26.979	2.79682	0.00848386	0.0767635	-2.66147
RNASE1	-0.696592	23.7664	-2.79682	0.0084839	0.0767635	-2.66148
HNRNPF	0.228331	28.0673	2.79577	0.00850618	0.0768049	-2.66377
MRPS10	0.239107	24.3546	2.79548	0.00851244	0.0768049	-2.66442
WIZ	0.305934	23.6851	2.79516	0.00851912	0.0768049	-2.6651
RUFY2	-0.253225	23.413	-2.79199	0.00858688	0.0772127	-2.67203
NUP160	0.174638	27.6448	2.79113	0.00860537	0.0772127	-2.67392
DDX50	0.268382	24.789	2.79084	0.00861164	0.0772127	-2.67455
KIF2C	0.395898	23.9762	2.79046	0.00861984	0.0772127	-2.67538
INTS9	0.267606	23.4275	2.78998	0.00863017	0.0772127	-2.67643
A2M	-0.393177	28.6066	-2.78938	0.00864295	0.0772127	-2.67773
CTBP2	0.281299	26.1389	2.78921	0.00864671	0.0772127	-2.67811
SVEP1	-0.453874	22.0901	-2.78901	0.00865104	0.0772127	-2.67855
SAA2-SAA4	-0.531902	26.8576	-2.78874	0.00865678	0.0772127	-2.67913
PARP10	-0.289465	24.3518	-2.78604	0.0087155	0.0776443	-2.68504
ARRB2	-0.281462	23.8161	-2.78349	0.0087711	0.0780472	-2.6906
PRRC2B	0.240652	25.4692	2.78253	0.00879205	0.0781412	-2.69269
C3orf58	0.631756	23.4556	2.78027	0.00884165	0.078438	-2.6976
VIRMA	0.221958	24.1117	2.77986	0.00885067	0.078438	-2.6985
ABCC5	0.604828	23.0539	2.77923	0.00886465	0.078438	-2.69988
DCP1A	0.204169	23.2789	2.77912	0.00886718	0.078438	-2.70013
HOOK3	-0.228191	25.5637	-2.77653	0.00892453	0.0787797	-2.70576
PDCD6IP	-0.345748	27.6115	-2.77641	0.00892715	0.0787797	-2.70602
CRABP2	-0.854847	27.4263	-2.77596	0.00893724	0.0787797	-2.70701
CDC40	0.204485	24.5933	2.77365	0.00898875	0.079141	-2.71203
CPN1	-0.453388	23.7396	-2.77301	0.00900313	0.0791749	-2.71343
COMMD1	-0.240688	24.082	-2.772	0.0090257	0.0792806	-2.71561
HERC4	-0.244565	25.4619	-2.77141	0.00903911	0.0793058	-2.71691
HMGXB4	0.288167	22.8976	2.77051	0.00905929	0.0793902	-2.71886
YME1L1	0.268599	24.2997	2.76966	0.00907853	0.0794439	-2.72071
NDOR1	-0.462582	21.2329	-2.76928	0.00908713	0.0794439	-2.72154
MRPS9	0.267674	24.9656	2.76864	0.0091015	0.0794439	-2.72292
DTX3L	-0.438243	26.3892	-2.76837	0.00910768	0.0794439	-2.72352
HNRNPUL1	0.260219	27.1428	2.76789	0.00911851	0.0794462	-2.72455
UBR7	0.370715	24.3963	2.76695	0.00913983	0.0795398	-2.72659
STK10	-0.347499	25.7566	-2.76564	0.00916968	0.0796096	-2.72944
NRF1	0.226922	23.5368	2.76508	0.00918261	0.0796096	-2.73068
BTAF1	0.169159	23.8444	2.76501	0.00918408	0.0796096	-2.73082
CYB5R4	-0.26718	23.1842	-2.76439	0.00919821	0.0796096	-2.73216
C6orf58	-1.14676	23.2422	-2.76401	0.00920707	0.0796096	-2.733
EPPK1	-0.820624	28.6911	-2.76382	0.00921137	0.0796096	-2.73341
CWC22	0.269628	24.284	2.76271	0.0092367	0.0797368	-2.73581
ZC3H11A	0.264432	24.1398	2.76184	0.00925678	0.0798185	-2.7377
EFTUD2	0.186406	26.6207	2.76086	0.00927941	0.079922	-2.73984
MRPL18	0.261197	24.2326	2.75946	0.0093116	0.080033	-2.74286
HSPB6	-0.546584	25.7233	-2.75913	0.00931938	0.080033	-2.74359
TBC1D2B	-0.234141	25.6548	-2.75873	0.00932847	0.080033	-2.74444
GTF2A2	0.303752	25.0124	2.75814	0.00934218	0.080033	-2.74572
SERPINA7	-0.390431	24.5013	-2.758	0.00934553	0.080033	-2.74604
MRPL39	0.248696	24.6063	2.75613	0.00938904	0.0802799	-2.75009
ACTL6A	0.311692	26.3827	2.75567	0.00939981	0.0802799	-2.7511
MRPS28	0.296429	24.3376	2.75523	0.00941007	0.0802799	-2.75205
MRPL17	0.284647	24.8878	2.75493	0.00941706	0.0802799	-2.7527
HSPB7	-0.641	24.4144	-2.75377	0.00944409	0.0804191	-2.7552
S100A8	-1.01721	30.7796	-2.75317	0.00945818	0.0804481	-2.7565
WDR5	0.235823	25.1616	2.75271	0.00946901	0.0804492	-2.7575
PRPF38B	0.251636	25.0814	2.74932	0.00954891	0.0809535	-2.76484
MMGT1	0.526039	22.7043	2.74928	0.00954991	0.0809535	-2.76493
CENPF	0.440241	24.0391	2.74823	0.00957491	0.0810741	-2.76721
PRX	-0.4996	22.878	-2.74739	0.00959485	0.0811515	-2.76902
GTF3C2	0.301726	24.0504	2.7458	0.00963276	0.0812703	-2.77247
GNPDA2	-0.262168	24.6725	-2.7456	0.00963747	0.0812703	-2.77289
WRAP53	0.29262	22.4281	2.74542	0.00964171	0.0812703	-2.77328
SERPIND1	-0.456283	26.0809	-2.74489	0.0096545	0.0812703	-2.77443
FLI1	-0.335472	22.0972	-2.74454	0.00966293	0.0812703	-2.7752
WDR46	0.21124	23.7669	2.74343	0.00968941	0.0814019	-2.77758
HACD3	0.483144	25.706	2.74253	0.00971118	0.0814906	-2.77954
AP5S1	-0.241661	21.9409	-2.74209	0.00972165	0.0814906	-2.78048
AP5B1	-0.239393	22.7989	-2.74076	0.00975384	0.0816039	-2.78337
GAB1	-0.502332	22.8006	-2.74007	0.00977047	0.0816039	-2.78485
PNKP	0.367726	24.6409	2.73992	0.00977399	0.0816039	-2.78517
ORM1	-0.561158	29.6151	-2.73973	0.00977858	0.0816039	-2.78558
FCN2	-0.560959	23.0054	-2.73865	0.00980472	0.0816749	-2.78791
ANLN	0.470975	24.6822	2.73849	0.00980881	0.0816749	-2.78827
ISYNA1	0.500273	24.3987	2.73739	0.00983554	0.081739	-2.79065
UGP2	-0.283528	27.9512	-2.7367	0.0098522	0.081739	-2.79212
ADPRHL1	-0.722607	22.9948	-2.73645	0.00985825	0.081739	-2.79266
TAOK3	-0.225333	25.3696	-2.73635	0.00986071	0.081739	-2.79288
ZNF687	0.340731	23.436	2.73558	0.00987971	0.081739	-2.79455
MOB3A	-0.36427	24.4238	-2.73548	0.00988198	0.081739	-2.79476
FKBP8	0.228561	25.344	2.73505	0.00989261	0.081739	-2.79569
VKORC1L1	0.628005	24.0585	2.73429	0.00991116	0.0818025	-2.79733
BYSL	0.293043	24.3884	2.7333	0.00993558	0.0819141	-2.79947
ENO3	-0.553025	27.3704	-2.73157	0.00997798	0.0820941	-2.80319
SMARCC2	0.233512	26.5392	2.73152	0.00997926	0.0820941	-2.8033
LY75-CD302	0.532985	24.5009	2.73065	0.0100008	0.0821812	-2.80518
CTSC	-0.433025	27.3495	-2.72809	0.0100642	0.0823875	-2.81069
GRHPR	-0.334863	26.2531	-2.7279	0.0100689	0.0823875	-2.8111
NMT1	0.220995	26.2081	2.72789	0.0100692	0.0823875	-2.81112
IPO9	0.28049	25.8125	2.72787	0.0100697	0.0823875	-2.81117
UPP1	-0.786935	25.7536	-2.72684	0.0100954	0.0824361	-2.81339
TRIR	0.326936	26.056	2.72675	0.0100976	0.0824361	-2.81358
PPP1R9B	-0.184418	25.2799	-2.72615	0.0101126	0.0824692	-2.81487
STRN3	-0.266703	24.5097	-2.7241	0.010164	0.0827986	-2.81929
PLAUR	-0.467221	23.6094	-2.72349	0.0101792	0.0828328	-2.8206
SERPINB7	-1.07429	22.5772	-2.72161	0.0102265	0.0830687	-2.82464
PLSCR3	-0.36171	22.0587	-2.72146	0.0102303	0.0830687	-2.82496
METTL3	0.191161	24.1891	2.72056	0.0102531	0.0831642	-2.8269
APOD	-0.391721	26.9981	-2.71997	0.010268	0.0831951	-2.82817
TAX1BP3	-0.319452	25.8914	-2.7187	0.0103004	0.0833675	-2.83091
SNRPB	0.174285	27.54	2.71715	0.0103397	0.0835958	-2.83423
IFI35	-0.507152	26.0988	-2.71501	0.0103944	0.0839483	-2.83883
VPS28	-0.202894	25.3382	-2.71388	0.0104234	0.0840919	-2.84126
TM9SF1	0.307251	24.0076	2.71229	0.0104644	0.0843324	-2.84468
SRP9	0.229367	28.0962	2.71129	0.0104901	0.0844079	-2.84682
BMP2K	-0.288467	24.0872	-2.71106	0.0104963	0.0844079	-2.84733
ACTR1A	-0.253022	27.3296	-2.71019	0.0105186	0.084497	-2.84918
KDM4A	0.269441	24.5987	2.70906	0.010548	0.0845465	-2.85161
DDX49	0.279063	22.8213	2.7086	0.0105598	0.0845465	-2.85259
SLK	-0.323741	26.1594	-2.70849	0.0105627	0.0845465	-2.85282
WDR75	0.285087	24.4171	2.70821	0.0105701	0.0845465	-2.85344
SF3B4	0.411303	25.48	2.70672	0.0106088	0.0845465	-2.85662
NSMCE3	0.271654	23.8442	2.70658	0.0106127	0.0845465	-2.85694
LYPLA2	-0.20213	26.3967	-2.70632	0.0106194	0.0845465	-2.85749
RPAP3	0.204599	24.5411	2.70606	0.0106262	0.0845465	-2.85804
EZH2	0.313123	22.9177	2.70594	0.0106293	0.0845465	-2.8583
GBP2	-0.524263	26.1975	-2.70564	0.0106372	0.0845465	-2.85895
NMI	-0.439462	25.7612	-2.70457	0.0106652	0.0846793	-2.86123
MRPL16	0.278001	23.8308	2.70378	0.010686	0.0847552	-2.86293
MED16	0.189575	23.7658	2.70287	0.01071	0.0848564	-2.86489
CHMP7	0.190377	23.8191	2.70112	0.0107562	0.0850483	-2.86863
EHD3	-0.317716	23.6998	-2.70109	0.0107569	0.0850483	-2.86869
IRF2BPL	0.331921	24.6533	2.69958	0.010797	0.0852473	-2.87193
PLEK2	-0.584162	23.728	-2.69929	0.0108047	0.0852473	-2.87255
ACYP2	-0.357664	23.4792	-2.69878	0.0108183	0.0852652	-2.87365
GPCPD1	-0.498577	24.1446	-2.69834	0.01083	0.0852682	-2.87459
ITIH2	-0.498662	27.9184	-2.69728	0.0108582	0.0854005	-2.87685
PPP2R5B	-0.31236	21.4189	-2.69608	0.0108902	0.0855587	-2.87942
CPSF1	0.215009	25.5548	2.69539	0.0109087	0.0855587	-2.88089
GCLC	0.737348	26.1553	2.69525	0.0109125	0.0855587	-2.88119
PSD4	-0.269811	22.2435	-2.6941	0.0109433	0.0857109	-2.88364
EBF1	-0.295194	21.2476	-2.69059	0.0110381	0.0863637	-2.89115
DDX52	0.287651	23.8977	2.68883	0.0110859	0.0866473	-2.89491
MYD88	-0.282246	24.5608	-2.68838	0.0110982	0.0866533	-2.89588
KPNA1	-0.218561	26.092	-2.68747	0.011123	0.0867574	-2.89782
YEATS4	0.256142	24.2863	2.68476	0.0111972	0.0871735	-2.9036
OLFML1	-0.489975	24.8087	-2.68467	0.0111996	0.0871735	-2.90379
ARPC4	-0.215215	27.9945	-2.68203	0.0112724	0.0876497	-2.90943
PRPF19	0.266973	27.6098	2.67836	0.0113741	0.0883488	-2.91724
MINK1	-0.341763	24.1105	-2.6779	0.0113871	0.0883585	-2.91823
GGCT	0.325015	27.4256	2.67731	0.0114035	0.0883842	-2.91948
RAB22A	-0.264566	25.373	-2.67694	0.0114139	0.0883842	-2.92028
LUC7L2	0.23572	27.0729	2.67603	0.0114394	0.0884903	-2.92221
CARD6	-0.54859	24.0011	-2.67422	0.01149	0.0887907	-2.92605
MRPS5	0.282557	24.7218	2.67349	0.0115106	0.0888587	-2.92761
FES	-0.320814	24.1821	-2.67083	0.0115857	0.0892675	-2.93327
PRDX5	-0.294616	28.7648	-2.67066	0.0115907	0.0892675	-2.93364
SF1	0.152549	27.2588	2.66995	0.0116108	0.0892675	-2.93515
BRD7	0.208005	22.9179	2.66994	0.0116111	0.0892675	-2.93517
APOH	-0.529808	28.5544	-2.66943	0.0116254	0.0892868	-2.93624
KRT75	-1.34321	27.1014	-2.66793	0.0116682	0.08949	-2.93943
NOCT	-0.472559	21.9448	-2.66767	0.0116757	0.08949	-2.93999
EXOSC9	0.184944	24.1246	2.6667	0.0117033	0.0896101	-2.94204
F13B	-0.470036	23.9811	-2.66598	0.011724	0.0896776	-2.94358
PAFAH1B1	-0.241927	27.3369	-2.66518	0.011747	0.0897514	-2.94528
FYCO1	-0.219341	25.6407	-2.66441	0.011769	0.0897514	-2.94691
FHL1	-0.635938	28.0275	-2.66439	0.0117695	0.0897514	-2.94695
CFHR2	-0.557183	24.4329	-2.66346	0.0117963	0.0897679	-2.94892
MSI2	0.435972	24.7733	2.66317	0.0118049	0.0897679	-2.94955
RIOK3	-0.427409	25.0592	-2.66281	0.0118151	0.0897679	-2.95031
PDCD11	0.258952	25.1482	2.66231	0.0118295	0.0897679	-2.95136
PHF3	0.246882	24.5799	2.66214	0.0118345	0.0897679	-2.95173
SEC23A	-0.220543	26.8976	-2.66161	0.0118498	0.0897679	-2.95286
DIP2A	-0.229589	23.707	-2.66142	0.0118552	0.0897679	-2.95325
HSPA12B	-0.290004	23.4396	-2.65965	0.0119066	0.0900661	-2.95701
FGD2	-0.345466	23.2986	-2.65813	0.0119511	0.0903116	-2.96024
GBP5	-0.764978	25.282	-2.65648	0.0119992	0.0905843	-2.96374
CLPB	0.318467	24.7117	2.65552	0.0120273	0.0907054	-2.96577
TWF2	-0.215285	26.8713	-2.65501	0.0120423	0.0907272	-2.96685
TRIM72	-0.497493	25.3019	-2.65373	0.0120798	0.0909191	-2.96955
MTREX	0.177739	25.415	2.6498	0.0121963	0.0917038	-2.97788
RNH1	-0.261595	28.738	-2.64775	0.0122574	0.0919904	-2.98222
MRPL10	0.312839	24.183	2.64732	0.0122703	0.0919904	-2.98314
SMU1	0.173345	26.4451	2.64729	0.0122711	0.0919904	-2.98319
NT5C3A	-0.625229	25.5352	-2.64634	0.0122996	0.0921122	-2.98521
ARHGAP15	-0.424595	22.6362	-2.64587	0.0123135	0.0921247	-2.98619
CCDC58	0.272875	25.9119	2.64386	0.0123741	0.0923965	-2.99045
TOX4	0.206284	23.5441	2.64379	0.012376	0.0923965	-2.99058
NUP93	0.180174	26.5516	2.64323	0.012393	0.0923965	-2.99177
FANCD2	0.621179	21.4593	2.64303	0.012399	0.0923965	-2.99219
ZNF830	0.223583	23.0577	2.64262	0.0124114	0.0923972	-2.99306
ASF1A	0.2922	24.2776	2.6412	0.0124543	0.0926248	-2.99605
SMPD4	0.31075	23.9533	2.6398	0.0124968	0.092849	-2.99901
FBXO6	-0.493885	23.6999	-2.6372	0.012576	0.0933454	-3.00449
MBD4	0.34027	21.0627	2.63661	0.0125941	0.0933877	-3.00574
TFB1M	0.37335	22.9526	2.63515	0.012639	0.0936283	-3.00883
KRT14	-1.06794	32.0261	-2.63399	0.0126747	0.0937621	-3.01127
HPS5	-0.240779	25.3461	-2.63375	0.012682	0.0937621	-3.01178
HPS6	-0.209224	22.5708	-2.6322	0.0127297	0.0939847	-3.01503
SDR9C7	-1.23323	21.657	-2.63197	0.0127371	0.0939847	-3.01554
C18orf32	0.44018	23.9287	2.63115	0.0127623	0.0940785	-3.01725
MAPKAPK3	-0.308179	23.7233	-2.62976	0.0128055	0.0943041	-3.02018
C7orf26	0.31722	22.8696	2.62906	0.0128273	0.0943726	-3.02166
NUDT1	0.314506	24.5151	2.6283	0.0128509	0.0943825	-3.02325
DVL1	-0.412973	21.6048	-2.62821	0.0128538	0.0943825	-3.02344
HMG20A	0.222195	23.9741	2.62693	0.0128939	0.0945351	-3.02615
BRD8	0.21662	23.5945	2.62671	0.0129008	0.0945351	-3.02661
SUZ12	0.317594	22.9821	2.62607	0.0129207	0.0945351	-3.02794
CERS2	0.379458	24.3503	2.62594	0.0129249	0.0945351	-3.02822
SRPRB	0.32388	25.6152	2.62401	0.0129856	0.0948557	-3.03229
ZKSCAN1	0.429698	23.5186	2.62374	0.0129939	0.0948557	-3.03284
HGFAC	-0.348406	22.6317	-2.62245	0.0130347	0.0949768	-3.03556
PKLR	-0.381656	21.8915	-2.62242	0.0130358	0.0949768	-3.03563
GLG1	0.320693	26.4288	2.62167	0.0130594	0.0950571	-3.0372
PCNA	0.305069	28.1164	2.6208	0.013087	0.0950602	-3.03903
MRPS18B	0.243146	23.782	2.62049	0.0130968	0.0950602	-3.03968
GNB1	-0.34745	26.5874	-2.62046	0.0130978	0.0950602	-3.03975
ARHGEF6	-0.355416	24.3098	-2.61889	0.0131478	0.0953312	-3.04305
EIF4B	0.253429	27.635	2.61843	0.0131624	0.0953451	-3.04401
BZW2	0.287768	26.1008	2.61695	0.0132097	0.0955954	-3.04712
PLEKHA2	-0.374982	24.1044	-2.61593	0.0132422	0.095706	-3.04925
CCAR2	0.307323	26.6878	2.61568	0.0132504	0.095706	-3.04979
GSPT2	0.558255	22.5763	2.61469	0.013282	0.0957812	-3.05185
UNC45B	-0.525435	23.2364	-2.61456	0.0132863	0.0957812	-3.05213
TOPBP1	0.31674	22.5512	2.6129	0.0133397	0.0960743	-3.05561
TLDC1	-0.521036	25.6289	-2.61226	0.0133606	0.0961327	-3.05696
SMC5	0.230844	24.2139	2.61019	0.0134276	0.0964698	-3.06129
NOP56	0.199551	26.7911	2.61002	0.0134331	0.0964698	-3.06165
IGFALS	-0.505151	24.0814	-2.60907	0.0134641	0.0966	-3.06365
PTCD3	0.224199	24.5069	2.60791	0.013502	0.0967792	-3.06608
ZFYVE1	-0.25849	23.6829	-2.60695	0.0135334	0.0969118	-3.06809
KIF11	0.397494	25.6492	2.60515	0.0135924	0.097242	-3.07186
ZNFX1	-0.220805	23.8237	-2.60424	0.0136222	0.0973628	-3.07376
RNPS1	0.19567	25.3159	2.60309	0.0136602	0.0975413	-3.07617
RAB11B	-0.218006	28.4993	-2.60198	0.0136969	0.0977105	-3.07849
HIST1H1A	0.956054	25.0026	2.60024	0.0137546	0.0980291	-3.08213
RBBP6	0.21863	24.0951	2.59871	0.0138053	0.0982573	-3.08531
GALE	-0.42834	26.0495	-2.59849	0.0138127	0.0982573	-3.08578
NONO	0.19398	28.5895	2.59596	0.0138972	0.0987647	-3.09106
KLHL40	-0.550368	22.9356	-2.5943	0.0139532	0.0990643	-3.09454
TRIM24	0.401064	22.9023	2.59386	0.0139681	0.0990643	-3.09546
CES2	-0.689749	25.0562	-2.59353	0.0139789	0.0990643	-3.09613
HDHD5	0.346334	25.1567	2.59157	0.0140453	0.0993441	-3.10023
OLFML3	-0.608536	25.2642	-2.59063	0.0140772	0.0993441	-3.10219
FAM114A2	-0.233919	24.7328	-2.59035	0.0140868	0.0993441	-3.10278
CDK11B	0.200533	25.5049	2.59032	0.0140878	0.0993441	-3.10284
RSRC1	0.276418	23.5876	2.59008	0.0140958	0.0993441	-3.10333
KDM3B	0.2878	24.8746	2.59003	0.0140976	0.0993441	-3.10345
GMPS	0.287297	26.8133	2.58933	0.0141213	0.0994174	-3.1049
TDP1	0.242584	23.9058	2.58869	0.0141432	0.0994785	-3.10624
NCF4	-0.551589	24.9683	-2.58748	0.0141844	0.099675	-3.10875
NSA2	0.248005	23.7808	2.58655	0.0142163	0.0998062	-3.1107
MRPL53	0.306384	24.7244	2.58388	0.014308	0.100225	-3.11626
DCTN3	-0.215725	26.1074	-2.58368	0.0143149	0.100225	-3.11667
SMARCD2	0.195169	25.0356	2.58335	0.0143262	0.100225	-3.11736
MAP3K20	-0.296426	24.7767	-2.58326	0.0143293	0.100225	-3.11754
HMGA1	0.321384	27.8494	2.58263	0.014351	0.100255	-3.11885
CNOT3	0.183447	24.9947	2.58206	0.0143706	0.100255	-3.12003
ANKFY1	-0.229339	25.946	-2.58185	0.0143781	0.100255	-3.12049
PARP4	-0.32218	25.9515	-2.58159	0.014387	0.100255	-3.12102
CRYBG2	-0.55806	24.8706	-2.58075	0.0144162	0.10029	-3.12277
SF3B3	0.161551	27.0228	2.58068	0.0144186	0.10029	-3.12292
TBL1XR1	0.383304	26.2757	2.57955	0.0144579	0.100409	-3.12527
SPC25	0.32448	23.0928	2.57942	0.0144624	0.100409	-3.12554
MYBBP1A	0.274275	26.4488	2.57838	0.0144987	0.100536	-3.1277
SMPX	-0.529083	23.2067	-2.57813	0.0145074	0.100536	-3.12823
C8A	-0.535197	26.0794	-2.57642	0.014567	0.100856	-3.13177
GRAP	-0.294431	21.1989	-2.57494	0.014619	0.100999	-3.13485
BCL7C	0.234722	23.3783	2.57455	0.0146326	0.100999	-3.13565
MBD2	0.229948	25.0726	2.5745	0.0146343	0.100999	-3.13575
DUSP22	-0.344127	22.469	-2.5743	0.0146415	0.100999	-3.13618
TIMP2	-0.438393	24.5416	-2.5735	0.0146696	0.101033	-3.13784
S100A9	-0.85014	30.7798	-2.5734	0.0146733	0.101033	-3.13805
TOLLIP	-0.317314	26.4973	-2.57179	0.01473	0.101331	-3.14139
MYH3	-0.775396	23.158	-2.57092	0.0147608	0.10145	-3.14319
IGFBP6	-0.572903	23.9066	-2.56922	0.0148212	0.101711	-3.14672
DRG1	0.236101	25.8665	2.56909	0.0148258	0.101711	-3.14699
YES1	0.308854	25.3214	2.56871	0.0148393	0.101711	-3.14778
SLC25A19	0.336991	21.9741	2.56452	0.0149892	0.102586	-3.15646
PRPF4B	0.2224	25.5227	2.56393	0.0150105	0.102586	-3.15768
ST5	-0.264791	22.8049	-2.56378	0.0150158	0.102586	-3.15799
RABEP1	-0.23327	23.9399	-2.56331	0.015033	0.102586	-3.15898
ERH	0.157841	27.6104	2.56313	0.0150394	0.102586	-3.15935
YIPF3	0.281808	24.0986	2.56244	0.0150644	0.102586	-3.16078
WISP2	-0.450094	22.7184	-2.5622	0.015073	0.102586	-3.16127
F12	-0.500826	26.7331	-2.56184	0.0150859	0.102586	-3.16201
CKMT2	-0.384763	26.3515	-2.56174	0.0150898	0.102586	-3.16223
BUD23	0.291637	22.7325	2.56084	0.0151222	0.102714	-3.16409
DHX16	0.22159	24.4033	2.558	0.0152256	0.103323	-3.16997
CORO7-PAM16	-0.225563	25.5388	-2.55738	0.0152483	0.103331	-3.17126
IFIT1	-0.658264	26.0096	-2.55721	0.0152543	0.103331	-3.1716
PEX3	0.281691	23.3235	2.55556	0.0153146	0.103544	-3.175
AFG1L	-0.248724	24.2147	-2.55543	0.0153195	0.103544	-3.17528
KDM3A	0.343937	24.6377	2.55516	0.0153296	0.103544	-3.17585
WARS	-0.671671	28.7414	-2.55464	0.0153487	0.103544	-3.17692
SSB	0.266035	27.6738	2.554	0.0153719	0.103544	-3.17822
CFP	-0.467085	24.7621	-2.55391	0.0153754	0.103544	-3.17842
RIN1	-0.520853	23.719	-2.55308	0.0154061	0.103544	-3.18014
MRPS31	0.190401	24.8045	2.55306	0.0154065	0.103544	-3.18017
UTP4	0.291855	24.2541	2.55298	0.0154098	0.103544	-3.18035
TNC	-0.563082	29.827	-2.55028	0.0155097	0.104122	-3.18593
WDR91	-0.233742	24.668	-2.54956	0.0155363	0.104174	-3.1874
PNPT1	0.357468	25.4645	2.54913	0.0155523	0.104174	-3.18829
ACIN1	0.209327	27.4882	2.54871	0.0155678	0.104174	-3.18916
TMX2	0.313115	24.9214	2.54832	0.0155822	0.104174	-3.18995
C8orf33	0.342143	23.2437	2.54821	0.0155866	0.104174	-3.1902
TCERG1	0.170068	25.7975	2.54754	0.0156113	0.104246	-3.19156
EXOC4	-0.166021	25.444	-2.54712	0.015627	0.104259	-3.19243
DDX20	0.193255	24.5299	2.54626	0.0156593	0.104369	-3.19421
KLF5	0.352485	23.3799	2.54594	0.0156713	0.104369	-3.19487
SPRR2G	-1.41805	23.538	-2.54492	0.0157094	0.104427	-3.19697
MRPL24	0.235896	24.5013	2.54457	0.0157225	0.104427	-3.19769
TOMM40	0.2678	25.0487	2.54423	0.0157354	0.104427	-3.19839
IGF2BP3	0.833474	26.1709	2.54423	0.0157356	0.104427	-3.1984
RNASEH2A	0.288168	23.9517	2.54346	0.0157643	0.104525	-3.19998
BIN1	-0.429937	26.0215	-2.5431	0.0157781	0.104525	-3.20073
TRIM33	0.221363	24.301	2.54209	0.0158161	0.104636	-3.2028
ARID4B	0.24344	23.6553	2.54191	0.0158227	0.104636	-3.20317
CHUK	-0.171459	23.5108	-2.54071	0.0158683	0.104772	-3.20565
DPT	-0.409783	26.8103	-2.54057	0.0158736	0.104772	-3.20594
RACGAP1	0.288241	24.7937	2.54027	0.015885	0.104772	-3.20656
XRCC6	0.213159	28.5704	2.53966	0.0159081	0.104781	-3.20781
DDX27	0.248585	25.2875	2.53944	0.0159166	0.104781	-3.20827
XPNPEP3	0.343224	23.3701	2.53872	0.0159437	0.104781	-3.20974
RHOD	-0.666643	21.8212	-2.53792	0.0159744	0.104781	-3.21139
UBASH3B	-0.302959	23.94	-2.53781	0.0159784	0.104781	-3.21161
CAPZA1	-0.232713	28.2936	-2.53781	0.0159784	0.104781	-3.21161
CRNN	-0.627195	27.5651	-2.53736	0.0159956	0.104781	-3.21254
CD46	0.372685	25.8041	2.5373	0.015998	0.104781	-3.21267
MYO1F	-0.459241	25.5097	-2.53692	0.0160125	0.104785	-3.21345
LBR	0.387801	27.1693	2.53654	0.0160269	0.104788	-3.21423
APOA4	-0.510842	27.4918	-2.53613	0.0160427	0.1048	-3.21507
AGPAT5	0.25115	26.0607	2.53567	0.0160602	0.104824	-3.21601
CAT	-0.266651	27.665	-2.53364	0.0161381	0.105241	-3.22019
PGRMC1	0.441088	27.1732	2.5325	0.0161821	0.105293	-3.22253
RNF31	-0.188874	26.0843	-2.53228	0.0161906	0.105293	-3.22298
KIF1B	-0.202971	25.993	-2.53196	0.016203	0.105293	-3.22365
LRRFIP1	-0.253761	26.6474	-2.53196	0.0162031	0.105293	-3.22365
VASN	-0.331431	22.9167	-2.53131	0.016228	0.105293	-3.22497
TRAPPC4	-0.181027	24.3989	-2.53111	0.016236	0.105293	-3.2254
ACOX3	-0.330107	24.2518	-2.5309	0.0162442	0.105293	-3.22583
BUB3	0.214409	26.8686	2.5305	0.0162595	0.105302	-3.22665
CCDC93	-0.165813	24.6577	-2.52885	0.0163237	0.10552	-3.23004
MRPL50	0.244507	24.4039	2.52868	0.0163303	0.10552	-3.23039
MRPL45	0.211612	24.4276	2.5282	0.0163487	0.10552	-3.23136
SELENOP	-0.386452	23.5578	-2.5277	0.0163683	0.10552	-3.23239
TCAF2	-0.457816	23.8	-2.52762	0.0163715	0.10552	-3.23256
GPALPP1	0.283325	23.0607	2.52747	0.0163774	0.10552	-3.23287
TSG101	-0.193288	25.823	-2.52634	0.0164216	0.105714	-3.23519
CNOT11	0.171758	23.7585	2.52464	0.0164879	0.105952	-3.23867
EED	0.271334	23.3364	2.524	0.016513	0.105952	-3.23998
RSBN1L	0.328738	23.339	2.52393	0.0165159	0.105952	-3.24013
GPATCH1	0.222588	23.5883	2.52361	0.0165284	0.105952	-3.24078
SH3GLB2	-0.333237	25.7822	-2.5236	0.0165291	0.105952	-3.24081
PSMB10	-0.402477	26.8402	-2.52246	0.0165739	0.106149	-3.24315
MRPS21	0.318585	23.0763	2.52199	0.0165924	0.106177	-3.24411
ARF4	-0.364251	26.7025	-2.52127	0.016621	0.106201	-3.24559
ANXA8	-0.730112	27.8371	-2.52118	0.0166244	0.106201	-3.24577
SGCB	-0.37999	23.0871	-2.52014	0.0166656	0.10631	-3.2479
CDK2	0.237072	24.3243	2.52004	0.0166696	0.10631	-3.24811
COL16A1	-0.467722	25.0572	-2.5195	0.0166909	0.106355	-3.24921
HABP2	-0.512811	24.5626	-2.51859	0.016727	0.10643	-3.25107
C1orf50	-0.304636	22.8119	-2.51835	0.0167367	0.10643	-3.25157
ENY2	0.251403	25.3623	2.51794	0.016753	0.10643	-3.2524
PUS1	0.270259	24.9016	2.51778	0.0167593	0.10643	-3.25273
POMK	0.376833	23.9075	2.51617	0.0168235	0.106679	-3.25602
TAF2	0.263239	23.1313	2.51609	0.016827	0.106679	-3.2562
FBL	0.190723	27.7991	2.5154	0.0168543	0.106691	-3.25759
ATRN	-0.300163	24.4048	-2.51533	0.0168572	0.106691	-3.25774
UBXN7	0.369873	25.6401	2.51456	0.0168879	0.106738	-3.25931
NFKB1	-0.206606	25.6504	-2.51444	0.016893	0.106738	-3.25957
MKI67	0.404308	24.8786	2.51373	0.0169213	0.106748	-3.26101
VEZF1	0.407754	24.8822	2.51369	0.016923	0.106748	-3.26109
YY1	0.240603	25.7438	2.51238	0.0169759	0.106809	-3.26378
MLEC	0.271199	26.3651	2.51221	0.0169827	0.106809	-3.26413
NEDD4L	0.333219	24.3774	2.51195	0.016993	0.106809	-3.26465
CCDC186	-0.208522	24.5928	-2.51155	0.0170092	0.106809	-3.26547
GBE1	-0.245377	26.0052	-2.5115	0.0170111	0.106809	-3.26557
VPS39	-0.164204	25.2138	-2.51134	0.0170178	0.106809	-3.26591
LIMK1	-0.228462	24.1375	-2.50996	0.0170736	0.107069	-3.26872
PML	-0.34003	27.5547	-2.50921	0.0171041	0.107172	-3.27026
MMP10	-0.764405	24.5476	-2.50864	0.017127	0.107225	-3.27141
SERPINB4	-1.25768	26.6768	-2.50733	0.0171804	0.107471	-3.27409
MAP1LC3B2	-0.581553	22.8566	-2.50688	0.0171987	0.107495	-3.27501
INIP	0.249415	23.9712	2.50611	0.0172302	0.107603	-3.27658
NLRX1	-0.33225	24.267	-2.50574	0.0172454	0.107609	-3.27734
RINT1	-0.169949	23.7666	-2.50468	0.0172886	0.107788	-3.27949
CHD8	0.180697	24.3796	2.50182	0.0174064	0.108433	-3.28533
CCDC88B	-0.371707	23.439	-2.50088	0.0174451	0.108584	-3.28725
SMYD1	-0.532054	23.5916	-2.50047	0.0174622	0.108601	-3.28809
ZNF326	0.339159	24.8057	2.49994	0.017484	0.108646	-3.28916
TFEB	-0.301502	23.2895	-2.49952	0.0175016	0.108666	-3.29003
EHBP1L1	-0.32701	25.0113	-2.498	0.0175644	0.108966	-3.29311
MPHOSPH8	0.167983	24.3541	2.49766	0.0175788	0.108966	-3.29381
LPCAT3	0.45459	24.09	2.49697	0.0176074	0.109053	-3.29521
EPSTI1	-0.511158	22.7652	-2.4964	0.0176313	0.109111	-3.29638
CTSD	-0.307432	28.9471	-2.49575	0.0176586	0.10919	-3.2977
NUPL2	0.199963	23.3371	2.49491	0.0176937	0.109317	-3.29941
KPNB1	0.162745	28.0865	2.49378	0.0177409	0.109519	-3.30171
HNRNPA3	0.275728	29.2286	2.49311	0.0177689	0.109602	-3.30306
PNP	-0.313014	28.066	-2.49207	0.0178127	0.109782	-3.30518
IL18	-0.666392	25.9589	-2.4915	0.0178367	0.109839	-3.30633
KRT8	0.823112	29.5702	2.48998	0.0179011	0.110131	-3.30943
HECTD1	-0.305672	25.2713	-2.48952	0.0179205	0.110131	-3.31036
FARSA	-0.176973	26.2667	-2.48935	0.0179279	0.110131	-3.31072
INTS6	0.170456	23.6345	2.48897	0.0179438	0.110138	-3.31148
TAF6	0.205307	23.5968	2.48738	0.0180115	0.110464	-3.31472
TMOD2	-0.33227	22.952	-2.485	0.0181131	0.110996	-3.31955
CASQ2	-0.859148	24.7771	-2.48415	0.0181493	0.111127	-3.32126
MAPK3	-0.182899	25.4065	-2.48264	0.0182141	0.111433	-3.32433
APCS	-0.514961	27.4218	-2.48195	0.0182436	0.111524	-3.32572
RCOR3	0.324408	22.6169	2.48104	0.0182832	0.111615	-3.32758
SMAD4	0.253078	24.6935	2.48092	0.0182883	0.111615	-3.32782
FER	-0.224351	24.1652	-2.47981	0.0183362	0.111817	-3.33007
UROS	-0.178082	23.0219	-2.47793	0.0184177	0.112196	-3.33387
KLK7	-1.1252	23.962	-2.47769	0.0184282	0.112196	-3.33436
ALDH1A1	0.790952	27.8777	2.4767	0.0184711	0.112366	-3.33636
PCDHGC5	-0.821054	22.7517	-2.47602	0.018501	0.112457	-3.33775
DHFR	0.373032	23.6782	2.47513	0.0185395	0.1126	-3.33954
KRT6C	-1.0857	28.9357	-2.47404	0.0185872	0.112765	-3.34174
MYO9B	-0.20408	25.3627	-2.47383	0.0185968	0.112765	-3.34218
LEO1	0.189711	23.7345	2.47284	0.0186398	0.112891	-3.34417
CCM2	-0.210936	23.4594	-2.47267	0.0186475	0.112891	-3.34452
SERPINA1	-0.364521	30.2495	-2.47169	0.0186904	0.112969	-3.34649
GCSH	0.35852	24.571	2.47169	0.0186905	0.112969	-3.3465
MYO1B	-0.389586	27.6451	-2.47119	0.0187127	0.113013	-3.34752
ARHGAP1	-0.27859	27.8554	-2.46926	0.0187978	0.113374	-3.35141
PXK	-0.187431	22.4963	-2.46791	0.0188577	0.113374	-3.35414
SHC1	-0.233856	24.3958	-2.4678	0.0188624	0.113374	-3.35436
ACOT9	-0.22108	25.8092	-2.46737	0.0188817	0.113374	-3.35523
SMARCAD1	0.284345	23.3524	2.467	0.018898	0.113374	-3.35597
CPSF3	0.200973	24.8873	2.46696	0.0188997	0.113374	-3.35605
MRPS17	0.270318	23.7601	2.46671	0.018911	0.113374	-3.35657
WRB-SH3BGR	-0.60089	23.1732	-2.4664	0.0189249	0.113374	-3.3572
SYNC	-0.331358	23.1214	-2.46637	0.0189262	0.113374	-3.35725
RPP30	0.223759	25.4135	2.4663	0.0189293	0.113374	-3.35739
BOLA1	0.419173	22.9545	2.46609	0.0189384	0.113374	-3.35781
NLN	0.296988	24.7266	2.46565	0.0189581	0.113401	-3.3587
TPM3	-0.197385	29.6357	-2.4635	0.0190543	0.113886	-3.36304
YOD1	-0.60668	23.2883	-2.46293	0.01908	0.11395	-3.3642
MRPS27	0.232352	24.3947	2.46232	0.0191071	0.11398	-3.36542
MYH1	-0.765734	25.4606	-2.4618	0.0191308	0.11398	-3.36648
PPIC	-0.357864	25.3597	-2.46168	0.0191361	0.11398	-3.36672
ACTA1	-0.404546	29.6357	-2.46146	0.0191458	0.11398	-3.36715
KAT2A	0.401549	21.8083	2.45954	0.0192324	0.114406	-3.37103
DMKN	-1.10161	24.7765	-2.45916	0.0192499	0.114419	-3.3718
ABCD3	0.36853	25.5782	2.45875	0.019268	0.114429	-3.37261
NCBP2-AS2	0.660251	22.2982	2.45845	0.0192821	0.114429	-3.37324
IL36RN	-1.20272	23.6901	-2.45803	0.0193007	0.114449	-3.37406
TCP11L2	-0.352435	21.5793	-2.45683	0.0193555	0.114684	-3.3765
TNFSF10	-0.447209	22.8649	-2.45531	0.0194244	0.114986	-3.37954
DST	-0.583276	27.2991	-2.45503	0.0194371	0.114986	-3.3801
NRAP	-0.405588	24.0713	-2.45423	0.0194738	0.115113	-3.38172
ARHGEF40	-0.24246	22.98	-2.45344	0.0195098	0.115185	-3.3833
NXF1	0.208798	24.8898	2.45329	0.0195166	0.115185	-3.3836
MED4	0.19816	23.7957	2.45289	0.0195349	0.115203	-3.38441
CALCOCO2	-0.310455	24.8581	-2.45234	0.0195606	0.115203	-3.38553
MRPL44	0.2201	24.817	2.45211	0.0195711	0.115203	-3.38599
CLN6	0.42772	22.5109	2.45189	0.0195809	0.115203	-3.38642
APOM	-0.405484	25.4585	-2.45102	0.019621	0.115348	-3.38818
CREBBP	0.208104	24.1157	2.45054	0.019643	0.115387	-3.38914
BZW1	-0.318562	27.7135	-2.44992	0.0196716	0.115465	-3.39039
STAG1	0.23534	25.4453	2.44938	0.0196967	0.115522	-3.39148
A1BG	-0.312924	27.5737	-2.44686	0.0198132	0.116023	-3.39653
MORF4L1	0.25778	23.6469	2.44659	0.0198257	0.116023	-3.39707
BCAR1	-0.251064	25.3605	-2.44654	0.0198283	0.116023	-3.39718
MTCH2	0.32348	26.1619	2.44499	0.0199001	0.116352	-3.40028
RAB24	-0.297965	23.8553	-2.44425	0.0199351	0.116466	-3.40179
WAPL	0.182114	24.8688	2.44253	0.0200152	0.116786	-3.40522
PHC3	0.351285	23.6207	2.44237	0.0200227	0.116786	-3.40554
ITPKC	-0.469655	24.3233	-2.44208	0.0200365	0.116786	-3.40613
APOBEC2	-0.7401	23.5092	-2.44164	0.0200571	0.116816	-3.40701
PHB2	0.272439	29.4242	2.44017	0.0201261	0.117127	-3.40995
SPEN	0.153357	24.5373	2.43911	0.0201763	0.117329	-3.41209
SNX15	-0.232439	23.8853	-2.43835	0.0202123	0.117379	-3.41361
FANCI	0.401704	24.0347	2.43826	0.0202162	0.117379	-3.41378
REXO4	0.304961	23.2226	2.43677	0.0202872	0.1177	-3.41678
H6PD	-0.27639	25.7	-2.43492	0.0203751	0.118118	-3.42048
UBE2M	0.226392	27.0542	2.43459	0.0203906	0.118118	-3.42114
STK4	-0.262035	27.1459	-2.43329	0.0204528	0.118387	-3.42374
SH3BGRL3	-0.391838	29.4833	-2.42905	0.0206561	0.119403	-3.43221
WDR47	-0.294897	24.5709	-2.42897	0.0206601	0.119403	-3.43237
RUVBL2	0.221137	27.0212	2.42788	0.0207126	0.119614	-3.43455
C1S	-0.410044	26.2686	-2.42666	0.0207718	0.119814	-3.43699
BCAT2	0.335928	25.4173	2.4264	0.0207845	0.119814	-3.43751
EXD2	0.270001	23.4272	2.42618	0.0207949	0.119814	-3.43794
APOL2	-0.579523	26.4723	-2.42511	0.0208469	0.120021	-3.44008
UBR5	0.180111	24.1342	2.42347	0.0209268	0.120317	-3.44335
KIF23	0.311765	23.8498	2.42335	0.0209328	0.120317	-3.44359
KIAA0930	-0.270552	23.4963	-2.42293	0.0209531	0.120317	-3.44443
KIFC1	0.301274	24.9394	2.42275	0.0209622	0.120317	-3.4448
RHCG	-0.366382	22.4581	-2.42231	0.0209835	0.120347	-3.44567
POLR3K	0.23528	21.5156	2.42084	0.0210558	0.12067	-3.44861
RPL7L1	0.246429	24.8977	2.41669	0.0212602	0.121697	-3.45687
MRPL28	0.255674	24.2549	2.41655	0.0212674	0.121697	-3.45716
DLAT	-0.219571	26.2884	-2.41612	0.0212884	0.121698	-3.458
CXXC1	0.189511	22.784	2.41589	0.0213	0.121698	-3.45847
SIPA1L2	-0.333916	21.4535	-2.41554	0.0213174	0.121705	-3.45916
SNU13	0.293176	27.1507	2.41513	0.0213378	0.121729	-3.45998
PDLIM3	-0.478321	26.4458	-2.41313	0.0214373	0.122082	-3.46396
ALOX15B	-0.677615	22.5862	-2.41302	0.0214427	0.122082	-3.46417
HDGFL2	0.268593	26.8813	2.41271	0.0214582	0.122082	-3.46479
ZNF768	0.409026	22.6324	2.41258	0.0214647	0.122082	-3.46505
ZNF512B	0.315011	22.908	2.40978	0.0216049	0.122787	-3.47062
NCAPG	0.286151	24.4812	2.40939	0.0216246	0.122806	-3.4714
KCTD21	-0.335757	22.4138	-2.40816	0.0216863	0.122925	-3.47383
AK1	-0.3725	27.2056	-2.40814	0.0216875	0.122925	-3.47388
SON	0.164577	26.2835	2.40771	0.0217094	0.122925	-3.47474
PRRC2C	0.202094	25.5472	2.40767	0.021711	0.122925	-3.4748
PTMS	0.474517	27.9578	2.40506	0.0218431	0.123345	-3.47998
RBM39	0.180849	26.5275	2.40454	0.0218696	0.123345	-3.48102
SNRPA1	0.191493	26.5027	2.40446	0.0218735	0.123345	-3.48117
TSTD1	0.518446	26.711	2.40432	0.0218809	0.123345	-3.48146
CADM4	0.304887	23.0248	2.40403	0.0218957	0.123345	-3.48204
AP5M1	-0.255811	22.2702	-2.40372	0.0219113	0.123345	-3.48265
MIB1	-0.195064	24.0116	-2.40283	0.0219567	0.123345	-3.48442
PNPLA6	-0.167622	24.3102	-2.40237	0.02198	0.123345	-3.48532
ORM2	-0.452951	27.5854	-2.40213	0.0219924	0.123345	-3.4858
CLC	-0.585006	27.1359	-2.40194	0.0220023	0.123345	-3.48619
GATD1	-0.204361	24.0054	-2.40186	0.022006	0.123345	-3.48633
ALYREF	0.238468	28.0246	2.40175	0.022012	0.123345	-3.48656
OSBPL10	-0.27399	23.9474	-2.40166	0.0220165	0.123345	-3.48674
TCEA3	0.50129	22.8631	2.40139	0.02203	0.123345	-3.48726
INTS5	0.172168	24.0559	2.40137	0.0220311	0.123345	-3.48731
UTP18	0.248087	24.4481	2.39888	0.0221591	0.12396	-3.49225
SERPINF1	-0.576918	27.7115	-2.39859	0.0221739	0.12396	-3.49282
SHBG	-0.336131	22.2029	-2.39767	0.0222212	0.124132	-3.49464
RFC1	0.332976	24.9055	2.39695	0.0222586	0.124159	-3.49608
GRHL2	0.323676	23.4222	2.39661	0.022276	0.124159	-3.49675
PLG	-0.670759	28.0988	-2.39631	0.0222914	0.124159	-3.49734
PPIL2	0.182846	23.9795	2.39629	0.0222922	0.124159	-3.49737
SNRNP200	0.197311	27.0544	2.39569	0.0223236	0.124242	-3.49857
M6PR	0.354534	26.5142	2.39449	0.0223858	0.124496	-3.50094
RNASE4	-0.489416	24.4561	-2.39296	0.0224653	0.124846	-3.50397
IGLL1	-0.482953	25.1189	-2.39163	0.0225345	0.125138	-3.5066
AQR	0.176876	24.7207	2.39094	0.0225705	0.125157	-3.50796
CDA	-0.620344	26.2426	-2.39093	0.0225711	0.125157	-3.50798
MRPS15	0.296611	24.0029	2.39007	0.0226161	0.125314	-3.50968
PMS2	0.257186	24.4572	2.38953	0.0226442	0.125377	-3.51074
CPN2	-0.349614	23.9048	-2.38909	0.0226672	0.125412	-3.51161
IFIT5	-0.313754	24.862	-2.38866	0.0226899	0.125445	-3.51246
CCDC43	0.263267	24.699	2.38813	0.0227181	0.125503	-3.51352
WDR44	-0.222676	26.0924	-2.38735	0.0227587	0.125503	-3.51504
NOC3L	0.229086	24.5198	2.38729	0.0227622	0.125503	-3.51517
COMMD10	-0.234544	24.1402	-2.38703	0.0227756	0.125503	-3.51567
PSPC1	0.294721	26.097	2.38688	0.0227837	0.125503	-3.51598
PMVK	-0.362808	25.7812	-2.38639	0.0228093	0.125551	-3.51694
STAT1	-0.462451	28.3854	-2.38532	0.0228663	0.125759	-3.51907
PBK	0.478793	23.3726	2.38505	0.0228804	0.125759	-3.51959
DHX58	-0.377679	23.2556	-2.38424	0.0229234	0.125903	-3.52119
SNX16	-0.358211	22.1524	-2.38356	0.0229592	0.126007	-3.52252
MRPS35	0.225425	24.9815	2.38307	0.0229855	0.12606	-3.5235
DNPEP	-0.224342	26.3014	-2.38162	0.0230624	0.126359	-3.52635
GNPNAT1	-0.339057	24.8105	-2.38116	0.0230873	0.126359	-3.52727
BANF1	0.2807	27.3161	2.3808	0.0231064	0.126359	-3.52797
POLR2J3	0.195306	23.9222	2.38078	0.0231073	0.126359	-3.52801
DHX30	0.20723	24.306	2.38024	0.0231361	0.126424	-3.52907
NCAM1	-0.466138	24.6472	-2.37964	0.0231686	0.12651	-3.53027
CRISP3	-0.505838	24.6425	-2.37895	0.0232052	0.126524	-3.53161
SELENOK	0.302541	23.5588	2.37866	0.0232212	0.126524	-3.5322
NUP210	0.510222	24.9143	2.37865	0.0232215	0.126524	-3.53221
MRPL22	0.217495	24.2774	2.37778	0.0232682	0.126686	-3.53392
GOLGA3	-0.196438	25.3087	-2.37638	0.0233433	0.127003	-3.53667
ELAVL1	0.257981	26.9637	2.37575	0.0233776	0.127098	-3.53792
SMARCA4	0.240919	26.321	2.37322	0.0235143	0.127748	-3.54289
PDXK	-0.241584	27.3042	-2.37203	0.0235791	0.127972	-3.54524
MRPS22	0.241334	25.0408	2.37184	0.0235895	0.127972	-3.54561
DOCK5	-0.262348	23.5163	-2.37049	0.023663	0.128184	-3.54826
SNRNP40	0.154514	26.3445	2.37049	0.0236632	0.128184	-3.54827
GRN	-0.329946	27.7682	-2.3699	0.0236952	0.128184	-3.54942
RANBP1	0.240476	28.0158	2.36987	0.0236967	0.128184	-3.54948
SDCBP2	-0.844867	23.9252	-2.36853	0.0237702	0.128489	-3.55212
JSRP1	-0.603253	22.8311	-2.36797	0.0238007	0.128561	-3.55321
SCAF1	0.22281	25.0533	2.36688	0.0238606	0.12872	-3.55535
CRTAC1	-0.423611	22.7262	-2.3668	0.0238652	0.12872	-3.55551
OPA1	0.284452	26.7067	2.3665	0.0238815	0.12872	-3.55609
MB	-0.649978	28.9055	-2.36571	0.0239254	0.128864	-3.55766
TXN2	0.338401	24.9383	2.36422	0.0240075	0.129133	-3.56057
KRT2	-1.19178	27.3054	-2.36418	0.0240096	0.129133	-3.56065
MYBPC2	-0.53338	24.0964	-2.36284	0.024084	0.12941	-3.56328
KRT6A	-0.959231	32.2459	-2.36263	0.0240955	0.12941	-3.56369
ANP32B	0.227953	28.3629	2.36104	0.0241838	0.129792	-3.56681
SARS2	0.2585	25.2962	2.35907	0.0242934	0.130042	-3.57066
DHX36	0.191351	24.8098	2.3589	0.024303	0.130042	-3.57099
PREX1	-0.277949	24.6873	-2.35887	0.0243051	0.130042	-3.57107
MAPKBP1	-0.258134	22.3803	-2.35885	0.0243057	0.130042	-3.57109
SPOUT1	0.207258	23.9173	2.35853	0.0243239	0.130042	-3.57173
TBRG4	0.371151	25.6385	2.35835	0.0243341	0.130042	-3.57208
TRADD	-0.283582	25.5344	-2.3574	0.0243869	0.130205	-3.57393
HPGD	-0.515938	22.7904	-2.35718	0.0243993	0.130205	-3.57436
CLIP1	-0.433518	26.153	-2.35625	0.0244515	0.13039	-3.57618
ZMAT2	0.167257	24.7017	2.35455	0.0245472	0.130808	-3.5795
BTN3A3	-0.392703	23.1371	-2.35395	0.0245812	0.130897	-3.58068
FBP2	-0.629767	24.1105	-2.35325	0.0246207	0.130971	-3.58205
ANGPTL2	-0.423148	24.4523	-2.35309	0.0246301	0.130971	-3.58237
MAP3K6	-0.216455	23.0496	-2.35205	0.0246888	0.131191	-3.5844
TNFAIP8L2	-0.374122	23.5741	-2.35046	0.0247792	0.131497	-3.5875
PHB	0.328523	28.8617	2.35039	0.0247833	0.131497	-3.58765
MPHOSPH6	0.167633	23.8437	2.34964	0.0248256	0.131497	-3.5891
MYH2	-0.55966	29.301	-2.34954	0.0248315	0.131497	-3.5893
AFAP1L2	-0.467882	24.789	-2.34915	0.0248541	0.131497	-3.59007
PARN	0.203887	24.7573	2.34911	0.0248562	0.131497	-3.59014
MED12	0.18107	23.3979	2.34889	0.0248689	0.131497	-3.59058
GPHN	0.30035	24.7546	2.34761	0.0249418	0.1317	-3.59307
CWC25	0.262081	21.3888	2.3476	0.0249423	0.1317	-3.59309
PUF60	0.220745	26.63	2.34569	0.025052	0.132149	-3.59682
SMNDC1	0.248886	24.5949	2.34551	0.0250624	0.132149	-3.59717
GMFG	-0.325896	26.4845	-2.34502	0.0250904	0.132204	-3.59812
RBM28	0.195358	24.8979	2.34415	0.0251404	0.132374	-3.59981
APOA2	-0.492216	29.1622	-2.34277	0.0252201	0.132609	-3.6025
CFHR1	-0.439463	26.0299	-2.3424	0.0252416	0.132609	-3.60323
TMOD1	-0.411209	23.8935	-2.34214	0.0252566	0.132609	-3.60373
NDRG2	-0.418392	25.9361	-2.34212	0.0252578	0.132609	-3.60377
NUP107	0.153683	25.6291	2.34186	0.0252731	0.132609	-3.60429
ARPC1B	-0.200666	28.6282	-2.34137	0.0253014	0.132654	-3.60524
HYPK	0.291036	25.6751	2.34084	0.025332	0.132654	-3.60627
PCOLCE	-0.671645	26.2418	-2.34043	0.0253558	0.132654	-3.60706
NOSIP	0.342249	24.3942	2.3402	0.0253691	0.132654	-3.60751
SDSL	-0.262331	23.2015	-2.34007	0.0253766	0.132654	-3.60776
SERPINA4	-0.378231	24.6924	-2.33988	0.0253876	0.132654	-3.60813
CHD1L	0.399322	23.4875	2.33946	0.025412	0.132675	-3.60895
DLGAP5	0.267231	21.619	2.33908	0.0254346	0.132675	-3.6097
C4B	-0.40886	28.3962	-2.33891	0.0254445	0.132675	-3.61003
HSPA12A	-0.334312	23.4994	-2.33826	0.025482	0.132779	-3.61129
GUK1	-0.250924	25.2338	-2.33731	0.0255378	0.132863	-3.61314
CCDC86	0.285243	24.1908	2.33707	0.0255515	0.132863	-3.6136
LDHA	-0.380186	30.9097	-2.33699	0.0255564	0.132863	-3.61376
TUT7	-0.271251	24.3603	-2.33678	0.0255689	0.132863	-3.61418
CHCHD10	0.430108	23.0052	2.33485	0.0256819	0.133358	-3.61792
SLC33A1	0.417017	23.9618	2.33411	0.0257255	0.133492	-3.61937
SLC44A1	0.33933	24.5645	2.33189	0.0258566	0.134011	-3.62368
RREB1	0.207188	23.7904	2.33181	0.0258611	0.134011	-3.62383
COL5A1	-0.605973	26.3306	-2.33128	0.0258924	0.134081	-3.62486
HTT	-0.170919	26.8874	-2.33027	0.0259525	0.134299	-3.62683
TMEM205	0.407656	24.0707	2.32836	0.0260656	0.134792	-3.63052
ANO1	1.08086	24.466	2.32765	0.0261083	0.13492	-3.63191
IFFO2	-0.676397	21.9221	-2.32679	0.0261596	0.13494	-3.63358
VSIG10L	-0.425133	23.5897	-2.32672	0.0261639	0.13494	-3.63372
ATP9A	-0.237951	22.6394	-2.32663	0.0261691	0.13494	-3.63389
NIFK	0.206236	24.6075	2.32638	0.026184	0.13494	-3.63437
STXBP1	-0.355781	23.9848	-2.32544	0.0262402	0.135137	-3.63619
MEN1	0.226483	23.1906	2.32356	0.0263531	0.135567	-3.63983
MRPS33	0.213733	23.434	2.32323	0.0263733	0.135567	-3.64049
PEX6	0.276978	24.2146	2.32315	0.0263778	0.135567	-3.64063
VPS26B	-0.167666	24.8409	-2.3221	0.0264409	0.135799	-3.64266
CCL21	-0.542344	21.4531	-2.32147	0.0264793	0.135903	-3.64389
RIOK1	0.265253	23.2591	2.32042	0.0265427	0.136135	-3.64592
NOTCH2	-0.240182	23.1127	-2.31998	0.0265696	0.13618	-3.64678
EIF4E3	-0.331217	21.7606	-2.31934	0.026608	0.136254	-3.64801
GIT2	-0.184648	25.2482	-2.31914	0.0266201	0.136254	-3.64839
SYNJ1	-0.162916	23.3646	-2.31855	0.0266562	0.136346	-3.64954
CASP7	-0.338608	25.2837	-2.31739	0.0267267	0.136557	-3.65178
POLRMT	0.331934	22.2252	2.31727	0.0267338	0.136557	-3.65201
PRPF40B	0.28442	21.4586	2.31592	0.0268161	0.136884	-3.65461
FAM160B1	-0.18091	23.9723	-2.31268	0.0270149	0.137665	-3.66088
TLN1	-0.217085	28.8966	-2.31266	0.0270161	0.137665	-3.66092
BARD1	-0.472764	25.9184	-2.31254	0.0270239	0.137665	-3.66116
ARHGEF18	-0.208271	24.4392	-2.30878	0.0272561	0.138661	-3.66842
SRL	-0.682438	24.5232	-2.30856	0.0272697	0.138661	-3.66884
EAPP	0.243865	23.01	2.30847	0.0272749	0.138661	-3.669
RAB38	-0.700214	23.7409	-2.30803	0.0273023	0.138707	-3.66985
TFAP4	0.279842	22.0404	2.30752	0.0273342	0.138727	-3.67084
ATP13A3	0.312676	23.3377	2.30737	0.0273432	0.138727	-3.67112
INTS2	0.197592	23.0762	2.30698	0.0273679	0.138759	-3.67189
ATP6V1D	-0.303027	24.3219	-2.30585	0.0274383	0.139022	-3.67406
CFB	-0.379336	28.0363	-2.30517	0.0274803	0.139022	-3.67536
PPFIA1	0.513166	25.9089	2.30496	0.0274936	0.139022	-3.67577
SMARCD1	0.250427	23.7289	2.30495	0.0274941	0.139022	-3.67579
DKK3	-0.420203	20.8868	-2.30456	0.0275189	0.139022	-3.67655
CFL1	-0.195616	31.0156	-2.30437	0.0275307	0.139022	-3.67691
EMILIN2	-0.36573	26.1507	-2.30387	0.027562	0.139086	-3.67788
TNRC18	0.293441	21.1325	2.30272	0.027634	0.139356	-3.68009
MKRN2	-0.194751	24.0198	-2.3024	0.027654	0.139363	-3.6807
RB1	0.405725	24.6996	2.30087	0.0277506	0.139757	-3.68366
NGDN	0.286557	23.3199	2.30055	0.0277706	0.139764	-3.68427
WASHC3	-0.202634	24.362	-2.30008	0.0278003	0.13982	-3.68517
APOBEC3A_B	-0.802208	24.3182	-2.29886	0.0278772	0.140113	-3.68751
POLR2D	0.200343	25.3947	2.29848	0.0279016	0.140142	-3.68825
IMP4	0.233928	23.798	2.29623	0.0280443	0.140641	-3.69257
BLOC1S4	-0.193446	23.5285	-2.29586	0.0280676	0.140641	-3.69328
CLN5	0.347564	23.9574	2.29579	0.0280724	0.140641	-3.69342
LSM6	0.282131	26.5583	2.29574	0.0280757	0.140641	-3.69352
MMP12	-0.755602	24.2438	-2.29379	0.0281998	0.141168	-3.69726
KAT8	0.257816	23.1117	2.29107	0.028374	0.141675	-3.70247
NCCRP1	-0.846058	25.4461	-2.29087	0.028387	0.141675	-3.70286
LIG3	0.322188	25.0672	2.29057	0.0284065	0.141675	-3.70344
SQOR	-0.461171	27.3739	-2.29053	0.0284089	0.141675	-3.70351
MMP2	-0.515343	25.3779	-2.29011	0.0284362	0.141675	-3.70432
TCEA1	0.304437	26.6357	2.28999	0.028444	0.141675	-3.70456
GON7	0.24953	25.2472	2.28956	0.0284716	0.141675	-3.70538
ZG16B	-0.786088	24.5174	-2.28937	0.0284838	0.141675	-3.70574
CST6	-0.920397	21.732	-2.28935	0.0284853	0.141675	-3.70578
HIKESHI	-0.257894	24.3386	-2.28928	0.0284896	0.141675	-3.70591
PHF10	0.255673	23.0642	2.28734	0.0286148	0.142145	-3.70962
MTUS1	0.312265	22.5989	2.28695	0.0286404	0.142145	-3.71038
SETDB1	0.17183	25.6123	2.2868	0.0286502	0.142145	-3.71067
CAVIN3	-0.221445	26.3383	-2.28652	0.0286682	0.142145	-3.7112
F2	-0.45094	27.5468	-2.28618	0.0286902	0.142145	-3.71185
VDAC3	0.478866	26.8236	2.28607	0.0286975	0.142145	-3.71206
KIAA0391	0.367448	24.7282	2.2846	0.0287934	0.142526	-3.71489
CAMSAP2	-0.251325	23.5194	-2.28352	0.0288638	0.142781	-3.71695
UBE2S	0.305743	22.4244	2.28318	0.0288859	0.142796	-3.7176
UBXN6	-0.219291	24.4592	-2.28229	0.0289436	0.142988	-3.71929
GPX2	0.882945	23.8164	2.28159	0.0289896	0.143018	-3.72063
MAP2K5	-0.338939	21.3637	-2.28158	0.0289906	0.143018	-3.72066
RNMT	0.24647	24.993	2.28133	0.0290068	0.143018	-3.72113
FHL2	-0.365232	26.9847	-2.28059	0.0290554	0.143113	-3.72255
UTP15	0.248318	25.3232	2.28012	0.0290863	0.143113	-3.72345
DNAJC19	0.322218	25.4993	2.28004	0.0290912	0.143113	-3.72359
YBX1	0.295317	27.5917	2.27988	0.0291022	0.143113	-3.72391
SLC25A46	-0.237835	22.8858	-2.27849	0.0291937	0.143469	-3.72656
BAZ1A	0.233964	24.9488	2.27772	0.0292446	0.143542	-3.72804
CAMK2D	-0.231002	26.795	-2.27769	0.0292467	0.143542	-3.7281
DDHD1	0.273824	25.4727	2.27708	0.0292868	0.143571	-3.72926
MKRN1	-0.210601	22.7788	-2.27702	0.0292908	0.143571	-3.72937
RPS6KA1	-0.272185	25.0701	-2.27619	0.0293459	0.143747	-3.73096
SENP3	0.234254	23.3946	2.27553	0.0293895	0.143867	-3.73222
JMJD7-PLA2G4B	-0.380173	23.2591	-2.27466	0.0294476	0.143952	-3.73389
DOK2	-0.368462	23.6384	-2.27464	0.0294488	0.143952	-3.73392
ECI1	0.2857	26.4758	2.27419	0.0294784	0.143952	-3.73477
GGPS1	-0.307463	24.5599	-2.27411	0.0294835	0.143952	-3.73492
NDUFB5	0.230905	25.2045	2.27284	0.0295686	0.144225	-3.73735
MRPL15	0.24898	24.7905	2.27244	0.0295948	0.144225	-3.7381
SCRIB	0.24132	25.6423	2.27241	0.0295968	0.144225	-3.73816
PHYKPL	-0.275373	23.2865	-2.2716	0.0296512	0.144329	-3.73971
ARMH3	-0.192852	24.084	-2.27152	0.0296566	0.144329	-3.73986
RGS14	-0.325294	21.862	-2.27081	0.0297039	0.144465	-3.74121
CTCF	0.176289	24.9774	2.27024	0.0297423	0.144499	-3.7423
CDSN	-1.37997	21.9544	-2.27006	0.0297543	0.144499	-3.74264
NCSTN	0.200746	23.6745	2.26984	0.0297691	0.144499	-3.74306
MTCH1	0.322751	25.0311	2.2693	0.0298054	0.144499	-3.74409
KRT31	-0.565978	22.9893	-2.26928	0.029807	0.144499	-3.74414
HLCS	0.183247	23.8166	2.26888	0.029834	0.144537	-3.74491
PRPF4	0.199903	25.3827	2.26702	0.0299594	0.144769	-3.74845
GMIP	-0.29292	23.7712	-2.26692	0.0299655	0.144769	-3.74862
CDC42EP1	-0.241956	24.0705	-2.26689	0.0299677	0.144769	-3.74868
CSRP3	-0.764244	26.6089	-2.26677	0.0299758	0.144769	-3.74891
DCTPP1	0.320058	25.5374	2.26674	0.029978	0.144769	-3.74897
DDX10	0.231584	25.7768	2.26579	0.0300426	0.14493	-3.75079
RBM15	0.17765	24.7634	2.26506	0.0300919	0.14493	-3.75218
SLAIN2	-0.233706	24.4888	-2.26477	0.0301114	0.14493	-3.75272
RNF141	-0.390875	23.1547	-2.26462	0.0301219	0.14493	-3.75302
RNF2	0.218262	22.7247	2.26456	0.0301257	0.14493	-3.75312
SPINK7	-0.592497	23.1584	-2.26433	0.0301411	0.14493	-3.75356
CKS1B	0.353125	23.8274	2.26426	0.0301463	0.14493	-3.7537
OGFR	-0.268703	25.1384	-2.26376	0.0301802	0.145	-3.75465
TYMP	-0.415799	29.5038	-2.26278	0.0302463	0.145155	-3.7565
LIMS1	-0.201722	26.724	-2.26223	0.0302838	0.145155	-3.75754
MYBPC1	-0.583111	26.3229	-2.26217	0.0302881	0.145155	-3.75766
PTEN	-0.236751	23.7266	-2.2618	0.0303134	0.145155	-3.75837
ANK1	-0.330922	25.2049	-2.26159	0.0303275	0.145155	-3.75876
GIMAP8	-0.351138	23.9419	-2.26158	0.0303283	0.145155	-3.75879
GNL2	0.181043	23.8925	2.25983	0.0304479	0.145635	-3.76211
EPS8	0.47559	23.6666	2.25952	0.0304694	0.145645	-3.7627
C1QB	-0.313731	26.9116	-2.2588	0.0305189	0.145789	-3.76407
SH3PXD2A	-0.356161	25.5271	-2.25443	0.0308199	0.147133	-3.77236
EXOC1	-0.188096	25.022	-2.25333	0.0308965	0.147405	-3.77445
HSPB2	-0.475295	24.1971	-2.2511	0.0310515	0.147957	-3.77867
PPP1R8	0.180198	24.8582	2.2511	0.0310515	0.147957	-3.77867
IRS1	-0.338011	23.0902	-2.24944	0.0311675	0.148389	-3.78182
USP3	0.208449	24.4172	2.24924	0.0311817	0.148389	-3.7822
COMMD7	-0.191723	23.9872	-2.24883	0.03121	0.14843	-3.78297
GEMIN5	0.194311	24.7653	2.24813	0.0312591	0.14857	-3.78429
RBM6	0.190809	23.8766	2.24776	0.0312851	0.148599	-3.785
ILF3	0.202544	28.6387	2.24746	0.0313061	0.148605	-3.78556
SKAP2	-0.41182	23.904	-2.24509	0.0314732	0.149255	-3.79005
SMARCB1	0.158901	24.3835	2.24495	0.0314826	0.149255	-3.7903
C5	-0.498029	26.5397	-2.24451	0.0315142	0.14931	-3.79115
PCID2	0.16617	24.783	2.24421	0.0315354	0.149317	-3.79172
UPF2	0.134314	25.3887	2.24331	0.0315989	0.149523	-3.79341
LRRC8E	-0.40944	22.4787	-2.24284	0.0316323	0.149587	-3.7943
PANX1	-0.457978	23.2314	-2.24221	0.0316772	0.149638	-3.7955
ALOX5	-0.353788	25.0291	-2.24213	0.0316829	0.149638	-3.79565
MTA1	0.273898	24.994	2.24179	0.0317068	0.149657	-3.79628
MCMBP	0.257253	25.4789	2.23867	0.0319291	0.150517	-3.80217
PHAX	0.193712	24.782	2.2385	0.0319416	0.150517	-3.8025
IFI44L	-0.798412	21.9846	-2.23839	0.0319491	0.150517	-3.8027
PPIH	0.191721	25.6672	2.238	0.0319773	0.150556	-3.80345
WDR4	0.270042	23.9436	2.23754	0.0320101	0.150585	-3.80431
HMOX1	-0.352972	24.9	-2.23735	0.0320235	0.150585	-3.80466
ZHX2	0.339538	23.2734	2.23627	0.0321014	0.150839	-3.80671
USP14	0.299125	27.3729	2.23604	0.0321178	0.150839	-3.80714
SENP1	0.217926	23.5002	2.23544	0.0321607	0.150947	-3.80826
ECHDC1	-0.263467	25.3284	-2.23471	0.0322132	0.151007	-3.80964
SNTA1	-0.299648	22.9037	-2.23469	0.0322145	0.151007	-3.80967
FLNB	-0.392097	28.3674	-2.23442	0.0322339	0.151007	-3.81018
ANPEP	-0.3116	26.0185	-2.23378	0.0322806	0.151132	-3.8114
MAPK7	-0.204291	23.124	-2.2332	0.0323223	0.151145	-3.81249
FUNDC1	0.381944	20.343	2.23301	0.032336	0.151145	-3.81284
FNTA	-0.205186	25.8976	-2.23235	0.0323841	0.151145	-3.81409
POLR2A	0.131742	25.7858	2.23204	0.0324065	0.151145	-3.81467
GRK2	-0.185786	25.7638	-2.23188	0.0324176	0.151145	-3.81496
SAE1	0.246948	26.5088	2.23094	0.0324861	0.151145	-3.81674
CBX1	0.333811	24.9676	2.23093	0.0324869	0.151145	-3.81676
PROC	-0.402734	23.2146	-2.23091	0.0324884	0.151145	-3.8168
TNNI2	-0.617165	26.6312	-2.23074	0.0325007	0.151145	-3.81712
RING1	0.229965	24.552	2.2307	0.0325031	0.151145	-3.81718
INHBA	-0.69928	23.3952	-2.23069	0.0325045	0.151145	-3.81722
PRPF6	0.183613	27.3832	2.22898	0.0326288	0.151629	-3.82043
ARHGAP25	-0.38881	24.7847	-2.22818	0.0326869	0.151725	-3.82193
PIK3CG	-0.31406	21.6085	-2.22814	0.0326898	0.151725	-3.822
ECHDC3	0.605381	23.5077	2.22752	0.0327352	0.151753	-3.82317
GTF3C3	0.216219	24.3015	2.22751	0.0327361	0.151753	-3.8232
RBM4	0.158812	26.3738	2.22708	0.0327672	0.151803	-3.824
MTG1	0.293048	22.5387	2.22639	0.0328179	0.151944	-3.8253
NSD3	0.266213	23.342	2.22567	0.0328707	0.152094	-3.82665
MED7	0.23104	21.5703	2.22538	0.0328917	0.152094	-3.82719
BICDL2	-0.539581	25.6598	-2.22512	0.0329109	0.152094	-3.82768
DDX60	-0.455617	25.5553	-2.2244	0.0329636	0.152244	-3.82903
PGAM2	-0.492985	25.3146	-2.22248	0.0331055	0.152719	-3.83264
VRK2	0.305955	23.3038	2.22246	0.0331071	0.152719	-3.83268
IQGAP1	-0.220619	28.6103	-2.22111	0.0332067	0.153085	-3.83521
SYVN1	0.317857	24.9328	2.21803	0.0334357	0.154046	-3.84099
TM9SF2	0.26332	26.073	2.21664	0.0335391	0.154411	-3.84358
DAZAP2	-0.288942	23.208	-2.21616	0.0335747	0.154411	-3.84448
AQP3	-0.53077	23.5635	-2.21614	0.0335765	0.154411	-3.84452
NARS	0.183807	27.4531	2.21536	0.0336349	0.154585	-3.84598
GTF2I	0.357685	26.3547	2.21404	0.0337337	0.154944	-3.84845
TMEM126A	-0.328047	24.3974	-2.2135	0.0337745	0.155032	-3.84947
F11	-0.400083	23.7255	-2.21277	0.0338291	0.155032	-3.85083
CWF19L1	0.216077	25.1576	2.2127	0.0338348	0.155032	-3.85097
TMEM79	-0.484868	25.1803	-2.21269	0.0338353	0.155032	-3.85098
PRC1	0.298421	22.5778	2.21219	0.0338731	0.155111	-3.85192
APOBR	-0.3298	25.4059	-2.21176	0.0339057	0.155166	-3.85273
CBL	-0.175373	23.9588	-2.21135	0.0339362	0.155211	-3.85348
NUP155	0.155311	25.9645	2.20991	0.0340453	0.155615	-3.85618
MRPL40	0.265218	23.7087	2.20813	0.0341803	0.156065	-3.85951
HSPB3	-0.564347	22.1259	-2.20806	0.0341853	0.156065	-3.85963
MPG	0.172368	23.9998	2.20776	0.0342083	0.156075	-3.86019
GCN1	0.151235	26.8919	2.20693	0.0342714	0.156219	-3.86174
NAPA	-0.207586	26.817	-2.2068	0.0342812	0.156219	-3.86198
MYH13	-0.590113	22.3023	-2.20638	0.0343133	0.15627	-3.86277
PAPOLA	0.234857	24.6126	2.20609	0.0343358	0.156278	-3.86332
IFI44	-0.740467	23.302	-2.20484	0.0344311	0.156617	-3.86565
TMEM30A	0.322737	24.0516	2.20389	0.0345035	0.156851	-3.86741
UGT1A6	0.668418	22.8166	2.20255	0.034607	0.157098	-3.86993
ATP2B1	0.341126	24.7432	2.2018	0.0346644	0.157098	-3.87132
YIPF6	0.283728	22.8902	2.20146	0.0346908	0.157098	-3.87196
LPIN3	-0.326918	22.2081	-2.20128	0.0347041	0.157098	-3.87228
NOA1	0.297161	23.4256	2.20126	0.0347056	0.157098	-3.87232
DOCK9	-0.258836	24.8007	-2.20109	0.0347191	0.157098	-3.87264
LUM	-0.463397	29.6509	-2.20089	0.0347346	0.157098	-3.87302
CAPN1	-0.210265	28.1375	-2.20078	0.0347431	0.157098	-3.87322
TPRG1L	-0.378156	23.8433	-2.20064	0.0347534	0.157098	-3.87347
ELOF1	0.224502	22.4397	2.20024	0.0347849	0.157098	-3.87423
MTMR10	-0.146367	22.9417	-2.2002	0.0347877	0.157098	-3.8743
ARHGAP17	-0.186819	25.3992	-2.1991	0.0348728	0.157388	-3.87635
TYSND1	0.289847	21.9042	2.19881	0.0348951	0.157394	-3.87689
LARP4B	0.202646	27.8792	2.19818	0.034944	0.157424	-3.87807
MPP6	0.331026	23.8993	2.19797	0.0349602	0.157424	-3.87845
ODR4	0.15555	24.3733	2.19789	0.0349666	0.157424	-3.87861
WDR89	0.195413	22.2395	2.19764	0.0349855	0.157424	-3.87906
C4BPB	-0.642109	24.7482	-2.19702	0.0350336	0.157464	-3.88021
GGA3	-0.18458	23.1838	-2.19699	0.0350362	0.157464	-3.88028
PAXBP1	0.167355	24.3163	2.19608	0.0351068	0.157687	-3.88197
ITGA1	0.297015	24.5167	2.194	0.0352693	0.158322	-3.88584
MED27	0.254669	22.8039	2.19349	0.0353092	0.158407	-3.88679
PADI1	-0.344478	23.0629	-2.19297	0.03535	0.158495	-3.88776
MRPS25	0.200699	24.1367	2.19252	0.0353853	0.158559	-3.8886
MAP4K4	-0.203887	24.8516	-2.19183	0.0354389	0.158705	-3.88987
MBD3	0.407633	23.368	2.1913	0.0354807	0.158797	-3.89086
FAM83A	-1.05082	24.3184	-2.19064	0.0355323	0.158934	-3.89208
TTC33	0.289402	22.4924	2.1902	0.0355669	0.158994	-3.89289
HNRNPA0	0.305503	27.7178	2.18992	0.0355891	0.158996	-3.89342
PPP2R1B	-0.351374	24.1676	-2.18966	0.0356097	0.158996	-3.8939
CLPTM1	0.345149	24.7702	2.18898	0.0356635	0.159142	-3.89517
TOE1	0.241936	23.3882	2.18783	0.0357545	0.159453	-3.89731
ACOT7	-0.277021	26.843	-2.1873	0.0357962	0.159545	-3.89828
IPO8	0.223867	23.7269	2.18696	0.0358227	0.159568	-3.8989
SIGLEC1	-0.330739	22.531	-2.18664	0.0358488	0.15959	-3.89951
NT5DC1	0.237138	25.8129	2.18527	0.0359568	0.159936	-3.90204
NUP85	0.176172	24.8602	2.18512	0.0359691	0.159936	-3.90232
CXorf38	-0.258959	23.6252	-2.1848	0.0359948	0.159956	-3.90292
POMP	0.229986	22.9886	2.18418	0.0360441	0.16008	-3.90407
DENND4B	-0.178803	22.0347	-2.18367	0.0360848	0.160166	-3.90502
IFIH1	-0.466704	24.3935	-2.18273	0.0361596	0.160404	-3.90675
CFHR5	-0.532049	24.3429	-2.18169	0.0362425	0.160676	-3.90867
NQO2	-0.342823	25.091	-2.18051	0.0363376	0.160917	-3.91087
RABGGTB	-0.238514	24.3325	-2.18048	0.0363397	0.160917	-3.91091
CBX5	0.403131	26.0718	2.17945	0.0364221	0.161188	-3.91281
EFL1	-0.216984	24.3708	-2.17843	0.0365049	0.161375	-3.91472
CDKAL1	0.214236	23.2895	2.1784	0.0365074	0.161375	-3.91477
ZMYM4	0.216332	26.0654	2.17755	0.0365756	0.161582	-3.91634
KRT80	-0.868026	26.1693	-2.17716	0.036607	0.161609	-3.91706
ZNF24	0.253526	23.2365	2.17693	0.0366254	0.161609	-3.91748
KHDC4	0.200329	23.1669	2.17639	0.0366691	0.161609	-3.91848
ZRANB2	0.206209	26.223	2.176	0.036701	0.161609	-3.91921
NRP1	-0.196505	23.8439	-2.17596	0.0367043	0.161609	-3.91928
MYL6B	-0.430808	24.8166	-2.17582	0.0367155	0.161609	-3.91954
VPS35	-0.153114	27.9903	-2.17535	0.0367536	0.161609	-3.9204
PRG3	-0.666431	25.8209	-2.17535	0.0367537	0.161609	-3.92041
TTC7B	-0.222917	22.2779	-2.17485	0.0367941	0.161679	-3.92133
CYB5A	0.384479	25.6546	2.17462	0.0368127	0.161679	-3.92175
PDCD5	0.200521	26.9693	2.17259	0.0369778	0.162309	-3.9255
NAF1	0.265069	21.7819	2.17111	0.0370986	0.162711	-3.92823
PPM1F	-0.225127	25.262	-2.17083	0.0371215	0.162711	-3.92875
POLD2	0.258943	24.3501	2.17054	0.0371456	0.162711	-3.92929
RASSF5	-0.29649	23.1429	-2.17041	0.0371558	0.162711	-3.92952
RBM5	0.171617	23.9636	2.1699	0.0371972	0.162797	-3.93045
CASP10	-0.438564	23.359	-2.16852	0.037311	0.1632	-3.93301
IDO1	-0.703378	24.2515	-2.16518	0.0375859	0.164307	-3.93915
IRF2BP2	0.247056	25.5808	2.16475	0.0376214	0.164367	-3.93994
RASSF2	-0.350722	23.4735	-2.16395	0.0376883	0.164564	-3.94143
RPL12	-0.159629	28.7182	-2.16232	0.0378233	0.165057	-3.94442
ADSL	0.192957	26.0644	2.16176	0.0378702	0.165103	-3.94546
CARD14	-0.458886	23.3881	-2.1616	0.0378833	0.165103	-3.94575
ABT1	0.283845	22.6796	2.1614	0.0378997	0.165103	-3.94611
LRG1	-0.411021	26.2652	-2.16078	0.0379518	0.165234	-3.94726
RIPOR1	-0.23313	23.9002	-2.15955	0.0380543	0.165502	-3.94952
TANGO2	-0.242852	23.2178	-2.15951	0.0380573	0.165502	-3.94958
SF3B6	0.172622	26.7307	2.1587	0.0381251	0.165701	-3.95107
OXA1L	0.329785	24.3205	2.15768	0.038211	0.165978	-3.95295
PTPRJ	-0.298383	23.6231	-2.15728	0.0382446	0.166028	-3.95369
WDFY1	-0.222357	25.0635	-2.15695	0.0382722	0.166053	-3.95429
SELP	-0.266358	23.3471	-2.15604	0.0383483	0.166287	-3.95595
ABRAXAS1	0.379745	22.7275	2.15563	0.0383831	0.166342	-3.95671
ABLIM3	-0.303388	23.2063	-2.15343	0.0385689	0.16705	-3.96075
ELP6	-0.203914	22.2438	-2.15171	0.0387151	0.167534	-3.96391
NCOA5	0.221016	25.2757	2.15139	0.0387424	0.167534	-3.9645
MRPL9	0.246826	24.3231	2.15133	0.0387473	0.167534	-3.9646
MPP1	-0.246659	24.2532	-2.15067	0.0388028	0.167677	-3.9658
RBM42	0.167868	24.6007	2.14998	0.0388615	0.167835	-3.96706
KRI1	0.249276	24.8299	2.14972	0.0388844	0.167837	-3.96756
COL4A3BP	-0.186133	24.8461	-2.14871	0.0389702	0.168084	-3.9694
TP63	0.322304	25.5045	2.14852	0.0389864	0.168084	-3.96974
JPH1	0.412535	22.7383	2.14796	0.0390343	0.168154	-3.97077
GTF2E2	0.27589	23.7286	2.14781	0.0390474	0.168154	-3.97105
APEX1	0.222926	28.0325	2.1473	0.039091	0.168246	-3.97198
DENND4C	-0.193897	25.8401	-2.1446	0.0393224	0.169123	-3.97691
WDTC1	-0.220424	21.4931	-2.1444	0.0393398	0.169123	-3.97728
ZC3H12A	-0.302146	21.3763	-2.14317	0.0394454	0.169407	-3.97952
TIMM50	0.228555	25.5144	2.14263	0.0394924	0.169407	-3.98051
SUPV3L1	0.223697	24.6297	2.14263	0.0394928	0.169407	-3.98052
TRIM47	-0.230937	25.8208	-2.14259	0.039496	0.169407	-3.98059
RCC2	0.280352	27.4162	2.14167	0.0395752	0.16965	-3.98226
ZNF48	-0.856363	25.099	-2.14134	0.0396043	0.169678	-3.98288
CPT1A	0.347624	25.4781	2.14083	0.0396479	0.169768	-3.9838
MLKL	-0.245895	25.0882	-2.13991	0.0397285	0.169947	-3.98549
PUM3	0.247819	24.9077	2.1397	0.0397464	0.169947	-3.98587
RNF220	0.198415	22.698	2.13957	0.0397576	0.169947	-3.9861
NDUFB11	0.238992	24.8261	2.13912	0.0397971	0.17002	-3.98693
PURA	-0.206578	26.5591	-2.13862	0.0398403	0.170107	-3.98784
HNRNPM	0.134876	29.4738	2.13819	0.039878	0.170169	-3.98863
PLEKHO2	-0.269918	25.5461	-2.13794	0.0398999	0.170169	-3.98908
MLST8	-0.163858	23.5009	-2.13663	0.0400143	0.17056	-3.99147
DPYD	-0.331133	25.4679	-2.13571	0.0400943	0.170804	-3.99314
EVI5L	-0.25281	22.3594	-2.1353	0.0401306	0.170862	-3.9939
C6	-0.493314	27.1883	-2.13484	0.0401703	0.170934	-3.99472
GM2A	-0.488845	26.921	-2.13456	0.0401957	0.170945	-3.99525
KXD1	-0.232871	22.1177	-2.13394	0.0402494	0.171077	-3.99636
BID	0.257378	25.7307	2.1334	0.0402973	0.171184	-3.99735
MYL2	-0.490397	27.8464	-2.13253	0.0403741	0.171413	-3.99894
HTATSF1	0.196343	26.0398	2.13102	0.0405066	0.171801	-4.00168
EDEM3	0.149516	23.6092	2.13097	0.040511	0.171801	-4.00177
CAMK1	-0.301287	23.2394	-2.13054	0.0405493	0.171866	-4.00255
MRPS12	0.234068	24.7211	2.12764	0.0408068	0.17286	-4.00783
HSPA9	0.257702	28.9109	2.12697	0.040866	0.173013	-4.00904
RNF115	0.344268	19.9592	2.1266	0.0408992	0.173056	-4.00972
MRPL12	0.331565	25.5251	2.12573	0.0409771	0.173284	-4.0113
SAAL1	0.23781	23.7231	2.12548	0.040999	0.173284	-4.01175
SUMO1	0.24437	27.5917	2.12291	0.0412289	0.174157	-4.01641
SEH1L	0.150326	25.5147	2.12128	0.0413761	0.174675	-4.01938
LYPLA1	-0.279737	27.152	-2.12078	0.041421	0.174675	-4.02028
UBE2O	0.189879	24.9938	2.12078	0.0414212	0.174675	-4.02029
ZNF740	0.266552	21.7678	2.12051	0.0414449	0.174677	-4.02076
SURF2	0.251447	23.181	2.12004	0.0414879	0.174682	-4.02163
RC3H1	0.142523	23.1578	2.11999	0.0414924	0.174682	-4.02172
COMMD9	-0.233965	24.2836	-2.11961	0.0415265	0.174727	-4.0224
MYLPF	-0.540891	28.3963	-2.11885	0.0415955	0.174895	-4.02379
TXNDC17	-0.324526	27.641	-2.1186	0.0416181	0.174895	-4.02424
CLCA2	-0.726656	25.9087	-2.1184	0.0416361	0.174895	-4.0246
MAN1A1	-0.20645	23.1531	-2.11811	0.0416621	0.174906	-4.02512
SAMD9	-0.50938	25.9398	-2.11677	0.0417837	0.175319	-4.02755
INPP5K	-0.21131	23.8256	-2.11622	0.041834	0.175432	-4.02855
CASP1	-0.390801	26.4219	-2.11551	0.0418986	0.175475	-4.02983
POLR1C	0.184725	24.4287	2.11523	0.0419239	0.175475	-4.03033
SET	0.208434	28.5508	2.11512	0.0419337	0.175475	-4.03053
MYH14	0.515422	26.955	2.11508	0.0419375	0.175475	-4.0306
MON1B	-0.230583	23.7498	-2.11467	0.0419752	0.175535	-4.03135
DUS2	-0.273805	24.1676	-2.11438	0.0420017	0.175548	-4.03188
DCTN2	-0.184346	26.9857	-2.11256	0.0421678	0.176131	-4.03516
ANXA11	-0.202752	27.5664	-2.11234	0.0421879	0.176131	-4.03556
LAMTOR1	0.222385	24.9036	2.11052	0.0423551	0.17673	-4.03885
LAMB3	-0.68879	27.2572	-2.10844	0.0425465	0.177251	-4.04261
BCKDHA	0.254231	24.4789	2.10829	0.04256	0.177251	-4.04287
TMUB2	0.404363	21.3414	2.10819	0.0425698	0.177251	-4.04306
UBE2I	0.202295	27.465	2.10814	0.0425741	0.177251	-4.04314
SP100	-0.276571	26.0621	-2.10749	0.0426346	0.17734	-4.04433
CLU	-0.559163	28.8268	-2.1074	0.0426427	0.17734	-4.04448
CHAC2	0.388953	23.3298	2.10668	0.0427091	0.177403	-4.04578
UEVLD	-0.234207	24.4302	-2.10666	0.0427111	0.177403	-4.04582
MRPS23	0.22813	24.5666	2.10647	0.0427286	0.177403	-4.04616
LRRK2	-0.334022	21.2746	-2.10539	0.0428288	0.177721	-4.04811
CAV1	-0.424373	27.9154	-2.10501	0.0428641	0.177769	-4.04879
NIPBL	0.213816	26.4553	2.10364	0.0429917	0.1782	-4.05126
TRABD	0.223067	23.6349	2.103	0.0430515	0.178325	-4.05242
CCDC134	0.25348	23.8211	2.10255	0.0430931	0.178325	-4.05322
EGFLAM	-0.228949	20.5856	-2.10203	0.0431415	0.178325	-4.05416
VPS37A	-0.159727	23.7397	-2.10167	0.0431758	0.178325	-4.05482
IL16	-0.33348	24.9696	-2.10126	0.0432135	0.178325	-4.05554
ADSS	0.18777	26.789	2.10104	0.0432339	0.178325	-4.05594
POLR3A	0.186355	25.285	2.10099	0.0432389	0.178325	-4.05603
PANK4	-0.193784	24.9946	-2.10077	0.0432601	0.178325	-4.05644
STXBP4	0.246231	22.6683	2.10064	0.0432721	0.178325	-4.05667
AMOTL1	-0.324375	23.3451	-2.10056	0.043279	0.178325	-4.0568
TXLNG	0.20814	24.5866	2.10052	0.0432827	0.178325	-4.05687
NFU1	0.36479	24.1582	2.09847	0.0434757	0.179022	-4.06057
GADD45GIP1	0.162363	24.1583	2.09769	0.0435492	0.179181	-4.06198
ABRAXAS2	-0.128016	24.4335	-2.09755	0.0435621	0.179181	-4.06222
ITIH4	-0.325577	27.598	-2.09699	0.043615	0.179286	-4.06323
CSK	-0.189232	25.9804	-2.09677	0.0436353	0.179286	-4.06362
ACTN1	-0.311077	29.1341	-2.09575	0.0437321	0.179539	-4.06546
DPF2	0.196553	24.4288	2.09562	0.0437446	0.179539	-4.06569
SPG7	0.244554	23.3703	2.09433	0.0438664	0.179941	-4.06801
UNC13B	-0.21213	24.7646	-2.09273	0.0440183	0.180388	-4.07088
MAP7D1	-0.353129	25.8312	-2.09268	0.0440235	0.180388	-4.07098
CLDN7	0.465708	22.0991	2.0921	0.0440783	0.180515	-4.07201
LCMT1	-0.231799	25.3443	-2.09179	0.0441078	0.180537	-4.07257
RAB32	-0.283437	24.7166	-2.0915	0.044136	0.180554	-4.0731
RBX1	0.201632	25.9476	2.0901	0.0442696	0.180924	-4.07561
DCTN1	-0.148341	26.5731	-2.09004	0.0442745	0.180924	-4.0757
MIEF1	0.180317	23.0351	2.08945	0.044331	0.181056	-4.07676
CMSS1	0.342556	23.7041	2.08909	0.0443663	0.181074	-4.07742
REEP4	0.249921	24.3385	2.08872	0.0444013	0.181074	-4.07807
PGGT1B	-0.19237	25.113	-2.08859	0.0444138	0.181074	-4.07831
LRRC40	-0.149516	25.1045	-2.0884	0.0444316	0.181074	-4.07864
METTL2B	0.183726	23.5661	2.08802	0.0444688	0.181107	-4.07933
CHMP5	-0.199857	26.244	-2.08782	0.0444879	0.181107	-4.07969
BET1	0.323653	23.4246	2.08707	0.0445597	0.181301	-4.08103
CPB2	-0.476765	24.7508	-2.08529	0.0447308	0.181899	-4.08421
DDX31	0.181837	24.0301	2.08504	0.0447556	0.181901	-4.08467
ITPRID2	-0.345042	24.7587	-2.08429	0.0448276	0.182032	-4.08601
C4BPA	-0.65996	27.9776	-2.0842	0.0448362	0.182032	-4.08616
MAP4	-0.249241	28.0708	-2.08382	0.0448731	0.182084	-4.08685
NUP133	0.122714	25.7734	2.0834	0.0449141	0.182094	-4.0876
PDCL	-0.192491	24.216	-2.08329	0.044924	0.182094	-4.08779
TBC1D4	0.366762	26.6344	2.08253	0.044998	0.182295	-4.08915
C5orf22	0.272965	23.1894	2.08204	0.0450456	0.18239	-4.09003
UBE2R2	-0.202696	24.2177	-2.08092	0.0451541	0.182689	-4.09203
ACAP1	-0.318975	23.9413	-2.08078	0.045168	0.182689	-4.09228
DDX39A	0.217461	26.7322	2.07911	0.0453308	0.183249	-4.09527
MNDA	-0.498814	27.3504	-2.07797	0.0454422	0.1836	-4.0973
SNRPD1	0.21069	26.369	2.07744	0.0454945	0.183713	-4.09826
PLOD2	-0.539468	25.1755	-2.077	0.0455371	0.183786	-4.09903
BLOC1S2	-0.184815	24.1275	-2.07626	0.0456098	0.183916	-4.10036
PRCC	0.195826	24.3173	2.07581	0.0456539	0.183916	-4.10116
GDAP1	0.411447	23.6728	2.07574	0.0456612	0.183916	-4.10129
HDAC2	0.24102	26.814	2.07567	0.0456673	0.183916	-4.1014
DUSP3	-0.211858	25.3957	-2.07458	0.0457749	0.184082	-4.10335
TBC1D2	-0.394058	24.9339	-2.07457	0.0457756	0.184082	-4.10336
MRPL41	0.230124	24.1085	2.07451	0.0457818	0.184082	-4.10348
HTRA1	-0.549178	24.8879	-2.07378	0.0458541	0.184112	-4.10478
S100A1	-0.498695	26.7129	-2.07371	0.0458609	0.184112	-4.10491
WDFY4	-0.245979	23.333	-2.07348	0.0458829	0.184112	-4.10531
ERP44	-0.223078	27.5848	-2.07344	0.0458872	0.184112	-4.10538
PROS1	-0.512681	25.1998	-2.07298	0.0459325	0.184195	-4.1062
RNASE3	-0.566721	27.0111	-2.07271	0.0459592	0.184204	-4.10668
H2AFZ	0.275036	27.7609	2.07232	0.0459977	0.184261	-4.10738
HRC	-0.589766	22.3064	-2.07195	0.0460346	0.184286	-4.10804
NUP214	0.125486	25.499	2.07153	0.046076	0.184286	-4.10879
RAB3IL1	-0.227664	22.4561	-2.07108	0.0461206	0.184286	-4.10959
TOM1L2	-0.311578	25.0259	-2.07094	0.0461346	0.184286	-4.10984
GNAQ	-0.24782	23.6535	-2.07085	0.0461435	0.184286	-4.11
SCAF8	0.167226	24.716	2.07077	0.0461511	0.184286	-4.11014
TCOF1	0.245956	26.4976	2.06974	0.0462539	0.184598	-4.11198
POLR3C	0.187937	24.4677	2.06681	0.0465455	0.185541	-4.11719
HSCB	0.209116	23.1659	2.0667	0.0465566	0.185541	-4.11738
ZNF574	0.257795	22.2384	2.06662	0.046564	0.185541	-4.11752
APOE	-0.409701	27.0089	-2.06606	0.04662	0.185665	-4.11851
ST13	0.33797	28.1918	2.06563	0.0466633	0.185739	-4.11928
ALDH5A1	0.438664	24.6303	2.06459	0.0467676	0.185857	-4.12113
NUP62	0.113828	25.7917	2.06428	0.0467988	0.185857	-4.12168
MMP1	-0.624614	27.6201	-2.0642	0.0468064	0.185857	-4.12182
CCNB1	0.379497	22.997	2.06412	0.0468145	0.185857	-4.12196
MAPK1IP1L	0.179171	24.2267	2.0641	0.0468164	0.185857	-4.12199
STAT6	-0.198973	25.5856	-2.06316	0.0469118	0.186057	-4.12368
XDH	-0.641825	22.2457	-2.06311	0.0469164	0.186057	-4.12376
UBA2	0.233611	26.3331	2.0627	0.0469576	0.186123	-4.12449
PRSS22	-0.531246	21.3874	-2.06195	0.0470329	0.186323	-4.12581
DSTN	-0.339063	28.5126	-2.06046	0.0471832	0.18662	-4.12846
FRG1	0.248216	24.938	2.06044	0.0471859	0.18662	-4.1285
NUCKS1	0.294043	28.4067	2.06027	0.0472031	0.18662	-4.1288
WRNIP1	0.238532	24.7096	2.06023	0.0472072	0.18662	-4.12888
ANXA8L1	-0.757443	25.0411	-2.05892	0.0473399	0.186908	-4.1312
MAP2K1	-0.172174	26.1336	-2.05878	0.0473541	0.186908	-4.13145
AP4E1	-0.221623	22.5424	-2.05877	0.0473546	0.186908	-4.13146
ARHGAP29	-0.503427	25.0861	-2.05827	0.0474051	0.186922	-4.13234
MFN1	0.223709	24.1329	2.05825	0.0474079	0.186922	-4.13239
IDS	-0.381175	21.2444	-2.05739	0.0474945	0.186952	-4.1339
AP2A2	-0.155866	26.0406	-2.05738	0.0474965	0.186952	-4.13393
RRS1	0.235732	24.6592	2.05725	0.0475097	0.186952	-4.13416
EPHX1	0.483529	26.7315	2.05719	0.0475149	0.186952	-4.13425
POLR2C	0.158293	24.8291	2.05637	0.0475983	0.187182	-4.1357
ROCK1	-0.137299	26.7613	-2.05581	0.0476562	0.187311	-4.13671
HMGCL	-0.276493	25.804	-2.05447	0.0477927	0.18765	-4.13908
NCOA4	-0.368006	21.634	-2.05425	0.0478154	0.18765	-4.13947
PSMB8	-0.238594	26.9823	-2.05423	0.0478171	0.18765	-4.1395
STRN	-0.16191	25.4117	-2.05342	0.0478997	0.187876	-4.14093
LRP10	-0.279086	22.1841	-2.05265	0.0479792	0.188034	-4.1423
NID2	-0.300489	26.5925	-2.05254	0.0479899	0.188034	-4.14248
SLC12A7	0.503806	23.5489	2.05194	0.0480519	0.188178	-4.14355
RDH10	-0.43439	23.1833	-2.05104	0.0481449	0.188444	-4.14515
DOK1	-0.193502	22.9892	-2.05065	0.0481851	0.188465	-4.14584
KCTD5	-0.224156	23.5331	-2.05046	0.0482039	0.188465	-4.14616
ANAPC7	0.129398	24.7245	2.05026	0.0482253	0.188465	-4.14653
C2CD5	0.237497	24.0356	2.04973	0.0482796	0.188579	-4.14746
HK3	-0.370102	25.4504	-2.04897	0.0483584	0.188757	-4.14881
S100A7	-1.15062	29.8345	-2.0488	0.0483755	0.188757	-4.1491
ELAC2	0.206911	24.2505	2.04785	0.048474	0.188915	-4.15078
YAP1	-0.259695	25.7361	-2.04779	0.0484801	0.188915	-4.15088
ARHGAP45	-0.294425	24.4933	-2.04764	0.0484953	0.188915	-4.15114
SLC25A1	0.414842	26.7264	2.04742	0.0485187	0.188915	-4.15154
ZFAND6	0.309159	23.8063	2.04718	0.0485431	0.188915	-4.15196
SUGP1	0.149119	23.9992	2.0468	0.0485826	0.188915	-4.15263
VWA1	-0.233701	25.8502	-2.04671	0.0485918	0.188915	-4.15279
AGAP3	-0.179991	23.1109	-2.04634	0.0486305	0.188968	-4.15345
SLC43A3	0.682629	22.6112	2.04596	0.0486698	0.188968	-4.15411
STAT5B	-0.163487	25.5203	-2.04586	0.0486807	0.188968	-4.1543
ERO1A	-0.438216	27.184	-2.04517	0.0487524	0.189148	-4.15551
TWF1	-0.230945	27.634	-2.04381	0.0488935	0.189507	-4.1579
LDHB	0.305631	29.3593	2.04355	0.0489207	0.189507	-4.15836
ERCC3	0.147803	25.0822	2.04308	0.0489702	0.189507	-4.1592
SCO2	0.269816	24.2619	2.04307	0.048971	0.189507	-4.15921
FKBP4	0.289584	28.2612	2.04296	0.048982	0.189507	-4.1594
IVD	0.403726	25.4637	2.04283	0.0489962	0.189507	-4.15964
PYCR2	0.33676	24.8629	2.04248	0.0490327	0.189551	-4.16025
VPS33B	-0.167779	24.6379	-2.04205	0.0490771	0.189594	-4.161
DDX46	0.151095	26.2005	2.04189	0.0490942	0.189594	-4.16129
MRPS16	0.193587	24.2201	2.04135	0.0491505	0.189624	-4.16223
IL36A	-0.655654	24.5856	-2.04118	0.0491685	0.189624	-4.16254
KRTDAP	-1.22056	25.0112	-2.04109	0.0491777	0.189624	-4.16269
AHCY	0.180898	28.1447	2.04005	0.0492869	0.189948	-4.16452
GALT	-0.290255	23.9878	-2.03972	0.0493215	0.189984	-4.1651
STARD13	-0.201134	21.7195	-2.03894	0.0494036	0.190203	-4.16648
ATXN10	0.19944	25.3976	2.03779	0.0495253	0.190573	-4.16851
CASP2	0.193868	23.1696	2.03729	0.0495783	0.19068	-4.16939
SASH1	-0.272144	23.3037	-2.03486	0.0498357	0.191476	-4.17366
SHOC2	-0.157139	24.2602	-2.03457	0.0498664	0.191476	-4.17417
NLE1	0.197573	24.1543	2.03453	0.0498702	0.191476	-4.17424
TTPAL	-0.213585	22.9782	-2.03437	0.0498872	0.191476	-4.17452
TANC2	-0.268608	22.7392	-2.03386	0.0499414	0.191586	-4.17541
AMOTL2	-0.276482	21.4163	-2.03338	0.049993	0.191686	-4.17626
COL1A1	-0.559129	30.1478	-2.03207	0.0501315	0.192043	-4.17855
SDE2	0.18591	23.9906	2.03192	0.0501477	0.192043	-4.17881
C7	-0.464186	26.7284	-2.03178	0.0501625	0.192043	-4.17906
NENF	0.228928	25.4398	2.03113	0.0502319	0.19221	-4.1802
PLCD1	-0.422104	24.6874	-2.03031	0.0503195	0.192367	-4.18164
RBM27	0.173871	25.1218	2.03013	0.0503394	0.192367	-4.18196
SERPINA10	-0.41216	23.0933	-2.03003	0.0503495	0.192367	-4.18213
VAT1	-0.203796	27.1959	-2.0295	0.0504061	0.192485	-4.18306
LDAH	0.260526	23.3099	2.02906	0.0504535	0.192568	-4.18383
FAM83G	-0.512556	24.8402	-2.02841	0.050523	0.192736	-4.18497
SERPINA6	-0.298495	25.4553	-2.02708	0.0506668	0.193181	-4.18731
LYNX1-SLURP2	-0.801285	23.8363	-2.02685	0.0506911	0.193181	-4.1877
CPTP	-0.231431	22.6995	-2.02635	0.0507449	0.193222	-4.18858
CLTB	-0.28565	27.6037	-2.02609	0.0507729	0.193222	-4.18903
DENND4A	0.200226	23.2527	2.02604	0.050779	0.193222	-4.18913
RRM2B	-0.219351	24.2222	-2.02546	0.0508412	0.193361	-4.19014
SNX17	-0.157283	24.2548	-2.02506	0.0508848	0.193429	-4.19085
TMEM209	0.2262	23.4238	2.02336	0.0510687	0.19403	-4.19383
CHTF18	0.243581	22.6139	2.02288	0.0511205	0.194129	-4.19466
CEP68	0.24779	21.5255	2.01998	0.0514354	0.195153	-4.19972
AMDHD2	-0.168607	23.8353	-2.01992	0.0514421	0.195153	-4.19983
AIF1	-0.369956	26.5092	-2.0192	0.0515206	0.195352	-4.20108
BTBD2	-0.207098	22.916	-2.01792	0.0516608	0.195785	-4.20332
NCAPH	0.213301	25.8657	2.01676	0.0517875	0.196145	-4.20534
ABHD16A	0.190693	23.957	2.01658	0.051808	0.196145	-4.20567
MNAT1	0.14137	23.5304	2.01536	0.0519416	0.196468	-4.20779
MAP3K2	-0.149386	23.3882	-2.01533	0.0519454	0.196468	-4.20785
TMCC3	-0.398632	22.4252	-2.01473	0.0520112	0.196618	-4.20889
SPAG7	0.223749	24.0491	2.01408	0.0520824	0.19664	-4.21002
FKBP3	0.268519	26.8484	2.01406	0.0520851	0.19664	-4.21006
RNF219	0.265095	21.5588	2.01396	0.0520956	0.19664	-4.21023
HIGD1A	-0.367877	22.9952	-2.01352	0.0521449	0.196727	-4.21101
NSUN4	0.236081	23.2106	2.01209	0.0523021	0.197206	-4.21348
KIF16B	-0.305283	22.8932	-2.01189	0.0523244	0.197206	-4.21383
C11orf58	0.175947	26.4126	2.01061	0.0524663	0.197597	-4.21606
MMP3	-0.553981	23.7571	-2.01048	0.0524805	0.197597	-4.21629
SKIV2L	-0.16521	24.9353	-2.00894	0.0526517	0.198142	-4.21897
[truncated: 5,521 more rows]

## Sheet: Table S2B
GO enrichment of differentially expressed proteins in laryngeal carcinoma with lymphatic metastasis
Term	Count	%	PValue	Genes	List Total	Pop Hits	Pop Total	Fold Enrichment	Bonferroni	Benjamini	FDR
GO:0006936~muscle contraction	19	8.40708	9.95277e-15	88, 127294, 9499, 7136, 7135, 7138, 9172, 7273, 6261, 3270, 4619, 1674, 8736, 4621, 4632, 8735, 10345, 4625, 4626	219	54	7129	11.4537	1.26799e-11	1.26301e-11	1.25007e-11
GO:0045109~intermediate filament organization	15	6.63717	2.08471e-12	3890, 3880, 286887, 7062, 3858, 3848, 3849, 1674, 144501, 3861, 9119, 3853, 3854, 83481, 3868	219	38	7129	12.8497	2.64544e-09	1.32275e-09	1.3092e-09
GO:0045214~sarcomere organization	14	6.19469	4.78258e-12	88, 3880, 7138, 8048, 9172, 7273, 844, 11155, 4621, 58529, 51778, 4625, 3856, 10324	219	33	7129	13.8102	6.06914e-09	2.02303e-09	2.00231e-09
GO:0031424~keratinization	14	6.19469	5.76021e-11	3890, 286887, 7062, 7053, 3848, 3849, 2810, 23581, 144501, 9119, 3853, 3854, 6706, 3868	219	39	7129	11.6855	7.30971e-08	1.82743e-08	1.80871e-08
GO:0060048~cardiac muscle contraction	10	4.42478	1.11705e-08	7134, 7136, 7135, 8048, 845, 4634, 4635, 4625, 481, 7273	219	23	7129	14.1533	1.41753e-05	2.75766e-06	2.72941e-06
GO:0008544~epidermis development	13	5.75221	1.30386e-08	6278, 5650, 1382, 1041, 3858, 3914, 3849, 388533, 23581, 1474, 3909, 3861, 6706	219	48	7129	8.81631	1.65458e-05	2.75766e-06	2.72941e-06
GO:0003009~skeletal muscle contraction	8	3.53982	3.40394e-07	7134, 126306, 7136, 7135, 7138, 4621, 4625, 4626	219	17	7129	15.3188	0.000431867	6.17086e-05	6.10764e-05
GO:0000727~double-strand break repair via break-induced replication	6	2.65487	5.10504e-07	4172, 4173, 4174, 4175, 4176, 4171	219	7	7129	27.9022	0.000647619	8.09786e-05	8.01491e-05
GO:0030049~muscle filament sliding	7	3.09735	1.09497e-06	7136, 7135, 7138, 4632, 4621, 4625, 4626	219	13	7129	17.5283	0.00138855	0.000154391	0.000152809
GO:0006268~DNA unwinding involved in DNA replication	7	3.09735	1.86746e-06	4172, 4173, 4174, 4175, 4176, 64785, 4171	219	14	7129	16.2763	0.00236701	0.000236981	0.000234553

## Sheet: Table S2C
Differential analysis of transcriptome between lymphatic metastasis and non-lymphatic metastasis laryngeal carcinoma
Gene name	logFC	AveExpr	t	P.Value	adj.P.Val	B
P2RX7	-0.850627	9.20344	-6.44354	2.65e-07	0.00367786	6.49968
LOC105376718	-1.32208	4.46031	-6.36419	3.34e-07	0.00367786	6.29949
MARC1	1.78039	7.3425	6.01144	9.38e-07	0.00689091	5.40221
BTBD19	-0.839137	6.98688	-5.89272	1.33e-06	0.00732807	5.09786
IGSF21	-1.17831	5.21469	-5.41979	5.37e-06	0.0197724	3.87701
CHEK2	0.681098	9.2825	5.41876	5.38e-06	0.0197724	3.87433
NIPSNAP1	0.846588	10.6337	5.33881	6.82e-06	0.0207245	3.66708
CALB1	4.11012	7.2475	5.30539	7.52e-06	0.0207245	3.58038
CRYZL2P	1.09459	8.0275	5.18796	1.06e-05	0.0237803	3.27568
HIST2H2AB	0.94949	9.63375	5.18317	1.08e-05	0.0237803	3.26325
CST3	-0.803647	12.2391	-4.95114	2.14e-05	0.0412368	2.66131
C1QTNF7	-1.2558	6.46219	-4.89418	2.53e-05	0.0412368	2.5137
HIST2H2BF	0.854	11.7997	4.88323	2.61e-05	0.0412368	2.48533
TYMS	1.00122	9.62656	4.87849	2.65e-05	0.0412368	2.47305
MMP25_AS1	-0.905294	5.21906	-4.84771	2.9e-05	0.0412368	2.39335
ODC1	1.88235	12.56	4.8365	2.99e-05	0.0412368	2.36433
FITM1	-1.50922	3.33156	-4.79169	3.41e-05	0.0414798	2.24838
LOC101928762	-0.715765	6.23375	-4.74662	3.9e-05	0.0414798	2.13185
SCARF1	-0.760667	8.16656	-4.74029	3.97e-05	0.0414798	2.11549
CCDC34	0.833647	8.06687	4.71549	4.27e-05	0.0414798	2.05143
SLC27A5	1.53322	6.35719	4.70471	4.4e-05	0.0414798	2.02359
PCLO	2.64055	9.40813	4.69656	4.51e-05	0.0414798	2.00254
IFFO1	-0.660275	8.21656	-4.68131	4.72e-05	0.0414798	1.96319
MCM5	0.761765	11.3847	4.67156	4.85e-05	0.0414798	1.93802
EXO1	0.872196	9.92469	4.66373	4.97e-05	0.0414798	1.91782
RNFT2	1.86788	5.80031	4.64835	5.19e-05	0.0414798	1.87816
THOC5	0.528941	10.495	4.64356	5.27e-05	0.0414798	1.86583
COX1	0.910863	17.5766	4.64178	5.29e-05	0.0414798	1.86123
C17orf53	0.925647	8.18375	4.62196	5.61e-05	0.0414798	1.81014
FANCB	0.778824	8.78375	4.58853	6.18e-05	0.0414798	1.72407
REREP3	-2.98298	6.63063	-4.58778	6.2e-05	0.0414798	1.72214
HIST2H3A	0.911255	11.1434	4.58712	6.21e-05	0.0414798	1.72044
HIST2H3C	0.911255	11.1434	4.58712	6.21e-05	0.0414798	1.72044
LOC105370721	-1.83329	7.60406	-4.57477	6.44e-05	0.0417361	1.68865
FBL	0.789608	10.8928	4.55233	6.87e-05	0.0429722	1.63094
TCTEX1D4	-0.792745	6.86219	-4.54514	7.02e-05	0.0429722	1.61244
LOC105377382	2.00733	4.60906	4.53284	7.27e-05	0.0433352	1.58083
LOC107984429	-1.12757	5.26031	-4.51652	7.63e-05	0.0438631	1.5389
FAM151B	-0.838627	6.36781	-4.51058	7.76e-05	0.0438631	1.52367
MGST1	3.23878	8.72594	4.49695	8.08e-05	0.0444194	1.48867
EME1	0.776314	8.42375	4.47853	8.52e-05	0.0444194	1.4414
GPR1	-1.85573	7.52281	-4.4751	8.6e-05	0.0444194	1.43261
GLS2	1.6182	6.775	4.47266	8.67e-05	0.0444194	1.42636
GRAPL	-0.793333	7.31187	-4.45285	9.18e-05	0.04598	1.37558
ARHGEF26	1.57553	8.785	4.43959	9.54e-05	0.0461307	1.34163
SORCS2	-1.95961	8.17563	-4.41776	0.000101622	0.0461307	1.28574
SHOX	-0.55898	5.43438	-4.40955	0.00010407	0.0461307	1.26474
ALMS1_IT1	0.662431	6.21125	4.40612	0.00010511	0.0461307	1.25596
FGFR4	1.74031	6.55187	4.4019	0.000106403	0.0461307	1.24516
PRMT1	0.723608	11.8238	4.39942	0.000107171	0.0461307	1.23881
LOC107986633	-0.960784	3.82625	-4.39093	0.000109837	0.0461307	1.21713
LINC02078	-0.776	6.94375	-4.39019	0.000110073	0.0461307	1.21523
TMEM14A	0.901333	9.2275	4.38211	0.000112678	0.0461307	1.19459
SH3BP2	-0.639098	11.2978	-4.38107	0.000113019	0.0461307	1.19191
DSCC1	1.03282	8.46469	4.36595	0.000118073	0.0468714	1.1533
RRN3P2	-0.677059	7.36031	-4.36299	0.000119087	0.0468714	1.14575
LOC102723955	-0.967529	5.84	-4.34753	0.000124532	0.0469832	1.10629
LOC101928228	-1.31082	5.04563	-4.34626	0.00012499	0.0469832	1.10305
LOC105371970	-0.997882	2.51187	-4.33974	0.000127367	0.0469832	1.08642
LINC00865	1.07812	6.97875	4.33009	0.000130965	0.0469832	1.06183
ARHGEF15	-0.843922	6.795	-4.32307	0.000133646	0.0469832	1.04394
LOC105379413	-1.33698	4.11906	-4.31989	0.000134879	0.0469832	1.03584
KCNIP4_IT1	3.686	4.99219	4.3018	0.000142105	0.0469832	0.98977
PTGDR	-1.05541	6.23531	-4.29801	0.000143668	0.0469832	0.980119
LOC101928445	-0.639216	4.54375	-4.29483	0.000144994	0.0469832	0.972009
RASSF9	1.49506	9.30625	4.29389	0.000145387	0.0469832	0.969621
VEGFC	-1.58176	8.44969	-4.2905	0.000146815	0.0469832	0.960996
REREP1Y	-1.01922	6.29188	-4.28987	0.000147082	0.0469832	0.959389
REREP2Y	-1.01922	6.29188	-4.28987	0.000147082	0.0469832	0.959389
SLC31A2	-1.00267	10.35	-4.27923	0.00015166	0.0477534	0.932339
UBE2S	0.867333	10.2034	4.27068	0.000155443	0.0482553	0.910591
PINK1	-0.758039	10.6406	-4.25735	0.000161524	0.0494466	0.876726
CDC25A	0.768941	8.7025	4.24543	0.000167161	0.0504712	0.846453
ZNF711	1.53125	8.46281	4.24006	0.000169762	0.050564	0.832826
LOC105376744	-0.730039	4.0875	-4.22376	0.000177905	0.0512573	0.791485
SUV39H2	0.597373	9.53469	4.22232	0.000178645	0.0512573	0.787821
HIST2H4A	0.773922	11.7178	4.21312	0.00018343	0.0512573	0.764499
HIST2H4B	0.773922	11.7178	4.21312	0.00018343	0.0512573	0.764499
IFITM10	-1.23875	7.09125	-4.2119	0.00018407	0.0512573	0.761425
HLX	-0.696039	6.74156	-4.20819	0.000186044	0.0512573	0.752013
CAPN3	-1.11161	8.88813	-4.19537	0.000193017	0.052522	0.719545
ADAP2	-0.943098	9.15031	-4.18478	0.000198967	0.0525606	0.692755
HIC1	-0.835176	7.26031	-4.17796	0.000202897	0.0525606	0.675498
DANT2	0.91851	8.73062	4.17703	0.00020344	0.0525606	0.673142
JPH2	-1.81337	6.86531	-4.17674	0.000203611	0.0525606	0.6724
MCM10	0.941765	9.69031	4.17058	0.000207233	0.0525606	0.656842
UBE2T	0.691922	9.03625	4.16747	0.000209093	0.0525606	0.64896
MAN2B2	-0.657961	10.3831	-4.1662	0.000209851	0.0525606	0.645767
KRT19	4.04694	11.6959	4.15493	0.000216736	0.0533696	0.617288
DIRC2	-0.790118	10.8663	-4.15302	0.000217924	0.0533696	0.612466
SMTNL1	-1.33353	5.03156	-4.13998	0.00022621	0.05479	0.579549
DYSF	-0.87898	9.93437	-4.13333	0.000230557	0.055236	0.562756
PXDC1	-0.833686	9.51844	-4.12328	0.000237276	0.0562344	0.537419
NTS	4.22773	6.79531	4.11334	0.000244114	0.0572396	0.512358
CYB5R1	-1.07886	11.2922	-4.08586	0.000264035	0.0598547	0.443175
SLC35D1	-0.627255	10.8234	-4.08376	0.000265614	0.0598547	0.437917
LOC107984040	-0.924235	3.715	-4.08236	0.000266677	0.0598547	0.434396
LOC101448202	-1.48718	3.96594	-4.08231	0.000266719	0.0598547	0.434256
DHDDS	-0.445843	10.0078	-4.07612	0.000271466	0.0598547	0.418699
RFX8	-1.33745	6.34281	-4.0714	0.000275144	0.0598547	0.406832
TFRC	1.13184	13.9806	4.06837	0.000277532	0.0598547	0.399212
ETNK2	1.26216	8.60719	4.06563	0.000279704	0.0598547	0.392338
NLRC5	-0.849529	11.3747	-4.06563	0.000279707	0.0598547	0.392327
SPAG5	0.723725	11.1578	4.05667	0.000286936	0.060617	0.369831
STK10	-0.632549	10.7106	-4.0486	0.000293598	0.060617	0.349593
SLC16A14	1.16278	8.11906	4.04085	0.000300147	0.060617	0.330143
FGF12	1.82776	6.625	4.03873	0.000301966	0.060617	0.324817
LEPROT	-0.435216	11.7981	-4.03394	0.000306109	0.060617	0.312803
SAMD12	1.6482	11.0609	4.03006	0.000309501	0.060617	0.303089
MUL1	-0.469059	9.71281	-4.02519	0.000313812	0.060617	0.290893
FAM27E3	1.07976	5.39562	4.02271	0.000316037	0.060617	0.284665
SSRP1	0.530314	12.4691	4.01944	0.000318987	0.060617	0.276477
PPP5C	0.527137	10.4694	4.017	0.000321201	0.060617	0.270379
MXD4	-0.618039	10.155	-4.01634	0.000321804	0.060617	0.268725
LOC107985155	-1.32098	4.47156	-4.01603	0.00032209	0.060617	0.267944
HIST1H2AM	0.786157	11.0503	4.01379	0.000324147	0.060617	0.26233
C1orf115	1.21302	8.43375	4.01296	0.000324908	0.060617	0.260264
GAS6	-0.845451	10.4522	-4.01027	0.0003274	0.060617	0.253531
ADAMTS10	-0.903608	7.84063	-4.00676	0.000330681	0.060617	0.244742
SOX2	2.34102	9.495	4.00515	0.00033219	0.060617	0.240728
LOC105375752	1.69914	7.5	4.00407	0.000333216	0.060617	0.238009
SLC36A2	-0.494196	6.00812	-4.00138	0.000335769	0.060617	0.231283
MAP3K7CL	-0.814196	7.59812	-3.99739	0.000339589	0.060617	0.221313
DHX9	0.424784	13.425	3.9933	0.000343554	0.060617	0.211082
LOC105370455	2.21733	6.21063	3.99307	0.000343774	0.060617	0.210517
NTNG2	-0.854627	5.53531	-3.98727	0.00034948	0.0607461	0.196008
SP110	-0.820941	10.5419	-3.98473	0.000351998	0.0607461	0.189682
SLC39A13	-0.617098	9.4975	-3.98396	0.000352774	0.0607461	0.187741
VENTX	-0.457804	6.19813	-3.96992	0.000367084	0.0616363	0.152702
PLS1	1.26722	9.41188	3.96772	0.000369382	0.0616363	0.147204
SNHG10	0.609961	8.02937	3.96766	0.000369443	0.0616363	0.147056
ZNF239	1.20263	7.56156	3.96622	0.000370948	0.0616363	0.143476
LOC101929805	-1.06478	7.505	-3.96486	0.000372382	0.0616363	0.140074
DENND2A	-0.437059	8.89781	-3.96265	0.000374723	0.0616363	0.134554
GGT5	-0.88051	8.67156	-3.95731	0.000380424	0.0621106	0.12125
UGT8	0.853294	11.0553	3.9503	0.000388052	0.0628165	0.103759
LOC107984088	-1.44129	4.49031	-3.94555	0.000393293	0.0628165	0.091938
STARD8	-0.582824	8.18437	-3.94542	0.000393443	0.0628165	0.0916032
SLC25A21_AS1	1.30522	5.21406	3.94262	0.000396569	0.0628165	0.0846301
LOC112268236	-0.898431	6.60938	-3.93601	0.000404047	0.0628165	0.0681738
TNFSF12	-0.699216	7.06187	-3.9346	0.000405656	0.0628165	0.0646743
EEA1	-0.463882	11.7516	-3.93391	0.000406449	0.0628165	0.0629539
SPATA9	-0.622667	4.72187	-3.93122	0.000409548	0.0628165	0.056261
RAPGEF3	-1.23714	9.08344	-3.93049	0.000410398	0.0628165	0.054436
LINC02035	-1.00925	7.6925	-3.9262	0.000415401	0.0629625	0.0437621
PLEKHG6	1.61667	8.27219	3.92354	0.000418523	0.0629625	0.037168
KPNB1	0.412941	13.5194	3.91823	0.000424846	0.0629625	0.023959
LOC107985124	-1.11463	4.59719	-3.91788	0.000425263	0.0629625	0.023095
USHBP1	-0.634157	5.54844	-3.91757	0.000425635	0.0629625	0.0223262
TAL1	-0.962275	6.61813	-3.91383	0.00043015	0.0632062	0.0130323
LIG1	0.648039	10.4109	3.9073	0.000438158	0.0633015	-0.00321289
SIRPA	-0.805137	11.0109	-3.90708	0.00043842	0.0633015	-0.00374019
GPR68	-1.11925	9.70406	-3.90628	0.000439415	0.0633015	-0.00573549
SFXN3	-0.586431	10.5231	-3.89816	0.000449595	0.0635922	-0.0259056
COX3	0.801216	16.5303	3.89658	0.00045159	0.0635922	-0.0298038
LOC100996741	-0.807686	8.14625	-3.8953	0.000453228	0.0635922	-0.0329936
H2AFZ	0.616549	12.3569	3.89389	0.000455028	0.0635922	-0.0364825
HIST2H3D	1.1389	8.91437	3.89305	0.000456111	0.0635922	-0.0385763
OLFM5P	-1.10941	3.13063	-3.89067	0.000459183	0.0635922	-0.0444867
CD209	-1.05792	8.46531	-3.88527	0.000466217	0.0635922	-0.0578732
FBXO6	-0.630549	9.31969	-3.88378	0.000468176	0.0635922	-0.0615649
TMEM92_AS1	-1.08463	2.99313	-3.88375	0.000468211	0.0635922	-0.0616321
RAD54B	0.666941	9.58031	3.88185	0.000470729	0.0635922	-0.066353
NR2F1	1.04929	6.53344	3.87818	0.000475609	0.0635922	-0.0754344
MAFB	-1.15071	10.4747	-3.87785	0.000476054	0.0635922	-0.0762583
KRTCAP3	1.632	7.725	3.87116	0.000485097	0.0640406	-0.0928245
LOC105374478	-1.28757	3.32531	-3.87107	0.000485222	0.0640406	-0.0930523
GALNT10	-0.648941	10.9213	-3.86212	0.000497588	0.0652818	-0.115207
MAEA	-0.563294	10.8488	-3.85497	0.000507689	0.065427	-0.132897
FAR2P2	2.10914	6.95781	3.85441	0.000508492	0.065427	-0.134288
LBR	0.658902	11.3694	3.85238	0.000511393	0.065427	-0.139295
LOC107986455	-0.526667	5.59687	-3.851	0.000513377	0.065427	-0.142704
CCDC117	0.381176	10.5525	3.8482	0.000517435	0.065427	-0.149634
NUF2	0.771765	9.29	3.84795	0.000517804	0.065427	-0.150262
SNORA74C_2	0.976275	2.90531	3.8465	0.000519907	0.065427	-0.153828
CXXC4	1.99286	5.91937	3.84477	0.000522442	0.065427	-0.158111
CCDC190	3.67173	6.62594	3.84084	0.000528237	0.0657453	-0.167819
SNX29	-0.505569	11.0787	-3.8383	0.000532026	0.0657453	-0.17411
TTLL11	-1.07478	8.63969	-3.83702	0.000533933	0.0657453	-0.177257
PSMB10	-0.85949	10.2141	-3.83187	0.000541703	0.0662563	-0.189972
CHML	0.796549	10.8825	3.8303	0.000544094	0.0662563	-0.193849
CC2D1B	-0.337176	10.7169	-3.82659	0.000549781	0.0663762	-0.202998
LDLRAP1	-0.650745	9.95562	-3.82533	0.000551726	0.0663762	-0.206106
LOC112268086	-1.04733	5.85094	-3.82379	0.000554114	0.0663762	-0.209906
URB2	0.605451	10.2903	3.81498	0.000567969	0.0676681	-0.231637
GPX2	2.67553	9.60938	3.80955	0.000576682	0.0678057	-0.245031
LOC112267942	-0.705843	5.74969	-3.80918	0.000577271	0.0678057	-0.24593
LOC107986249	-0.961529	3.24719	-3.8081	0.000579024	0.0678057	-0.248598
FOXM1	0.836745	10.6872	3.80662	0.000581429	0.0678057	-0.252244
ADGRL3	1.58541	9.35625	3.80461	0.000584703	0.0678286	-0.257184
SOX13	0.88498	9.05281	3.80086	0.000590876	0.0681858	-0.266423
CBS	2.0618	8.08	3.79814	0.000595389	0.0683488	-0.273117
ZNF579	0.83	6.34094	3.79283	0.000604303	0.0690127	-0.286189
FEN1	0.567137	10.8106	3.7899	0.000609276	0.0692219	-0.293399
DAPL1	3.12792	7.06438	3.78608	0.000615814	0.069606	-0.302787
LOC105370807	-0.648431	3.54219	-3.78348	0.000620303	0.0697001	-0.309175
GPR63	1.78431	6.46125	3.78176	0.000623295	0.0697001	-0.313407
CPEB2	-0.838627	10.2978	-3.78013	0.000626134	0.0697001	-0.317404
CXorf36	-0.566471	8.91906	-3.77451	0.000636043	0.0704474	-0.331213
LOC105374610	-0.726667	6.53062	-3.76682	0.000649848	0.0716165	-0.350096
BEX2	1.98259	7.34125	3.76423	0.000654557	0.0717765	-0.356445
LINC00607	-1.1138	3.59563	-3.76164	0.000659304	0.0718389	-0.3628
LOC107985088	2.40894	5.36375	3.75886	0.000664442	0.0718389	-0.369625
GRIP2	-1.17161	7.60625	-3.75539	0.0006709	0.0718389	-0.378129
LOC105376654	-0.438275	6.8225	-3.75516	0.000671334	0.0718389	-0.378698
EDNRA	-0.910824	9.96813	-3.75089	0.000679376	0.0718389	-0.389167
LOC105374748	-0.711647	5.75594	-3.75007	0.000680937	0.0718389	-0.391185
FRYL	-0.482471	12.8897	-3.74935	0.000682291	0.0718389	-0.392933
APBB3	-0.689373	8.44844	-3.74925	0.000682479	0.0718389	-0.393174
LOC107984494	2.41694	8.23	3.74652	0.000687697	0.0718389	-0.39987
SH2D3C	-0.707569	8.03344	-3.74651	0.000687719	0.0718389	-0.399898
RFC3	0.800392	10.1719	3.74368	0.000693161	0.0720659	-0.406828
LOC107986465	-0.671569	6.99656	-3.74021	0.000699904	0.0724253	-0.415339
OSTM1	-0.627529	10.5306	-3.73665	0.000706873	0.0725676	-0.424048
TMPO	0.605529	12.3297	3.73615	0.000707864	0.0725676	-0.42528
LOC105375724	1.34361	9.29312	3.73311	0.000713863	0.0728438	-0.432698
C17orf47	-0.783765	4.16563	-3.7303	0.000719476	0.0730782	-0.439582
RNF222	-1.27796	7.81375	-3.72748	0.000725135	0.07318	-0.446468
LDHB	0.969529	13.0891	3.72579	0.000728573	0.07318	-0.450625
HIST1H4C	0.743882	11.3872	3.72487	0.000730439	0.07318	-0.452873
LOC105369813	-0.98051	4.17844	-3.72175	0.0007368	0.073233	-0.460494
IL17D	1.16396	6.06969	3.72135	0.000737613	0.073233	-0.461463
RFC5	0.511255	10.2309	3.71417	0.000752485	0.0743745	-0.479005
TIMELESS	0.601529	10.8416	3.7091	0.000763165	0.0744196	-0.49139
MGC2889	1.88839	4.62188	3.70897	0.000763451	0.0744196	-0.491719
NABP1	-0.881608	11.7203	-3.70763	0.000766291	0.0744196	-0.494981
CDK4	0.455647	11.6341	3.70461	0.000772741	0.0744196	-0.502347
HMGXB4	0.360431	10.3328	3.70401	0.000774042	0.0744196	-0.503824
CSF1R	-0.770745	10.9119	-3.70157	0.000779299	0.0744196	-0.509772
IL5	-1.12012	4.19094	-3.70107	0.000780371	0.0744196	-0.51098
DEGS1	-0.625059	11.4359	-3.70016	0.000782357	0.0744196	-0.513213
LOC100652768	-0.683765	5.09875	-3.6983	0.000786406	0.0744196	-0.517748
LOC105372501	-1.37435	4.97187	-3.69729	0.000788599	0.0744196	-0.520195
SLC12A4	-0.647059	10.5663	-3.69579	0.000791898	0.0744196	-0.523863
LOC107984413	-1.12686	3.46469	-3.69508	0.000793458	0.0744196	-0.525591
LMO3	1.79333	6.06937	3.69232	0.000799566	0.0746575	-0.532328
HMGB2	0.771451	11.5825	3.69088	0.000802769	0.0746575	-0.53584
RAC3	1.31416	7.51281	3.68913	0.000806666	0.0747047	-0.540095
CASP4	-0.995686	11.3444	-3.68722	0.000810941	0.0747628	-0.544738
DBH_AS1	-1.40396	3.86281	-3.68353	0.000819291	0.0747628	-0.553736
HRASLS	2.22129	5.23406	3.68286	0.000820821	0.0747628	-0.555375
CYP46A1	-1.0782	2.90187	-3.679	0.00082965	0.0747628	-0.564773
NPM2	1.73035	4.92125	3.6781	0.000831715	0.0747628	-0.566956
HIST1H2AI	0.706784	11.4128	3.67733	0.000833484	0.0747628	-0.568822
FKBP15	-0.467176	11.4678	-3.67671	0.000834923	0.0747628	-0.570337
TRIM28	0.704118	12.3941	3.67589	0.000836826	0.0747628	-0.572337
BEAN1	-0.913412	5.99875	-3.67546	0.000837821	0.0747628	-0.573381
ASPA	-0.551686	5.90625	-3.6732	0.000843076	0.0747825	-0.578873
LOC101927788	-0.766314	4.61156	-3.67245	0.000844828	0.0747825	-0.580695
LOC105378106	-0.608824	3.91656	-3.66836	0.000854471	0.0753336	-0.590663
TMEM222	-0.449843	9.25969	-3.66638	0.000859146	0.075444	-0.595455
HIST1H1A	1.76227	8.82687	3.66421	0.000864344	0.0755992	-0.600752
PPM1G	0.429961	11.8338	3.65549	0.000885439	0.0771381	-0.621924
ATAD5	0.72949	10.3969	3.64904	0.000901384	0.0774602	-0.637595
LOC105369625	1.15106	5.0675	3.64631	0.000908192	0.0774602	-0.644201
PICALM	-0.548941	12.9244	-3.64628	0.000908267	0.0774602	-0.644274
LOC105372887	-0.954941	5.01469	-3.64464	0.00091241	0.0774602	-0.648269
TFB2M	0.524627	9.23938	3.64463	0.000912433	0.0774602	-0.648291
POPDC2	-0.723451	5.355	-3.64433	0.000913186	0.0774602	-0.649015
CCNA2	0.617216	10.5666	3.64324	0.000915928	0.0774602	-0.651647
NTRK2	3.0582	10.75	3.64272	0.00091725	0.0774602	-0.652914
CTSA	-0.514863	11.5378	-3.63973	0.000924852	0.0778041	-0.660159
BTN3A3	-0.956667	10.3484	-3.63619	0.000933944	0.0782702	-0.668746
SAP30L_AS1	-0.559569	7.62406	-3.62982	0.000950521	0.0792777	-0.684189
SIGLEC1	-1.07063	9.14656	-3.62845	0.000954126	0.0792777	-0.687512
RND2	1.18055	6.2825	3.62745	0.000956757	0.0792777	-0.689928
CDCA2	0.881647	9.97438	3.62444	0.000964726	0.0796387	-0.697208
BCAT2	0.752941	9.31	3.62293	0.000968755	0.0796729	-0.700866
LPP_AS2	0.883608	6.21875	3.62154	0.000972469	0.079681	-0.704223
ZNF507	0.57898	10.7662	3.61771	0.000982788	0.0798534	-0.713486
CCAT1	2.28361	8.1725	3.61656	0.000985921	0.0798534	-0.71628
GRAP	-0.604157	7.35438	-3.61544	0.000988976	0.0798534	-0.718995
HIST1H2AG	0.720039	11.7072	3.6143	0.00099209	0.0798534	-0.721753
SLC30A4	-0.500902	9.72656	-3.61286	0.00099603	0.0798534	-0.72523
ZCCHC4	-0.377216	9.46094	-3.61119	0.00100062	0.0798534	-0.729265
VPS13D	-0.39851	13.3856	-3.61014	0.00100353	0.0798534	-0.731811
HIST1H4B	0.62302	10.7303	3.60919	0.00100616	0.0798534	-0.734106
CDH20	-1.09027	5.06813	-3.60702	0.00101217	0.0798534	-0.739336
DTL	0.621059	10.4559	3.60624	0.00101434	0.0798534	-0.741213
LOC105379561	-0.827333	5.11781	-3.60621	0.00101443	0.0798534	-0.741287
PQLC2	-0.356431	9.08531	-3.60367	0.00102155	0.0801277	-0.747424
DANT1	1.98612	5.09312	3.60091	0.00102933	0.0801955	-0.754088
HOMER3	-0.928039	9.89031	-3.60048	0.00103056	0.0801955	-0.755134
C9orf66	-0.623333	5.93219	-3.59949	0.00103338	0.0801955	-0.757527
KIF14	0.614314	10.8497	3.59823	0.00103696	0.0801955	-0.760566
MIPOL1	0.683529	9.53313	3.5961	0.00104306	0.0803851	-0.76571
TRA2B	0.436627	12.4806	3.59262	0.0010531	0.0804763	-0.77411
FAM20A	-0.673843	10.1547	-3.59258	0.0010532	0.0804763	-0.774195
PIK3R6	-0.930588	6.20563	-3.59189	0.0010552	0.0804763	-0.775858
NDST2	-0.420471	9.64062	-3.58928	0.0010628	0.0807767	-0.782156
SCN2B	-1.384	4.48875	-3.58445	0.00107703	0.0808028	-0.79382
LOC105371480	-0.919961	6.10594	-3.58443	0.00107707	0.0808028	-0.793849
PI4K2A	-0.616431	10.6272	-3.58428	0.00107753	0.0808028	-0.794226
CENPF	0.844196	13.1778	3.58418	0.00107781	0.0808028	-0.794455
SEPHS1	0.520471	10.4625	3.58122	0.00108663	0.0811551	-0.8016
C19orf48	0.642353	10.5013	3.58013	0.00108987	0.0811551	-0.804216
NRP1	-0.519608	12.1206	-3.57273	0.00111227	0.0825203	-0.822053
PAXIP1_AS2	-0.647216	6.8775	-3.57111	0.00111721	0.0825203	-0.825938
HIST1H4D	0.865216	10.7403	3.57003	0.00112053	0.0825203	-0.828541
PFKM	0.499843	11.0769	3.56753	0.00112824	0.0825203	-0.834552
RIN3	-0.66298	8.30312	-3.56513	0.0011357	0.0825203	-0.840331
CCM2	-0.580902	10.5141	-3.56422	0.00113853	0.0825203	-0.842515
CDC6	0.851255	10.5716	3.56364	0.00114036	0.0825203	-0.843919
LOC730101	1.62682	8.56625	3.56315	0.00114189	0.0825203	-0.845101
LOC105747689	-0.712039	7.40906	-3.56102	0.00114857	0.0825203	-0.850212
MAD2L1	0.712784	9.85	3.56087	0.00114904	0.0825203	-0.850572
METRNL	-1.00796	9.82719	-3.55925	0.00115416	0.0825203	-0.854468
LOC107985513	-1.01757	3.50875	-3.55796	0.00115827	0.0825203	-0.857582
KPNA2	0.529176	12.4231	3.5576	0.00115939	0.0825203	-0.85843
CRYBG1	-0.768314	13.1025	-3.55651	0.00116286	0.0825203	-0.861049
TMEM97	1.01153	9.87937	3.55507	0.00116747	0.0825203	-0.864519
CIT	0.773882	10.8231	3.55417	0.00117033	0.0825203	-0.866668
SUV39H1	0.474314	8.41531	3.5537	0.00117186	0.0825203	-0.867806
PCDH7	-1.55298	11.2803	-3.54874	0.00118788	0.0832636	-0.879713
POTEE	3.51957	8.44844	3.54643	0.00119545	0.0832636	-0.885277
BCL2L12	0.518667	8.68688	3.54611	0.00119648	0.0832636	-0.886037
TICRR	0.748706	9.84375	3.5444	0.00120211	0.0832636	-0.890149
CYP8B1	-1.08816	4.20125	-3.541	0.00121335	0.0832636	-0.898309
LOC105374454	-0.577294	5.58531	-3.54018	0.00121608	0.0832636	-0.900272
ZBTB39	0.546706	9.48844	3.53968	0.00121773	0.0832636	-0.901465
SLC2A9	-1.0458	10.7037	-3.53916	0.00121947	0.0832636	-0.902716
HMGA1	0.696392	12.2406	3.53898	0.00122006	0.0832636	-0.903142
FBXL5	-0.440745	12.0072	-3.53739	0.00122538	0.0832636	-0.906954
ZFP37	0.975373	7.1075	3.53572	0.00123099	0.0832636	-0.910956
LOC102724322	-0.892784	5.42438	-3.53474	0.0012343	0.0832636	-0.913305
THSD1	-1.05933	9.18656	-3.53408	0.00123655	0.0832636	-0.914904
TOP2A	0.982431	13.4612	3.53355	0.00123833	0.0832636	-0.916164
LOC105374328	-0.922824	2.56375	-3.53333	0.00123908	0.0832636	-0.916692
KIAA0513	-0.680078	10.0994	-3.53182	0.00124419	0.0833534	-0.920304
LIN9	0.565529	9.10844	3.52744	0.00125918	0.0841017	-0.930794
HIST1H2AE	0.684471	11.5856	3.52399	0.00127111	0.0842074	-0.939059
TRPV2	-0.642078	8.84156	-3.52386	0.00127158	0.0842074	-0.939377
NDST3	0.716902	6.77219	3.52047	0.00128342	0.0842074	-0.9475
NOV	1.32137	7.79531	3.5177	0.00129315	0.0842074	-0.954115
HIST1H2AH	0.778902	10.8531	3.51749	0.00129391	0.0842074	-0.954634
PRKDC	0.523569	15.1828	3.51639	0.00129778	0.0842074	-0.957249
CHAF1B	0.572353	8.81406	3.51617	0.00129859	0.0842074	-0.957792
ROBO4	-0.78498	7.73031	-3.51597	0.0012993	0.0842074	-0.958271
PHB2	0.594863	12.0647	3.51354	0.00130791	0.0842074	-0.964061
RUSC2	-0.645412	9.19313	-3.51225	0.00131253	0.0842074	-0.967148
LINC01094	-0.923451	7.66875	-3.51178	0.00131423	0.0842074	-0.96828
SRRM5	0.660392	5.6275	3.51153	0.00131513	0.0842074	-0.968881
SLC9A2	1.87118	7.51406	3.51066	0.00131826	0.0842074	-0.970965
ZFYVE28	-0.750353	7.89938	-3.50992	0.00132093	0.0842074	-0.972736
LOC105369812	-1.02941	6.45312	-3.50867	0.00132543	0.0842074	-0.975715
SYNE1	-0.64251	12.32	-3.50817	0.00132723	0.0842074	-0.976903
EPHA1_AS1	-0.850863	6.70531	-3.50733	0.00133028	0.0842074	-0.978911
LOC107986142	-1.4118	3.16531	-3.50696	0.00133164	0.0842074	-0.979807
PTH1R	-1.30588	4.83625	-3.50649	0.00133335	0.0842074	-0.980933
GAPDH	0.792078	16.9681	3.50167	0.00135097	0.0848152	-0.992432
GBP1	-1.37749	12.3969	-3.50092	0.00135376	0.0848152	-0.994236
KNTC1	0.517529	12.1609	3.50017	0.00135653	0.0848152	-0.996025
LOC105374071	-0.93349	6.74875	-3.49873	0.00136187	0.0848152	-0.999468
ZNF630	-0.783765	7.04563	-3.49715	0.00136774	0.0848152	-1.00324
LOC101928466	-0.829608	5.45594	-3.49687	0.00136879	0.0848152	-1.0039
NEK2	0.749098	9.81062	3.49657	0.00136991	0.0848152	-1.00462
LINC02019	-0.546	5.06594	-3.49405	0.00137935	0.0851604	-1.01064
GBP2	-0.961412	11.9012	-3.49039	0.00139316	0.0857726	-1.01936
PIR	1.08216	8.93156	3.48877	0.00139933	0.0858549	-1.02322
SNRPG	0.380392	10.7788	3.487	0.0014061	0.0858549	-1.02745
ICK	0.802471	10.8303	3.48618	0.00140925	0.0858549	-1.02941
NDC80	0.832745	9.83906	3.48596	0.00141008	0.0858549	-1.02992
SOX21_AS1	1.56545	6.48031	3.4841	0.00141722	0.085899	-1.03435
ADNP2	0.415922	10.9256	3.48375	0.00141859	0.085899	-1.0352
LINC02210	0.711922	9.49687	3.48164	0.00142674	0.0861556	-1.04021
TMEM140	-0.861294	8.96844	-3.47785	0.00144156	0.0864542	-1.04926
RAB3IP	0.549922	10.8528	3.47503	0.00145264	0.0864542	-1.05596
WBP11	0.531686	11.1131	3.47472	0.00145387	0.0864542	-1.0567
MED12L	0.991725	7.69219	3.47449	0.00145477	0.0864542	-1.05724
ZBTB47	-0.464196	8.91406	-3.4741	0.00145634	0.0864542	-1.05819
TFAP4	0.584	8.29625	3.47309	0.00146033	0.0864542	-1.06058
TSPYL6	-0.678235	6.05969	-3.47238	0.00146314	0.0864542	-1.06226
CLCN2	0.852118	7.99469	3.47184	0.00146531	0.0864542	-1.06356
SIRPB2	-0.777451	7.47031	-3.47142	0.00146699	0.0864542	-1.06456
SEC14L5	1.34259	5.10125	3.46895	0.00147688	0.0867096	-1.07044
CDCA3	0.723804	9.15719	3.46743	0.00148299	0.0867096	-1.07405
EPCAM	1.62125	10.4106	3.46739	0.00148312	0.0867096	-1.07413
CEP152	0.459333	10.3547	3.46335	0.00149949	0.0872705	-1.08374
LOC100287467	-0.916	7.27937	-3.46307	0.00150064	0.0872705	-1.08441
LOC728715	1.16157	6.27375	3.45984	0.00151387	0.0876764	-1.09209
KAT2A	0.542706	10.5703	3.459	0.00151735	0.0876764	-1.0941
TPI1P3	0.860431	6.21844	3.45846	0.00151955	0.0876764	-1.09537
LOC105376014	-1.01361	8.18219	-3.45738	0.00152403	0.0877052	-1.09794
TERC	1.13282	10.6778	3.45558	0.0015315	0.0879056	-1.10222
FKBP4	0.614353	12.4344	3.45186	0.001547	0.0879386	-1.11104
RHOJ	-0.716745	7.91656	-3.4504	0.00155316	0.0879386	-1.11451
PRIM2	0.458	10.2653	3.45011	0.00155439	0.0879386	-1.1152
LOC105376539	-0.858824	6.45375	-3.44855	0.00156099	0.0879386	-1.11891
DYNC1I1	1.9522	8.17844	3.44853	0.00156105	0.0879386	-1.11894
CENPJ	0.575608	10.1531	3.448	0.0015633	0.0879386	-1.1202
NDEL1	-0.730118	11.3181	-3.44753	0.00156532	0.0879386	-1.12133
LOC107985189	-0.509373	6.65406	-3.44709	0.00156718	0.0879386	-1.12237
SHISAL1	-1.32624	8.48344	-3.44431	0.00157905	0.0879386	-1.12897
SIK3	-0.448745	10.6309	-3.44404	0.00158019	0.0879386	-1.12961
LOC101928039	-1.616	3.8675	-3.44372	0.00158154	0.0879386	-1.13035
ALDH1A1	2.4209	10.4134	3.44322	0.00158371	0.0879386	-1.13155
ACTA2_AS1	-0.802863	5.53281	-3.44222	0.00158799	0.0879386	-1.13391
MAP3K20_AS1	-0.788706	6.715	-3.44119	0.00159242	0.0879386	-1.13635
SCML2	1.37314	6.54281	3.43971	0.00159885	0.0879386	-1.13987
NLGN1	1.08498	7.54906	3.43958	0.00159943	0.0879386	-1.14019
PARP9	-0.88349	12.4753	-3.4393	0.00160063	0.0879386	-1.14085
MAP3K20	-0.507882	11.8822	-3.43855	0.00160389	0.0879386	-1.14263
HIST1H2AD	0.754706	10.3409	3.43263	0.0016298	0.0891374	-1.15664
POU5F1P3	-0.874588	4.41937	-3.42984	0.00164215	0.0892951	-1.16324
MT1G	1.6251	5.25	3.42958	0.00164332	0.0892951	-1.16387
ZSCAN4	-1.36388	3.68344	-3.42752	0.00165251	0.0892951	-1.16874
ANAPC4	-0.378863	10.2341	-3.42696	0.001655	0.0892951	-1.17006
ZMYND15	-0.763725	5.89094	-3.42683	0.0016556	0.0892951	-1.17038
IL17RB	1.29667	6.65219	3.42652	0.00165699	0.0892951	-1.17111
MYRF	0.932314	7.36062	3.42415	0.00166764	0.0894373	-1.17672
FAM214B	-0.836314	9.62438	-3.42413	0.00166774	0.0894373	-1.17677
PLXDC1	-0.659216	9.67313	-3.42159	0.00167926	0.0897469	-1.18278
C3orf58	0.942275	10.6613	3.42106	0.00168166	0.0897469	-1.18403
STX1B	-0.79851	5.33312	-3.41918	0.00169021	0.0899452	-1.18847
SLC29A2	1.24839	7.60187	3.41805	0.00169541	0.0899452	-1.19115
ATP5MC1	0.498824	10.185	3.41757	0.00169762	0.0899452	-1.19229
MRPL10	0.381922	9.85156	3.41615	0.00170411	0.0900727	-1.19563
SPI1	-0.763216	8.60187	-3.41453	0.00171162	0.0902529	-1.19947
RBM11	1.82584	5.79531	3.41324	0.00171759	0.0903516	-1.20251
C17orf113	0.936157	5.09	3.41182	0.0017242	0.0904837	-1.20587
LOC105374476	-1.10733	8.81906	-3.40979	0.00173369	0.0906682	-1.21067
SNRPD2	0.459686	11.6469	3.40825	0.00174093	0.0906682	-1.21431
TEDC2	0.750784	7.24219	3.40743	0.00174476	0.0906682	-1.21623
MBTD1	0.534627	10.4447	3.40734	0.00174522	0.0906682	-1.21646
LOC101929951	-0.884824	1.91594	-3.40566	0.00175314	0.0906682	-1.22042
MTMR9LP	-0.536706	7.07688	-3.40452	0.00175854	0.0906682	-1.22311
SHMT2	0.588824	11.6628	3.40414	0.00176035	0.0906682	-1.22401
RNU2_1	0.606392	17.0128	3.40368	0.00176253	0.0906682	-1.22509
KIFC1	0.698549	10.2384	3.40322	0.00176474	0.0906682	-1.22619
ALYREF	0.46	10.5344	3.40133	0.00177375	0.0909194	-1.23064
BIRC5	0.595294	10.6263	3.39813	0.00178914	0.0913403	-1.23819
TRIM45	0.48698	8.38937	3.3979	0.00179025	0.0913403	-1.23873
POLR2H	0.542941	10.6284	3.3913	0.00182241	0.0927664	-1.25429
ADGRA2	-0.577412	9.77125	-3.38676	0.00184485	0.0934222	-1.26498
SNX24	-0.455882	9.27781	-3.38635	0.00184686	0.0934222	-1.26593
CSF2RA	-0.53349	8.92125	-3.38612	0.00184801	0.0934222	-1.26648
PALMD	-0.82851	10.1372	-3.38381	0.00185957	0.0935799	-1.27192
MYO3A	3.00122	5.81906	3.3838	0.00185962	0.0935799	-1.27195
GANC	-0.650353	10.7825	-3.38212	0.00186807	0.0937909	-1.27591
NME1	0.472706	11.1731	3.38077	0.00187487	0.0938462	-1.27908
AS_PTPRE	-0.797333	5.74375	-3.38021	0.00187769	0.0938462	-1.2804
LOC112268310	-0.516588	4.83156	-3.379	0.0018838	0.0939384	-1.28323
VAMP3	-0.474431	11.6206	-3.37798	0.00188898	0.0939843	-1.28563
FXYD5	-0.849098	10.1962	-3.37517	0.00190336	0.0941783	-1.29226
LOC101929563	-1.31494	3.86344	-3.37485	0.00190499	0.0941783	-1.29301
LUZP1	-0.540196	12.0597	-3.37471	0.0019057	0.0941783	-1.29333
LOC101927420	1.26859	3.87594	3.37367	0.00191104	0.0942164	-1.29577
ZNF366	-0.623804	7.72594	-3.3729	0.00191502	0.0942164	-1.29759
HIST1H3B	0.638471	11.6972	3.37096	0.00192503	0.0942531	-1.30215
ZEB2	-0.616392	11.1819	-3.37034	0.00192826	0.0942531	-1.30361
METTL2A	0.332431	9.66594	3.37027	0.00192859	0.0942531	-1.30376
WBP1L	-0.444	11.1481	-3.36864	0.00193708	0.0944585	-1.3076
LOC339803	-0.843294	7.26	-3.36709	0.00194517	0.0946333	-1.31124
LOC107986188	-0.695686	6.71375	-3.36623	0.00194966	0.0946333	-1.31325
KRR1	0.406863	10.9528	3.36549	0.00195355	0.0946333	-1.31499
OPA1	0.487765	12.6331	3.36071	0.00197884	0.0953339	-1.32622
THOC1	0.625804	10.4831	3.36059	0.00197945	0.0953339	-1.32649
SLCO2B1	-0.685412	10.6619	-3.3603	0.00198099	0.0953339	-1.32717
ERAP2	-1.67639	10.8788	-3.35804	0.00199307	0.0955832	-1.33248
PEAR1	-0.916627	7.75437	-3.35771	0.00199484	0.0955832	-1.33325
TAS2R43	0.93349	6.36125	3.35542	0.00200715	0.0959644	-1.33862
TIFA	0.479294	9.30063	3.35449	0.0020122	0.0959954	-1.34081
CXCL16	-0.529804	10.0219	-3.35369	0.00201651	0.0959954	-1.34268
ACOX3	-0.542	9.61406	-3.3518	0.00202676	0.0962754	-1.34711
LIPC_AS1	-0.874824	3.06125	-3.35026	0.00203518	0.0964675	-1.35073
USP39	0.346863	10.7809	3.34716	0.00205219	0.0970652	-1.358
SRGAP2_AS1	-0.51549	7.42281	-3.34526	0.00206266	0.0973489	-1.36244
HSP90AB1	0.656784	15.3763	3.34447	0.00206703	0.0973489	-1.36428
LINC01772	-0.479961	6.80969	-3.34328	0.00207363	0.0974516	-1.36707
POC1B_GALNT4	0.943569	6.60594	3.34143	0.00208395	0.0977286	-1.3714
SNF8	0.349216	10.2822	3.33815	0.00210234	0.0983817	-1.37907
MAGEL2	-1.27729	3.33344	-3.33505	0.0021199	0.0986637	-1.38633
PTPRE	-0.534824	10.8919	-3.33505	0.0021199	0.0986637	-1.38633
LOC101929142	-0.909608	3.00344	-3.33472	0.0021218	0.0986637	-1.38711
TMEM50A	-0.377059	11.3397	-3.33284	0.00213248	0.0987319	-1.39149
PATL2	-0.92898	6.94781	-3.33283	0.00213257	0.0987319	-1.39153
LOC105374181	-0.70549	6.78188	-3.33167	0.00213919	0.0987319	-1.39423
SINHCAF	0.653255	11.5144	3.33076	0.0021444	0.0987319	-1.39635
FOLR2	-0.808196	8.13531	-3.33054	0.00214566	0.0987319	-1.39687
MGAT5B	-1.27647	3.60188	-3.32899	0.0021546	0.0989365	-1.40049
ACKR2	-1.44502	5.235	-3.32627	0.00217034	0.0994519	-1.40684
NLE1	0.540039	9.28156	3.32293	0.00218983	0.100068	-1.41464
MCF2	1.25067	3.86375	3.32201	0.00219522	0.100068	-1.41679
LOC107986028	1.88047	6.555	3.32162	0.00219755	0.100068	-1.41772
LOC105369863	1.13878	4.63031	3.32087	0.00220195	0.100068	-1.41946
PAQR7	-0.646	9.53281	-3.31884	0.00221393	0.100327	-1.42419
ZNF846	-0.667529	8.39937	-3.31756	0.00222153	0.100327	-1.42718
KCNMB3	0.98051	8.20156	3.31695	0.00222517	0.100327	-1.42861
LOC102724784	-0.936588	4.86844	-3.31684	0.00222586	0.100327	-1.42888
GPR4	-0.651294	6.13	-3.31163	0.00225704	0.101525	-1.44101
SRSF3	0.323961	12.7734	3.30853	0.0022758	0.101884	-1.44823
OSCAR	-0.769765	6.31906	-3.30836	0.00227685	0.101884	-1.44863
LOC107987251	-1.00443	5.51906	-3.30721	0.00228385	0.101884	-1.45131
LOC105376116	-1.51408	4.38031	-3.30708	0.00228464	0.101884	-1.45161
FBXO42	-0.364	10.5106	-3.30574	0.00229288	0.101884	-1.45475
PPP2R2C	-1.75412	9.97813	-3.30467	0.00229939	0.101884	-1.45723
RAD51AP1	0.757176	9.14625	3.30438	0.00230122	0.101884	-1.45792
LUZP2	1.93365	5.14125	3.30425	0.002302	0.101884	-1.45821
LOC107986063	-0.508941	5.77562	-3.30286	0.00231054	0.102022	-1.46144
P2RX2	0.880784	4.45125	3.30225	0.00231436	0.102022	-1.46288
JPH1	1.45094	8.10281	3.30109	0.00232153	0.102134	-1.46558
FLVCR1	0.688902	9.58531	3.29973	0.00232996	0.1023	-1.46874
MESTIT1	1.26427	4.85031	3.29851	0.00233754	0.102428	-1.47157
TOMM22	0.428902	10.7672	3.29657	0.00234966	0.102428	-1.47608
NCAPD2	0.688667	12.1372	3.29624	0.00235178	0.102428	-1.47687
MCM2	0.666353	11.7	3.29457	0.00236223	0.102428	-1.48073
LOC107984516	1.18784	3.14438	3.29391	0.00236644	0.102428	-1.48229
TK1	0.668667	10.7166	3.29369	0.00236778	0.102428	-1.48278
LOC101927272	-0.885647	3.3175	-3.29344	0.00236941	0.102428	-1.48338
UBQLNL	-0.862353	4.01187	-3.29334	0.00237005	0.102428	-1.48361
TMEM86A	-1.1251	8.44562	-3.29145	0.00238203	0.102644	-1.48801
LINGO2	1.46471	7.06813	3.29108	0.00238437	0.102644	-1.48887
MAP3K21	0.750588	9.40875	3.28827	0.00240228	0.103214	-1.49539
LOC101928373	-0.906824	6.10625	-3.2867	0.00241237	0.103446	-1.49904
SLAIN2	-0.435098	11.1922	-3.28557	0.00241962	0.103555	-1.50166
TMEM106A	-0.43698	8.92719	-3.28476	0.00242484	0.103577	-1.50354
GTPBP4	0.550392	11.2891	3.28054	0.00245231	0.104429	-1.51335
CTRL	-0.532784	5.08563	-3.28019	0.00245457	0.104429	-1.51416
ITIH4	-0.881451	6.76906	-3.27951	0.002459	0.104429	-1.51573
HIST1H2BD	0.513333	11.9794	3.27801	0.00246884	0.104509	-1.51921
SERHL2	0.677961	6.4175	3.27721	0.00247412	0.104509	-1.52107
CADM4	0.818863	9.20969	3.27706	0.00247511	0.104509	-1.52142
SUSD4	1.74992	8.77031	3.27529	0.00248684	0.104751	-1.52554
RRP15	0.440902	10.2116	3.27476	0.00249033	0.104751	-1.52676
BUB1	0.62098	10.6466	3.27226	0.00250692	0.105248	-1.53254
CDR1	-1.42608	6.82906	-3.26785	0.00253652	0.106174	-1.54277
LOC105372426	0.919412	5.47844	3.26754	0.00253861	0.106174	-1.54349
PSMD11	0.449804	11.9956	3.26311	0.00256869	0.10686	-1.55375
SNRPA	0.392471	10.2325	3.26271	0.00257142	0.10686	-1.55468
HIST1H2BO	0.695216	10.69	3.26265	0.00257181	0.10686	-1.55481
CTTNBP2	1.2409	7.58656	3.26129	0.00258115	0.10686	-1.55797
KLHL11	0.419922	10.8537	3.26101	0.00258306	0.10686	-1.55861
CENPM	0.68902	8.02937	3.26086	0.00258412	0.10686	-1.55897
PIAS2	0.492824	11.2278	3.25882	0.00259812	0.107238	-1.56367
LOC105371822	-1.11776	5.43219	-3.25669	0.00261292	0.107647	-1.56862
ACTL6A	0.676078	11.5425	3.25483	0.00262584	0.107857	-1.57292
LOC107985227	-0.654824	5.89813	-3.25445	0.00262849	0.107857	-1.5738
IQCG	0.981216	9.64594	3.25333	0.00263629	0.107857	-1.57637
MAGEF1	0.730039	10.1625	3.25315	0.00263759	0.107857	-1.5768
NDST1	-0.54698	11.9987	-3.25034	0.00265731	0.10844	-1.58329
LOC105370912	-0.586824	3.09625	-3.24932	0.00266454	0.10844	-1.58566
ATP6AP1L	-0.687412	7.30281	-3.24903	0.0026666	0.10844	-1.58633
HEG1	-0.672235	11.8469	-3.24822	0.0026723	0.108472	-1.58819
B4GALT1	-0.60749	12.0559	-3.24602	0.00268795	0.108875	-1.59327
LCAT	-0.633882	6.93125	-3.24521	0.00269374	0.108875	-1.59515
DMRT2	2.06635	5.94375	3.24475	0.00269704	0.108875	-1.59621
BACH1_IT2	-0.73651	6.16406	-3.24227	0.00271485	0.109075	-1.60194
ENDOD1	-0.840118	11.4597	-3.24109	0.00272334	0.109075	-1.60466
LOC102723678	0.691608	5.84875	3.24075	0.00272579	0.109075	-1.60544
MKNK1_AS1	-0.588353	5.92344	-3.24012	0.00273034	0.109075	-1.6069
LGALS9C	-1.86004	6.63719	-3.23907	0.00273793	0.109075	-1.60931
CLGN	2.0502	5.6625	3.2387	0.00274067	0.109075	-1.61018
FAM171A2	0.947059	5.92312	3.23861	0.00274132	0.109075	-1.61039
OLFML3	-0.880431	9.64094	-3.23857	0.0027416	0.109075	-1.61048
GBP1P1	-1.14024	7.37625	-3.23533	0.00276526	0.109818	-1.61796
LOC105370997	-0.735843	2.70375	-3.23275	0.00278416	0.110218	-1.62389
SLCO1A2	1.47616	8.92688	3.23237	0.002787	0.110218	-1.62477
ANGPTL4	-1.24365	9.49531	-3.23182	0.00279104	0.110218	-1.62604
VGLL3	-1.00078	9.535	-3.23124	0.00279532	0.110218	-1.62737
DCDC1	1.20004	6.62219	3.22932	0.00280958	0.110582	-1.6318
KLKB1	-1.07718	4.53375	-3.22863	0.00281474	0.110587	-1.63339
RPL13P5	0.748824	4.94781	3.22738	0.00282409	0.110624	-1.63628
GPR141	-0.694863	8.39219	-3.22714	0.00282582	0.110624	-1.63681
HIST1H2AB	0.680275	9.61406	3.2263	0.00283213	0.110624	-1.63875
LIMA1	-0.700431	12.9966	-3.22582	0.00283573	0.110624	-1.63986
LPCAT2	-0.73298	10.4559	-3.22398	0.00284959	0.110968	-1.6441
LOC105371219	-1.12008	3.36563	-3.22218	0.00286317	0.1113	-1.64824
HNRNPL	0.356431	12.4947	3.22092	0.00287271	0.111474	-1.65113
EBF2	-1.00153	5.65594	-3.21863	0.00289022	0.11168	-1.65642
XAF1	-0.857765	12.4003	-3.21836	0.00289222	0.11168	-1.65702
FAM234B	0.680039	9.09594	3.21787	0.00289602	0.11168	-1.65816
LNPEP	-0.422118	12.7737	-3.21757	0.00289828	0.11168	-1.65884
LOC103091866	-0.773725	6.73562	-3.21501	0.00291795	0.112242	-1.66473
CNNM1	1.45239	6.35625	3.21372	0.00292793	0.112429	-1.6677
CTAGE6	-1.23294	5.935	-3.21259	0.00293669	0.11257	-1.67029
CD14	-0.740471	11.0006	-3.21014	0.00295574	0.11288	-1.67592
TADA2A	0.329686	9.79781	3.2096	0.00296001	0.11288	-1.67718
RRP7BP	0.421373	8.89719	3.20923	0.00296289	0.11288	-1.67802
DHCR7	1.17914	10.8138	3.20836	0.00296967	0.11288	-1.68001
EWSR1	0.309804	12.8912	3.20827	0.00297039	0.11288	-1.68022
LAIR1	-0.474471	10.1959	-3.20631	0.00298586	0.112998	-1.68474
XRCC6	0.435137	13.6025	3.20577	0.00299005	0.112998	-1.68596
TAF15	0.370941	10.5191	3.20503	0.00299594	0.112998	-1.68767
METTL27	1.35165	5.04406	3.20464	0.00299904	0.112998	-1.68857
NMT1	0.31298	12.1909	3.20463	0.00299912	0.112998	-1.68859
DLD	0.545725	11.6813	3.20233	0.00301733	0.113255	-1.69386
AKAP1	0.606745	10.765	3.20183	0.00302132	0.113255	-1.695
IL16	-0.645765	10.2309	-3.20165	0.00302274	0.113255	-1.69541
FBXO15	1.13537	5.2925	3.20043	0.00303252	0.113255	-1.69822
SP100	-0.601647	11.9944	-3.19941	0.00304073	0.113255	-1.70057
CHRNA5	0.950078	7.53406	3.19931	0.00304152	0.113255	-1.7008
SERPINI1	0.775137	7.84312	3.19926	0.00304191	0.113255	-1.70091
GCLC	1.27314	11.6897	3.19706	0.00305957	0.113573	-1.70594
HSPD1	0.649451	13.9297	3.19691	0.00306077	0.113573	-1.70629
TBC1D3G	-0.573882	9.15312	-3.19577	0.00307006	0.113726	-1.70892
RFC4	0.72498	10.3078	3.19299	0.0030926	0.114369	-1.71528
LOC105370622	-0.640431	4.49844	-3.19199	0.00310079	0.114466	-1.71758
COG2	0.344078	10.1981	3.19006	0.00311662	0.114466	-1.72201
HERC4	-0.453059	11.4853	-3.18927	0.00312309	0.114466	-1.72381
MIATNB	-0.479961	7.07969	-3.18924	0.00312328	0.114466	-1.72386
METTL4	0.534824	9.17812	3.18911	0.00312437	0.114466	-1.72417
DUSP2	0.902039	8.13188	3.18815	0.0031323	0.114466	-1.72637
CDKL2	1.38667	4.6	3.188	0.00313353	0.114466	-1.72671
IL4R	-0.808588	11.7384	-3.18761	0.00313676	0.114466	-1.72761
AGPAT5	0.636	10.2319	3.18608	0.00314945	0.114563	-1.73112
LINC00943	-1.37741	4.64625	-3.18603	0.00314981	0.114563	-1.73122
PJA2	-0.340431	12.5978	-3.18316	0.00317374	0.115243	-1.73779
LOC105379504	-0.506157	7.43844	-3.18085	0.0031931	0.115393	-1.74308
FBLIM1	-0.440784	12.0825	-3.18057	0.00319546	0.115393	-1.74372
DSG2	0.759137	12.9006	3.1802	0.00319855	0.115393	-1.74456
GSDMA	-1.37337	8.23906	-3.18017	0.00319881	0.115393	-1.74463
OTX1	1.01004	6.32125	3.17707	0.00322499	0.115955	-1.75172
PDE7B	-0.784353	7.87531	-3.17691	0.00322639	0.115955	-1.75209
LOC105378329	-0.463843	6.38625	-3.17646	0.00323018	0.115955	-1.75311
MEX3A	1.31027	8.04875	3.1752	0.00324092	0.116151	-1.756
GUCA1B	-0.546745	6.03688	-3.1737	0.00325372	0.116421	-1.75942
LOC107984537	1.69796	7.88938	3.17256	0.00326348	0.116581	-1.76202
SMPD1	-0.545451	9.08156	-3.17132	0.00327415	0.116605	-1.76486
OSBPL5	-0.562588	9.29312	-3.17125	0.00327474	0.116605	-1.76502
LINC01105	-0.466745	4.97938	-3.17025	0.00328336	0.116724	-1.7673
HSPBP1	0.537059	9.16531	3.16868	0.00329696	0.117018	-1.77089
AVEN	-0.462941	9.44406	-3.16755	0.00330678	0.117139	-1.77347
HIST1H2AL	0.845569	10.5619	3.16591	0.003321	0.117139	-1.7772
B4GALT7	-0.482706	8.95156	-3.1659	0.00332112	0.117139	-1.77723
LINC01197	-0.872784	2.865	-3.16555	0.00332421	0.117139	-1.77804
SERPING1	-0.923961	10.9078	-3.16509	0.00332819	0.117139	-1.77908
LOC112268323	1.95694	5.92563	3.16332	0.00334367	0.117139	-1.78311
MRAP2	1.5178	6.785	3.16298	0.00334671	0.117139	-1.7839
RAB22A	-0.429647	11.8938	-3.16285	0.00334784	0.117139	-1.7842
DSE	-0.732745	12.0841	-3.16219	0.00335362	0.117139	-1.78569
CD151	-0.612863	12.0538	-3.16193	0.00335596	0.117139	-1.7863
PES1	0.427451	11.4637	3.16087	0.00336528	0.117139	-1.78871
APTR	0.534706	7.84406	3.16086	0.00336534	0.117139	-1.78872
LIPC	-0.607333	5.03469	-3.16003	0.0033727	0.117139	-1.79062
KCNJ15	-1.08745	10.2956	-3.15972	0.00337547	0.117139	-1.79133
CNRIP1	-0.618745	7.39062	-3.15809	0.0033899	0.117139	-1.79504
RAD51D	0.468157	8.39937	3.15803	0.00339044	0.117139	-1.79518
KLHL15	0.531961	9.45594	3.158	0.00339072	0.117139	-1.79525
EPHX3	1.89776	6.10219	3.15529	0.00341495	0.117792	-1.80143
ATP1B4	-0.619843	6.15937	-3.15392	0.00342717	0.118029	-1.80454
CCDC36	-0.651608	5.2725	-3.15078	0.0034556	0.118822	-1.81171
BBOX1	-0.949373	7.84031	-3.14911	0.00347071	0.119156	-1.8155
CDCA5	0.554824	9.87875	3.14735	0.00348678	0.119521	-1.81951
EXOSC5	0.54749	8.51219	3.14614	0.00349783	0.119714	-1.82226
PAFAH1B3	0.644353	8.75031	3.14424	0.00351532	0.11994	-1.82658
LOC105374541	-1.15482	3.3625	-3.14424	0.00351533	0.11994	-1.82659
NCBP2_AS2	0.618157	8.69906	3.14248	0.00353157	0.120233	-1.83059
LOC105369634	0.905176	3.72688	3.13964	0.00355789	0.120233	-1.83703
PRR14L	0.346588	12.6881	3.13949	0.00355933	0.120233	-1.83739
TSPAN10	-1.6789	5.93875	-3.13935	0.0035606	0.120233	-1.83769
SNX14	-0.431333	11.0022	-3.13912	0.00356277	0.120233	-1.83822
TRAPPC6A	0.726196	7.80312	3.13842	0.00356926	0.120233	-1.8398
MYCT1	-0.621961	7.38625	-3.13796	0.00357361	0.120233	-1.84086
NMNAT3	0.924784	8.80063	3.13787	0.00357442	0.120233	-1.84106
LINC02408	-0.619529	5.26687	-3.13773	0.00357574	0.120233	-1.84138
LTBP2	-0.783608	11.9844	-3.13705	0.00358207	0.120233	-1.84291
CD33	-0.71702	6.39375	-3.13594	0.00359249	0.120233	-1.84543
SLC16A2	-1.04306	8.56188	-3.13592	0.0035927	0.120233	-1.84548
LOC105371873	-1.02024	5.92	-3.13569	0.00359483	0.120233	-1.846
CACYBP	0.453059	11.3447	3.13461	0.00360501	0.120391	-1.84845
LOC101926887	-1.30537	6.87719	-3.13322	0.00361818	0.120648	-1.85162
POLR2F	0.473922	9.50844	3.13245	0.00362544	0.120707	-1.85336
ADAMTSL4	-0.955804	9.23156	-3.13186	0.00363109	0.120713	-1.85471
HIST2H2AC	0.526157	11.2722	3.1305	0.00364399	0.120807	-1.85779
PRSS23	-0.77098	11.9637	-3.13041	0.00364488	0.120807	-1.858
RN7SL832P	-0.404157	6.32062	-3.12827	0.00366532	0.120897	-1.86285
LOC100130283	-0.786745	5.02937	-3.12823	0.00366569	0.120897	-1.86294
NAT8B	-0.893843	3.25781	-3.12762	0.00367153	0.120897	-1.86432
LOC105371241	-1.08784	5.12875	-3.12722	0.00367544	0.120897	-1.86524
ST5	-0.555333	10.8103	-3.1271	0.0036766	0.120897	-1.86552
LOC100996351	-0.896941	4.6175	-3.12669	0.00368051	0.120897	-1.86644
STK33	1.536	6.13	3.12476	0.00369913	0.121278	-1.87082
LINC00968	-1.0582	3.5425	-3.12435	0.00370309	0.121278	-1.87175
STX18	-0.343922	9.75062	-3.12297	0.0037165	0.121536	-1.87488
LOC100126784	-0.977294	5.43281	-3.12201	0.00372581	0.12166	-1.87705
CAB39	-0.620078	12.4413	-3.12114	0.00373424	0.121755	-1.87901
GGCT	0.469216	10.8259	3.11555	0.00378912	0.123158	-1.89167
VASN	-0.777059	8.19719	-3.11507	0.00379393	0.123158	-1.89277
GOLGA8IP	-0.565137	4.18844	-3.11506	0.00379402	0.123158	-1.89279
OR7E12P	0.836235	6.83625	3.11204	0.00382403	0.123949	-1.89962
ARHGAP22	-0.501098	8.22312	-3.11018	0.00384264	0.124299	-1.90383
SAR1B	-0.392784	11.42	-3.10984	0.00384609	0.124299	-1.90461
LOC105374412	-1.03094	4.36031	-3.10913	0.00385314	0.124344	-1.9062
KANK3	-0.717451	6.39219	-3.10659	0.00387875	0.124987	-1.91194
LOC105376480	-0.818392	2.25656	-3.10501	0.00389479	0.125139	-1.91552
LOC105370333	0.621569	6.89687	3.10501	0.00389481	0.125139	-1.91553
LOC107984428	-0.672196	6.40156	-3.10332	0.00391197	0.125507	-1.91934
SUGT1P1	-0.987412	3.98344	-3.10215	0.0039239	0.125655	-1.92198
REC8	-0.629725	7.72813	-3.10167	0.00392885	0.125655	-1.92307
LOC105371308	2.11459	6.01938	3.1003	0.00394291	0.125655	-1.92617
PRIM1	0.404902	9.06844	3.09984	0.00394756	0.125655	-1.92719
SLC25A21	1.27863	7.93594	3.09921	0.00395407	0.125655	-1.92862
ORC1	0.542549	9.38156	3.0991	0.00395526	0.125655	-1.92888
USP14	0.544706	11.2494	3.09788	0.00396779	0.125655	-1.93162
LSM2	0.486941	9.38469	3.09743	0.00397242	0.125655	-1.93263
KIAA1324L	0.891098	9.88406	3.09722	0.00397467	0.125655	-1.93312
LOC105373618	-0.616353	5.51656	-3.09662	0.00398087	0.125655	-1.93447
CLCN6	-0.406745	9.17125	-3.09658	0.00398122	0.125655	-1.93455
LOC105373953	-0.836392	3.535	-3.09481	0.0039997	0.125655	-1.93856
GSTCD	0.394157	9.84406	3.09308	0.00401774	0.125655	-1.94247
PRR7	0.682471	7.86656	3.09303	0.00401826	0.125655	-1.94258
MAP4	-0.493961	13.0162	-3.09225	0.00402642	0.125655	-1.94434
POTEF	3.1402	8.27156	3.09202	0.00402881	0.125655	-1.94485
GTSE1	0.573451	9.20531	3.09143	0.00403504	0.125655	-1.94619
RAET1K	1.20522	4.08094	3.09113	0.00403815	0.125655	-1.94686
SMIM14	-0.581059	11.2853	-3.09025	0.00404742	0.125655	-1.94884
STX4	-0.369686	9.96094	-3.09024	0.00404748	0.125655	-1.94886
KIFC3	-0.829804	10.5725	-3.08924	0.004058	0.125655	-1.95111
ZNFX1	-0.531412	12.6997	-3.08764	0.00407498	0.125655	-1.95472
BLM	0.554745	9.74938	3.08744	0.00407704	0.125655	-1.95516
IMP4	0.354	10.5341	3.08688	0.00408304	0.125655	-1.95644
CCDC59	0.373686	9.43719	3.08682	0.00408366	0.125655	-1.95657
TRIM22	-0.952784	11.8325	-3.08672	0.00408472	0.125655	-1.95679
FAM208B	0.373765	13.1266	3.08666	0.00408533	0.125655	-1.95692
LOC105371453	1.96494	6.58188	3.08634	0.00408877	0.125655	-1.95765
SPRYD3	-0.457922	10.2741	-3.08591	0.00409334	0.125655	-1.95862
HMGB1	0.573961	13.5062	3.08573	0.00409521	0.125655	-1.95901
TRPV1	-0.504314	8.59875	-3.08505	0.00410249	0.125655	-1.96056
PCDH12	-0.654471	8.93031	-3.08462	0.0041071	0.125655	-1.96153
CDC45	0.697294	9.54844	3.0845	0.00410841	0.125655	-1.9618
TMEM255B	-0.656314	6.34	-3.08431	0.0041104	0.125655	-1.96222
LOC105370794	-0.934824	3.63937	-3.08336	0.00412056	0.125791	-1.96436
VPS9D1	-0.651725	8.60844	-3.0818	0.0041373	0.126118	-1.96788
LOC105372092	-1.03824	4.02844	-3.08092	0.00414673	0.126118	-1.96985
STARD5	-0.928667	9.11531	-3.08077	0.00414843	0.126118	-1.9702
LOC100507002	1.18957	5.07062	3.07997	0.00415702	0.126205	-1.972
CRIM1	-0.568431	12.2047	-3.07828	0.00417526	0.126403	-1.97579
LOC105369748	-0.695686	7.17375	-3.07817	0.00417654	0.126403	-1.97605
LOC105376481	-0.733725	4.19688	-3.07778	0.00418073	0.126403	-1.97692
PCDH19	1.75365	7.29563	3.07592	0.00420096	0.126547	-1.9811
COIL	0.355608	9.87625	3.07585	0.00420178	0.126547	-1.98127
TRAP1	0.367569	11.3759	3.07576	0.00420275	0.126547	-1.98147
LINC01179	-0.526196	5.69313	-3.07487	0.00421247	0.126667	-1.98348
MCM7	0.751098	12.6897	3.07364	0.00422596	0.126789	-1.98624
TAX1BP3	-0.683647	11.2628	-3.07304	0.00423249	0.126789	-1.98758
MORC2	0.300627	10.9544	3.07292	0.00423378	0.126789	-1.98785
CDH5	-0.595725	9.54219	-3.07017	0.00426408	0.127361	-1.99402
MINK1	-0.557725	11.6544	-3.07014	0.00426443	0.127361	-1.99409
PHB	0.422196	11.9256	3.06786	0.00428974	0.127818	-1.99922
HRH4	-0.762863	5.08406	-3.06772	0.00429134	0.127818	-1.99954
FCHO2	-0.458039	10.72	-3.06688	0.00430063	0.127922	-2.00141
LOC102723409	-0.589294	7.66094	-3.06581	0.00431264	0.128106	-2.00383
ANPEP	-0.569647	9.51938	-3.06427	0.00432986	0.128445	-2.00728
ADSL	0.428118	10.9234	3.06328	0.00434107	0.128457	-2.00952
TXN2	0.411882	9.81281	3.0632	0.00434192	0.128457	-2.00969
TKFC	0.528941	9.745	3.06264	0.00434826	0.128472	-2.01095
LOC107985502	-0.759686	3.02375	-3.06095	0.00436727	0.128565	-2.01473
CEP192	0.462118	11.9775	3.06075	0.00436957	0.128565	-2.01518
CD9	0.885176	13.2963	3.06029	0.00437478	0.128565	-2.01621
GTF3C5	0.411529	10.8506	3.05965	0.00438199	0.128565	-2.01764
RNF138	0.532471	9.47687	3.0586	0.00439397	0.128565	-2.02
BHMT	1.1878	4.16969	3.05813	0.00439935	0.128565	-2.02106
SPATC1	-0.869725	4.23062	-3.05725	0.00440934	0.128565	-2.02303
ARHGAP8	0.872353	8.41344	3.0571	0.00441103	0.128565	-2.02336
PDXP	0.67702	8.245	3.05709	0.00441122	0.128565	-2.0234
XKR8	-0.359608	7.57562	-3.0569	0.0044134	0.128565	-2.02382
CCDC84	-0.386863	8.44781	-3.05671	0.00441558	0.128565	-2.02425
LOC107983947	-0.882118	6.00938	-3.05466	0.00443903	0.129	-2.02884
TMEM246	1.14059	8.97594	3.05394	0.00444737	0.129	-2.03046
LOC102724720	-0.749255	4.48062	-3.05388	0.00444807	0.129	-2.0306
NPC2	-0.512863	11.6469	-3.05153	0.00447518	0.129616	-2.03586
NOD2	-0.980196	9.93594	-3.05047	0.0044874	0.129686	-2.03822
LOC107986529	-1.09937	4.62063	-3.04999	0.00449298	0.129686	-2.03929
RHBG	-0.599569	6.58281	-3.04877	0.00450724	0.129686	-2.04203
PRTFDC1	0.861373	7.99094	3.04871	0.0045079	0.129686	-2.04216
TLDC1	-0.783216	11.1013	-3.04779	0.00451869	0.129686	-2.04423
TRANK1	-0.638941	11.3266	-3.04688	0.00452929	0.129686	-2.04626
RUFY4	-1.42353	5.65375	-3.04687	0.00452945	0.129686	-2.04629
TBC1D19	-0.469961	9.455	-3.0465	0.00453372	0.129686	-2.0471
NPSR1	1.4289	3.35844	3.04604	0.00453912	0.129686	-2.04813
ATP2C2_AS1	-1.08145	7.50281	-3.04527	0.00454825	0.129686	-2.04987
ARHGAP35	0.396588	12.2947	3.04399	0.00456323	0.129686	-2.05272
GRHPR	-0.452941	10.8194	-3.04363	0.00456752	0.129686	-2.05353
C9orf139	-0.970078	4.99531	-3.04351	0.00456897	0.129686	-2.05381
CEBPA_AS1	0.817961	5.62188	3.04329	0.00457153	0.129686	-2.05429
PON2	0.818627	10.8616	3.04319	0.00457277	0.129686	-2.05453
CBX1	0.457922	11.2959	3.0428	0.00457733	0.129686	-2.05539
FREM2	2.54231	7.78594	3.04278	0.00457764	0.129686	-2.05545
ADM5	0.716431	5.39594	3.04153	0.00459236	0.129936	-2.05822
ESCO2	0.744353	8.96344	3.04071	0.00460219	0.130035	-2.06007
DOC2A	1.37478	4.44969	3.03985	0.00461241	0.130035	-2.06199
POU5F1P5	-0.631725	6.57906	-3.03925	0.00461953	0.130035	-2.06333
MTMR7	1.29259	4.91469	3.03906	0.00462178	0.130035	-2.06375
IMMT	0.332588	11.8147	3.03876	0.00462536	0.130035	-2.06442
SNRPD3	0.372745	12.0447	3.03759	0.00463934	0.130262	-2.06703
PLCH2	-1.0278	9.66531	-3.03547	0.00466483	0.130764	-2.07177
SLC25A28	-0.49949	10.2053	-3.03468	0.00467441	0.130764	-2.07354
LOC105372708	-0.633765	6.58531	-3.03421	0.00468011	0.130764	-2.0746
LOC105372412	-0.950078	2.45594	-3.03383	0.00468461	0.130764	-2.07543
MCM3	0.560667	12.0572	3.03344	0.00468937	0.130764	-2.07631
SBNO1	0.332353	12.3966	3.03316	0.0046928	0.130764	-2.07694
DIEXF	0.415216	10.7613	3.03232	0.00470299	0.130882	-2.07882
RRAGC	-0.524118	10.5516	-3.03063	0.00472352	0.131257	-2.08258
LOC105375503	-1.79373	3.66375	-3.03023	0.00472839	0.131257	-2.08348
PLK2	-0.852549	12.1438	-3.02875	0.00474652	0.131595	-2.08679
PDLIM7	-0.798235	9.94594	-3.02662	0.00477266	0.132154	-2.09154
MLF1	1.16831	9.61	3.02387	0.00480653	0.132917	-2.09765
LOC107984947	-0.591373	3.9025	-3.02325	0.00481427	0.132917	-2.09904
LINC01703	1.1938	3.61687	3.02292	0.00481833	0.132917	-2.09977
LOC105376208	-1.90678	3.46969	-3.02243	0.0048245	0.132921	-2.10088
CLN6	0.445255	9.72188	3.02156	0.00483533	0.133053	-2.10282
RANBP1	0.50898	11.2691	3.02106	0.00484146	0.133056	-2.10391
LOC100996251	-0.35102	8.43219	-3.01993	0.00485567	0.133186	-2.10644
SESN2	-0.662	8.97031	-3.01972	0.00485827	0.133186	-2.10691
YES1	0.533529	12.6034	3.01912	0.00486583	0.133227	-2.10825
MRFAP1L1	-0.359843	10.8675	-3.01796	0.00488039	0.13323	-2.11083
ADCY4	-0.654039	7.52187	-3.01793	0.00488066	0.13323	-2.11088
ATP10D	-0.655961	11.8922	-3.01766	0.00488406	0.13323	-2.11149
RIF1	0.441804	13.0794	3.01712	0.00489098	0.133253	-2.11271
CES4A	-0.696745	7.60719	-3.01656	0.00489791	0.133278	-2.11393
ARF4	-0.397098	11.8244	-3.01357	0.00493588	0.133586	-2.12061
HIST1H1B	1.01271	12.46	3.01342	0.0049377	0.133586	-2.12093
POLR2D	0.391176	10.1078	3.01332	0.00493901	0.133586	-2.12116
ENTPD7	-0.510863	11.6359	-3.01306	0.00494236	0.133586	-2.12174
SH3D21	-0.826157	9.04844	-3.01265	0.00494757	0.133586	-2.12265
SRRT	0.453373	11.2522	3.01156	0.00496145	0.133586	-2.12507
C2CD2L	-0.496353	8.21031	-3.01151	0.00496202	0.133586	-2.12517
PRPF19	0.429647	11.2762	3.01102	0.00496836	0.133586	-2.12628
BTN3A1	-0.80502	11.205	-3.01049	0.00497511	0.133586	-2.12745
EVI5L	-0.553843	8.51844	-3.01045	0.00497561	0.133586	-2.12754
RPL39L	1.21416	8.64969	3.0103	0.00497752	0.133586	-2.12787
HIST1H4A	0.945373	9.18156	3.00917	0.00499199	0.133586	-2.13038
LOC107985352	-1.08404	4.19344	-3.00802	0.0050068	0.133586	-2.13294
MYLK3	-0.344863	7.13812	-3.00755	0.00501289	0.133586	-2.13399
POLR1B	0.458667	10.715	3.00747	0.00501393	0.133586	-2.13417
HEATR1	0.437765	12.6166	3.00736	0.00501537	0.133586	-2.13442
LOC105369319	-0.720392	4.32062	-3.00716	0.00501797	0.133586	-2.13486
MAN2A1	-0.492	11.9706	-3.00694	0.00502076	0.133586	-2.13534
MYH3	-1.39827	7.6625	-3.00666	0.0050244	0.133586	-2.13597
IFIT3	-1.28506	11.6453	-3.00572	0.00503656	0.133748	-2.13806
IRS1	-0.660745	10.9003	-3.00399	0.00505902	0.134183	-2.1419
LSG1	0.495804	11.8641	3.0025	0.00507837	0.134534	-2.1452
EFCAB14	-0.270314	12.2191	-3.00049	0.00510473	0.134886	-2.14968
MCM6	0.557412	11.2681	3.00028	0.0051075	0.134886	-2.15014
HLA_DQB2	-1.08325	8.21719	-3.00009	0.00511	0.134886	-2.15057
FAM27B	0.647725	5.83344	2.99958	0.00511666	0.1349	-2.15169
LOC105370588	-1.03627	4.95281	-2.99857	0.00512992	0.135088	-2.15393
LOC101928119	-0.679882	6.35281	-2.99761	0.00514267	0.13525	-2.15607
HLA_E	-0.649255	14.4637	-2.99718	0.00514833	0.13525	-2.15702
TNFRSF14_AS1	-0.635804	6.81156	-2.99274	0.00520737	0.136588	-2.16687
TARSL2	-0.45251	9.60094	-2.9921	0.00521595	0.136588	-2.16829
ALOX5	-0.650431	9.41313	-2.99132	0.0052263	0.136588	-2.17001
ZNF781	-0.608745	4.95594	-2.9908	0.00523325	0.136588	-2.17115
PSMD2	0.483294	13.6988	2.9898	0.00524681	0.136588	-2.17339
SNORA8	-0.519255	8.09281	-2.98958	0.00524965	0.136588	-2.17386
ANO6	-0.437843	12.3541	-2.98918	0.00525514	0.136588	-2.17476
LOC107987303	-0.990039	3.32938	-2.98911	0.00525612	0.136588	-2.17492
NLGN4X	-1.63702	7.675	-2.98901	0.00525738	0.136588	-2.17513
EDA2R	-0.824275	6.73344	-2.98872	0.00526126	0.136588	-2.17576
LOC107986477	-0.669569	5.98562	-2.98773	0.00527473	0.136642	-2.17797
GOLGA8J	-0.589137	5.40969	-2.98694	0.00528545	0.136642	-2.17972
LOC105371744	-1.00882	2.18406	-2.98676	0.00528788	0.136642	-2.18012
KIF18B	0.505529	9.69656	2.9866	0.00529	0.136642	-2.18047
TBC1D14	-0.356941	11.9744	-2.98628	0.00529431	0.136642	-2.18117
AFF4	-0.295882	13.1628	-2.985	0.00531172	0.136792	-2.18401
LOC112268015	-0.716	7.30563	-2.98474	0.00531533	0.136792	-2.18459
LOC107987245	-0.722824	8.22	-2.98449	0.00531875	0.136792	-2.18515
LOC102724857	-0.596627	6.95437	-2.98385	0.00532749	0.136831	-2.18657
CCAR2	0.466196	11.075	2.98347	0.00533269	0.136831	-2.18741
SOX17	-0.721804	5.09187	-2.98229	0.0053488	0.137063	-2.19001
LOC101927699	-1.10447	4.77125	-2.98147	0.00535997	0.137063	-2.19181
LOC102724404	-0.849804	3.31188	-2.98144	0.00536039	0.137063	-2.19188
ITGB2	-0.731804	10.8466	-2.97905	0.00539342	0.137572	-2.19718
NDC1	0.458863	11.0584	2.978	0.00540786	0.137572	-2.19949
GIMAP8	-0.680784	8.925	-2.97768	0.00541239	0.137572	-2.20022
HIST2H2AA3	0.474392	12.1447	2.97734	0.00541702	0.137572	-2.20095
HIST2H2AA4	0.474392	12.1447	2.97734	0.00541702	0.137572	-2.20095
PI4K2B	-0.479216	10.5687	-2.97724	0.00541836	0.137572	-2.20117
TRIM55	-0.972157	5.69688	-2.97684	0.00542399	0.137572	-2.20206
ATAD2	0.626784	12.2803	2.97488	0.00545131	0.138106	-2.2064
LOC105372411	0.706118	4.56313	2.97287	0.00547936	0.138217	-2.21083
UBE2C	0.508784	10.1456	2.97225	0.0054881	0.138217	-2.21221
TCAF2	-0.520706	10.1694	-2.97129	0.00550156	0.138217	-2.21432
AP3B2	1.46969	6.18344	2.97106	0.00550485	0.138217	-2.21483
LOC101927482	-0.804706	5.2225	-2.97092	0.00550675	0.138217	-2.21513
RASA3	-0.57749	9.48188	-2.97055	0.00551204	0.138217	-2.21596
APBB2	-0.584863	11.5206	-2.9702	0.00551698	0.138217	-2.21673
EMP2	0.61698	12.5684	2.97016	0.00551752	0.138217	-2.21682
BORA	0.485059	9.02969	2.96964	0.00552484	0.138217	-2.21796
LOC107985103	-1.50655	3.84031	-2.96897	0.00553433	0.138217	-2.21944
LOC101929698	-0.346863	6.37906	-2.96871	0.00553808	0.138217	-2.22003
STAC3	-0.948902	6.29656	-2.96854	0.00554046	0.138217	-2.2204
AKIP1	-0.396118	9.47156	-2.96853	0.00554063	0.138217	-2.22043
PHF11	-0.445373	9.20406	-2.96758	0.0055541	0.138217	-2.22252
ENTPD1_AS1	-0.31302	8.14438	-2.96725	0.00555882	0.138217	-2.22326
LOC644135	-0.894745	3.94	-2.96718	0.00555969	0.138217	-2.22339
CHRM5	-0.522431	5.36313	-2.96658	0.0055683	0.138217	-2.22473
MRPS23	0.39349	10.1244	2.96656	0.00556857	0.138217	-2.22477
CKMT2	-0.490039	7.325	-2.96492	0.00559197	0.138334	-2.22839
ERC2	1.33635	6.64594	2.96438	0.00559971	0.138334	-2.22958
LOC101928844	-0.509333	5.49875	-2.96436	0.00559996	0.138334	-2.22962
GM2A	-0.770863	12.7278	-2.96392	0.00560625	0.138334	-2.23059
FAM20C	-0.670196	9.67062	-2.96369	0.00560953	0.138334	-2.23109
LOC105374559	-0.889569	3.93875	-2.96227	0.00563004	0.138334	-2.23424
PLPPR2	-0.784392	8.38063	-2.96146	0.00564164	0.138334	-2.23602
LOC105378825	-0.773725	4.61562	-2.96106	0.00564743	0.138334	-2.2369
RRAD	-1.73784	7.97344	-2.96104	0.00564776	0.138334	-2.23695
STAB1	-0.689098	11.8413	-2.96037	0.00565738	0.138334	-2.23842
LOC101928422	-1.10659	6.71812	-2.95996	0.00566327	0.138334	-2.23932
KCNJ14	0.629333	5.775	2.95976	0.00566625	0.138334	-2.23977
FAM168B	0.35902	11.8641	2.95892	0.00567832	0.138334	-2.2416
ILF2	0.36549	12.6975	2.95868	0.00568188	0.138334	-2.24215
LOC101927954	-0.366392	6.92469	-2.95863	0.0056826	0.138334	-2.24226
IGIP	-0.451451	8.6275	-2.95809	0.00569042	0.138334	-2.24344
DARS2	0.445961	10.5762	2.95713	0.00570436	0.138334	-2.24555
SYT1	1.19549	8.29844	2.95644	0.00571445	0.138334	-2.24708
CCDC158	1.30647	4.12406	2.95602	0.00572065	0.138334	-2.24801
LOC100128108	-0.391333	6.19344	-2.95599	0.005721	0.138334	-2.24806
GTF2H4	0.454941	8.64969	2.95572	0.00572492	0.138334	-2.24866
GPN3	0.361686	9.09281	2.95572	0.00572501	0.138334	-2.24867
CEACAM8	-0.38949	5.97375	-2.9551	0.00573401	0.138334	-2.25002
LOC107984251	-0.683569	6.10219	-2.955	0.00573545	0.138334	-2.25024
DSTNP2	0.555569	6.05781	2.95487	0.0057374	0.138334	-2.25053
CARD6	-0.832667	10.0103	-2.9547	0.00573996	0.138334	-2.25092
NEDD4L	0.556824	11.0878	2.95451	0.00574273	0.138334	-2.25133
IL12RB1	-0.649451	8.04031	-2.95302	0.00576453	0.138586	-2.2546
SYT14	1.98263	7.52594	2.95294	0.00576578	0.138586	-2.25479
ETS1	-0.494588	11.9612	-2.95077	0.00579779	0.138834	-2.25956
SOCS7	0.488824	10.6197	2.95034	0.00580414	0.138834	-2.26051
USH2A	0.805255	5.90313	2.95029	0.0058048	0.138834	-2.26061
RHNO1	0.583373	9.78125	2.94976	0.00581268	0.138834	-2.26177
RAB31	-0.658549	12.5328	-2.94959	0.00581518	0.138834	-2.26215
LOC107985311	-1.01169	3.38187	-2.94925	0.00582027	0.138834	-2.2629
C4orf51	1.12043	5.20656	2.94829	0.00583458	0.138834	-2.26502
CERS4	-0.817412	9.82375	-2.94822	0.00583557	0.138834	-2.26516
CTBP1_AS	-0.448627	7.315	-2.94807	0.00583778	0.138834	-2.26549
LOC101929894	-0.408431	6.50969	-2.94799	0.00583907	0.138834	-2.26568
SH3GLB1	-0.364549	12.065	-2.94743	0.00584736	0.138881	-2.2669
FHOD1	-0.476353	9.30094	-2.94634	0.00586362	0.139036	-2.2693
PSAPL1	-1.676	5.21563	-2.94575	0.00587239	0.139036	-2.27059
ZNF469	-0.998471	8.77156	-2.94573	0.0058728	0.139036	-2.27065
DANCR	0.718157	9.58219	2.94427	0.00589461	0.139072	-2.27384
BEND4	1.49345	4.24406	2.94366	0.00590382	0.139072	-2.27519
NASP	0.385098	11.7212	2.94304	0.00591308	0.139072	-2.27654
SH3BGRL3	-0.711647	11.5259	-2.94272	0.00591791	0.139072	-2.27724
LOC107984254	-0.426824	6.46125	-2.94263	0.00591936	0.139072	-2.27746
SMC2	0.448275	11.5728	2.94252	0.005921	0.139072	-2.27769
RAB24	-0.552941	9.63625	-2.94235	0.00592354	0.139072	-2.27806
TSPAN32	-0.905961	5.24937	-2.94195	0.00592955	0.139072	-2.27894
FCHSD1	-0.843451	9.80125	-2.94085	0.00594622	0.139072	-2.28136
LSM12	0.314588	10.8031	2.94081	0.00594678	0.139072	-2.28144
LOC107984696	-0.933098	3.58562	-2.94063	0.00594955	0.139072	-2.28184
LINC02507	-1.23302	3.70562	-2.9406	0.00595002	0.139072	-2.28191
LGALS9B	-1.77302	4.64875	-2.93961	0.00596503	0.139275	-2.28408
NALCN	-1.17992	5.4025	-2.9376	0.00599562	0.139534	-2.28849
TADA2B	-0.333569	10.2081	-2.93698	0.00600518	0.139534	-2.28986
GPR20	0.94251	3.24938	2.93674	0.00600876	0.139534	-2.29038
KLHL13	1.12035	8.92719	2.93627	0.00601603	0.139534	-2.29142
KIAA1958	0.595725	10.1378	2.93596	0.00602082	0.139534	-2.2921
SMCHD1	0.423176	13.0328	2.93528	0.00603113	0.139534	-2.29358
HIST1H2BL	0.632392	10.3706	2.9347	0.00604004	0.139534	-2.29485
SGO1	0.451882	8.51406	2.93463	0.0060412	0.139534	-2.29502
TTK	0.55749	10.1975	2.93353	0.00605811	0.139534	-2.29743
ACVR2A	0.486157	9.62094	2.93341	0.00605995	0.139534	-2.29769
IGF2	-1.04678	9.77656	-2.93309	0.00606493	0.139534	-2.29839
DTX3L	-0.659333	12.6391	-2.93303	0.00606579	0.139534	-2.29852
MIEF1	0.315294	10.7275	2.93302	0.00606602	0.139534	-2.29855
AKR1B15	-0.950078	8.50594	-2.93271	0.00607081	0.139534	-2.29923
ANKRD13A	-0.450314	11.4834	-2.93269	0.00607108	0.139534	-2.29927
LOC112267989	-0.449765	6.35906	-2.93227	0.0060776	0.139538	-2.30019
MDGA1	-0.957922	7.78844	-2.93114	0.00609502	0.139792	-2.30266
COL21A1	1.35016	7.86594	2.93064	0.00610285	0.139826	-2.30377
ZNF677	-0.351725	7.08781	-2.92947	0.00612095	0.140095	-2.30632
CLEC14A	-0.536157	8.2125	-2.92882	0.00613116	0.140184	-2.30775
ZNF582_AS1	-0.634745	4.25812	-2.92628	0.00617087	0.140945	-2.31332
MTHFR	-0.452745	10.2928	-2.92559	0.00618162	0.141045	-2.31482
CD248	-0.693647	8.0475	-2.92458	0.00619765	0.141264	-2.31705
DMAC2	0.326706	9.62156	2.92396	0.00620728	0.141337	-2.31838
LOC107985440	-0.953294	3.03156	-2.92247	0.00623097	0.141638	-2.32166
EFTUD2	0.408863	12.1019	2.92232	0.00623334	0.141638	-2.32199
ABCC5	0.979412	12.4603	2.92179	0.0062417	0.141682	-2.32315
ATP5F1A	0.449059	13.5566	2.92103	0.00625375	0.14181	-2.32481
LINC02523	-0.375569	5.74781	-2.91914	0.0062838	0.142209	-2.32894
CASP10	-0.804431	10.3253	-2.91906	0.00628518	0.142209	-2.32913
DBNDD1	1.30549	6.66688	2.91871	0.00629071	0.142209	-2.32988
NOP14_AS1	-0.656431	8.76594	-2.9157	0.00633901	0.143154	-2.33647
ADAMTSL1	-0.910392	8.00969	-2.91481	0.00635334	0.143194	-2.33841
THNSL1	0.637922	8.45156	2.9144	0.00635992	0.143194	-2.33931
LRPPRC	0.445059	13.0384	2.91438	0.0063603	0.143194	-2.33936
ZNF48	0.601098	8.08	2.91175	0.00640272	0.14394	-2.34508
MASTL	0.481569	10.4725	2.91152	0.00640649	0.14394	-2.34559
WNK3	1.29404	7.53812	2.9108	0.00641829	0.143956	-2.34717
IRF2BP1	0.477137	8.68281	2.91068	0.00642026	0.143956	-2.34744
POLN	-0.722275	6.43562	-2.90992	0.00643258	0.144086	-2.34909
FRK	0.600471	10.425	2.90895	0.00644845	0.144123	-2.35121
CALCOCO1	-0.460118	10.9916	-2.90875	0.00645177	0.144123	-2.35165
PARP1	0.625765	12.6884	2.90862	0.00645385	0.144123	-2.35193
LOC100996643	-0.716431	8.39406	-2.90811	0.00646225	0.144164	-2.35305
CREB3	-0.442941	9.88469	-2.90717	0.00647756	0.144271	-2.35509
LOC101927727	-0.865804	5.06937	-2.90701	0.00648014	0.144271	-2.35543
THAP10	0.599451	5.93313	2.9065	0.00648862	0.144314	-2.35655
RGS12	-0.501843	10.7141	-2.90582	0.00649984	0.144418	-2.35804
RBMX	0.361882	12.7063	2.90298	0.00654668	0.145184	-2.36422
RSRP1	-0.398353	11.5144	-2.90294	0.00654745	0.145184	-2.36432
CYTH4	-0.733294	9.62844	-2.90187	0.00656511	0.145429	-2.36664
CXorf57	1.24655	8.05156	2.90139	0.00657311	0.14546	-2.36769
LOC105377616	0.77251	8.37906	2.90056	0.006587	0.145621	-2.36951
SLC35F6	-0.400627	10.9725	-2.89949	0.00660488	0.14581	-2.37184
LOC105370902	-0.67298	3.10781	-2.89926	0.00660876	0.14581	-2.37235
MYO5A	-0.568941	12.4838	-2.89853	0.00662091	0.145932	-2.37393
APOBR	-0.678784	7.61406	-2.89594	0.00666452	0.146666	-2.37958
STXBP5_AS1	-0.918824	5.55187	-2.89576	0.00666754	0.146666	-2.37996
SNU13	0.372667	11.2453	2.8948	0.00668365	0.146851	-2.38204
CD37	-0.656275	7.87469	-2.89447	0.00668929	0.146851	-2.38277
SLC37A2	-0.329137	11.3078	-2.89341	0.00670725	0.147099	-2.38507
SNRPE	0.479216	10.4913	2.89155	0.00673883	0.147353	-2.38911
EPOP	0.719176	7.58406	2.89151	0.00673951	0.147353	-2.3892
SLC7A2	1.55922	10.055	2.8909	0.00674995	0.147353	-2.39053
SLC25A33	0.560157	8.10625	2.89081	0.00675147	0.147353	-2.39073
XPO1	0.404902	13.4684	2.89007	0.00676419	0.147353	-2.39235
ATXN10	0.329373	11.1103	2.88948	0.00677418	0.147353	-2.39362
SLC5A6	0.689843	10.1078	2.88859	0.00678945	0.147353	-2.39555
FAM174A	-0.67051	8.64312	-2.88853	0.00679051	0.147353	-2.39569
RPL23A	0.36898	14.1547	2.88823	0.00679576	0.147353	-2.39635
MRPL42	0.350902	10.4938	2.88758	0.00680688	0.147353	-2.39776
SOX2_OT	1.85165	5.20969	2.88754	0.00680751	0.147353	-2.39784
PATZ1	0.628078	9.315	2.88717	0.00681396	0.147353	-2.39865
CYP4F35P	1.43612	5.74094	2.88704	0.00681608	0.147353	-2.39892
UTP20	0.373059	11.6322	2.88692	0.00681825	0.147353	-2.39919
RMND5A	0.45349	12.0663	2.88687	0.0068191	0.147353	-2.3993
MOB3A	-0.489529	9.98594	-2.88481	0.00685462	0.147884	-2.40377
GSDMC	-1.68478	10.9456	-2.88452	0.00685974	0.147884	-2.40441
LOC105371464	-0.921255	4.55125	-2.88428	0.00686382	0.147884	-2.40492
SLC35G2	0.566431	8.58625	2.88203	0.00690301	0.14854	-2.40982
LOC105371341	-0.938588	5.82937	-2.88149	0.00691245	0.14854	-2.41099
SMARCD2	0.42651	11.6113	2.88137	0.00691446	0.14854	-2.41124
CCNB2	0.524706	10.1088	2.88081	0.00692422	0.148604	-2.41246
TP53AIP1	-1.27427	8.92437	-2.87905	0.00695513	0.149114	-2.41629
KLHL32	0.726039	5.34438	2.87869	0.0069615	0.149114	-2.41707
ABCB9	0.426118	8.01437	2.87695	0.00699211	0.14937	-2.42085
RPL19	0.338863	14.7847	2.87672	0.00699605	0.14937	-2.42133
ZNF300P1	-0.993961	5.64062	-2.87667	0.00699702	0.14937	-2.42145
LOC105376675	-1.05396	3.16875	-2.87647	0.00700055	0.14937	-2.42188
SLC16A11	0.903216	4.5125	2.87549	0.00701793	0.149596	-2.42402
CCDC77	0.533294	9.05531	2.87374	0.00704887	0.149789	-2.4278
CLEC7A	-0.800196	10.1616	-2.87374	0.00704889	0.149789	-2.4278
LONRF1	0.665216	9.62406	2.87345	0.00705408	0.149789	-2.42843
LOC105371058	-0.465059	6.81094	-2.87344	0.00705416	0.149789	-2.42844
OGFR	-0.455333	10.4634	-2.87247	0.00707146	0.150012	-2.43055
LOC105377124	-0.726392	4.31344	-2.87155	0.00708795	0.150123	-2.43255
LOC102724262	-0.576471	3.71375	-2.87109	0.00709623	0.150123	-2.43355
CARHSP1	-0.763922	11.2175	-2.87104	0.00709713	0.150123	-2.43366
HINFP	-0.356667	8.84719	-2.86897	0.00713415	0.150761	-2.43813
EIF2B5	0.413216	11.2322	2.86738	0.00716285	0.151008	-2.44158
C18orf54	0.61349	8.45125	2.86637	0.00718101	0.151008	-2.44376
FAM171B	0.731843	8.85812	2.86624	0.00718349	0.151008	-2.44406
EXT2	-0.404	11.8594	-2.86617	0.00718464	0.151008	-2.4442
LOC102724788	1.37373	8.80312	2.86607	0.00718649	0.151008	-2.44442
COL12A1	-0.727137	15.2744	-2.86604	0.00718697	0.151008	-2.44447
LOC105371087	-0.673725	5.18875	-2.86534	0.0071997	0.151132	-2.446
DSG2_AS1	0.792667	3.69844	2.86446	0.00721576	0.151325	-2.44791
LOC112268084	1.43961	6.65813	2.86397	0.00722464	0.151367	-2.44897
PDE1B	-0.88549	6.05625	-2.86324	0.00723796	0.15148	-2.45055
PSMC3IP	0.512275	8.03281	2.86272	0.00724744	0.15148	-2.45167
LOC105377929	-0.621294	3.85594	-2.86254	0.00725065	0.15148	-2.45205
CEP131	0.464706	8.58687	2.86158	0.0072682	0.151686	-2.45413
POTEM	2.30953	8.96094	2.86125	0.00727427	0.151686	-2.45485
PARL	0.447686	10.5025	2.86086	0.00728132	0.15169	-2.45568
IFI44	-0.890157	11.8384	-2.86049	0.00728824	0.15169	-2.4565
KIF26B_AS1	-0.945647	4.09563	-2.85994	0.00729829	0.151756	-2.45768
PIMREG	0.716667	8.21406	2.85887	0.00731798	0.151896	-2.46
LOC105374167	0.584157	6.895	2.85844	0.00732583	0.151896	-2.46092
LRP6	0.927686	11.7875	2.85826	0.00732925	0.151896	-2.46132
SLC22A5	-0.511333	8.25969	-2.85774	0.00733876	0.151896	-2.46243
LOC112268008	0.844392	5.48125	2.85735	0.00734592	0.151896	-2.46327
SMIM22	1.84686	5.92781	2.85733	0.00734636	0.151896	-2.46332
LOC107986813	0.964549	7.98375	2.85595	0.00737187	0.15219	-2.4663
C3orf33	0.548314	7.42063	2.85582	0.00737438	0.15219	-2.46659
AFG3L2	0.348	11.6369	2.85543	0.0073816	0.152196	-2.46743
MRAS	-0.663451	9.07687	-2.85379	0.00741212	0.152457	-2.47098
SMAD2	0.364235	12.6375	2.85377	0.00741238	0.152457	-2.47101
DGKE	0.531961	9.64594	2.85332	0.0074208	0.152457	-2.47198
PXMP2	0.47502	7.93969	2.85316	0.0074238	0.152457	-2.47233
LOC107985193	-0.405608	10.1972	-2.85289	0.00742881	0.152457	-2.47291
ZCCHC24	-0.577412	9.48125	-2.85243	0.00743735	0.152487	-2.47389
LOC102725201	-0.34349	5.61219	-2.85207	0.00744411	0.152487	-2.47468
RUVBL2	0.499882	11.0816	2.85134	0.00745785	0.152626	-2.47626
TOB2P1	0.968588	5.66656	2.85079	0.00746823	0.152697	-2.47745
RAD51C	0.459569	8.86281	2.84994	0.0074842	0.152882	-2.47929
NCF2	-0.730863	10.6391	-2.84951	0.00749224	0.152904	-2.48021
ZNF385C	1.03635	4.92656	2.84885	0.00750468	0.153016	-2.48163
CDCA7	0.631216	9.9	2.84713	0.00753708	0.153521	-2.48533
LOC112268304	-0.523333	5.54531	-2.84665	0.00754616	0.153521	-2.48637
MEST	1.01031	10.0941	2.84643	0.00755033	0.153521	-2.48684
LOC101929444	-0.985137	4.03531	-2.84508	0.00757607	0.153785	-2.48976
USP5	0.457843	11.7066	2.84501	0.00757729	0.153785	-2.4899
WDR3	0.499961	11.0309	2.84411	0.0075945	0.153959	-2.49185
PGAM1P5	-0.647843	4.7725	-2.84383	0.00759982	0.153959	-2.49245
RPS19	0.412235	14.015	2.84257	0.00762391	0.154037	-2.49517
ERMARD	-0.366039	9.70688	-2.84211	0.00763264	0.154037	-2.49615
QSER1	0.339882	12.2666	2.84187	0.00763724	0.154037	-2.49667
LOC101929657	0.672039	3.51969	2.84142	0.0076459	0.154037	-2.49764
LOC105371479	-0.923765	3.67125	-2.84127	0.00764887	0.154037	-2.49797
IDO1	-1.09729	10.2191	-2.84065	0.00766074	0.154037	-2.4993
GLRX5	0.457451	9.24969	2.84057	0.00766236	0.154037	-2.49949
KHK	1.01482	6.62312	2.8405	0.00766357	0.154037	-2.49962
ZMYM2	0.347922	12.8275	2.84035	0.00766655	0.154037	-2.49996
MSMP	-0.641882	6.095	-2.83928	0.00768702	0.154307	-2.50224
ASPM	0.529294	12.2772	2.83802	0.00771147	0.154658	-2.50497
TPI1P2	0.622824	5.28688	2.83479	0.00777415	0.155491	-2.51192
WNK2	1.6598	8.18844	2.83448	0.00778012	0.155491	-2.51258
TCF20	0.340471	12.4269	2.8343	0.00778364	0.155491	-2.51297
CARD9	-0.599922	6.29063	-2.83403	0.00778897	0.155491	-2.51355
TLL2	-1.14365	5.32844	-2.83367	0.007796	0.155491	-2.51433
SIDT2	-0.416627	9.62	-2.83352	0.00779887	0.155491	-2.51464
ASPHD1	1.02239	5.67781	2.83334	0.00780242	0.155491	-2.51503
BRCA2	0.599216	10.885	2.83125	0.00784334	0.156036	-2.51952
TOM1	-0.511843	10.5587	-2.83043	0.00785946	0.156036	-2.52128
LOC105376325	-0.825686	4.41469	-2.83039	0.00786033	0.156036	-2.52138
PTMS	0.617176	10.2219	2.83015	0.00786499	0.156036	-2.52189
LOC107986127	-0.847137	7.11062	-2.83	0.00786796	0.156036	-2.52221
MDN1	0.372667	13.1753	2.82975	0.00787297	0.156036	-2.52276
ZNF736	0.857608	10.3309	2.82943	0.00787929	0.156036	-2.52345
NUFIP2	0.305098	13.5488	2.82565	0.00795426	0.157379	-2.53157
SUZ12	0.565882	11.0406	2.82481	0.00797085	0.157565	-2.53336
CCNT1	0.259098	11.7303	2.82417	0.00798379	0.15768	-2.53475
LOC107984029	-0.477608	5.66094	-2.82365	0.00799405	0.157697	-2.53585
LOC107985079	-0.645843	4.58156	-2.82341	0.00799895	0.157697	-2.53638
ZNF787	0.412667	9.04656	2.82302	0.00800672	0.157709	-2.53721
PXN_AS1	0.555137	5.67625	2.8219	0.00802913	0.158009	-2.53961
POLA1	0.407608	10.9819	2.82143	0.00803858	0.158054	-2.54061
RPIA	0.471373	8.73375	2.82105	0.00804628	0.158064	-2.54144
SMG1P5	-0.622118	10.2275	-2.82066	0.00805413	0.158071	-2.54227
PSTPIP1	-0.687373	7.6675	-2.82021	0.0080632	0.158071	-2.54324
LOC107985285	-1.20486	5.69125	-2.81996	0.00806813	0.158071	-2.54376
DHX40	0.451529	11.2219	2.81884	0.00809078	0.158374	-2.54617
HCAR1	-0.342196	6.52688	-2.81768	0.00811444	0.158582	-2.54867
LOC107985869	-1.35157	4.19531	-2.81754	0.00811719	0.158582	-2.54896
ABLIM2	-0.691255	8.77344	-2.817	0.00812815	0.158582	-2.55012
FXYD1	-1.05843	3.79438	-2.81681	0.00813209	0.158582	-2.55053
ZFPM1	-0.615922	6.38812	-2.81655	0.00813738	0.158582	-2.55109
DHX8	0.264471	11.9325	2.81509	0.00816713	0.159021	-2.55422
LOC105370398	-1.11698	2.85594	-2.81418	0.00818566	0.159241	-2.55616
SYT6	-0.75251	2.81156	-2.81347	0.00820024	0.159349	-2.55769
ASAH2	0.762118	6.30687	2.81271	0.00821572	0.159349	-2.55931
NUP107	0.338627	11.4866	2.81199	0.00823055	0.159349	-2.56085
GRM7	1.17298	4.69781	2.81184	0.0082336	0.159349	-2.56117
SRSF2	0.254275	12.6438	2.81157	0.00823913	0.159349	-2.56175
PPAT	0.43302	10.0094	2.81145	0.00824172	0.159349	-2.56201
YTHDC2	-0.308824	11.1359	-2.81144	0.00824182	0.159349	-2.56203
DBH	-1.03043	3.08125	-2.80898	0.00829265	0.160183	-2.5673
MAP10	1.008	6.8375	2.80865	0.00829948	0.160183	-2.568
DNA2	0.468627	9.46562	2.8078	0.00831707	0.160382	-2.56982
FAM173B	0.558	9.14844	2.80742	0.00832497	0.160394	-2.57063
RPPH1	0.682706	18.7047	2.80602	0.00835415	0.160816	-2.57363
LOC105378746	-0.737333	2.30563	-2.80519	0.0083715	0.161009	-2.57541
PLCD4	-0.700078	6.87875	-2.80461	0.00838346	0.161098	-2.57663
DAPK1_IT1	-0.84502	3.80375	-2.80294	0.00841845	0.161583	-2.5802
LOC107987172	0.964784	4.74188	2.80271	0.00842334	0.161583	-2.5807
ZNF671	-0.542392	7.52719	-2.80204	0.00843751	0.161714	-2.58214
SRSF7	0.288	11.985	2.80142	0.00845042	0.161742	-2.58345
NXPE1	-0.70851	4.14094	-2.80127	0.00845362	0.161742	-2.58377
FGD2	-0.68	8.73875	-2.80066	0.00846662	0.16185	-2.58509
SCN1B	-0.567255	7.24531	-2.80006	0.00847917	0.161949	-2.58636
DGKG	0.974196	7.55687	2.79872	0.00850754	0.16235	-2.58922
ZNF561_AS1	-0.525843	6.59531	-2.79779	0.00852722	0.162585	-2.5912
CNPPD1	-0.326431	10.0512	-2.79724	0.00853908	0.162599	-2.59239
DEPDC5	0.332118	9.89844	2.79687	0.00854679	0.162599	-2.59316
TUBAL3	1.17039	4.32844	2.79672	0.00855006	0.162599	-2.59349
LOC105378911	-0.6	4.68125	-2.79512	0.00858413	0.162976	-2.5969
GMCL1	0.424588	10.0616	2.7951	0.00858475	0.162976	-2.59696
LOC100294145	0.615529	8.985	2.79475	0.00859206	0.162976	-2.59769
HIST1H2BG	0.550431	11.2338	2.79421	0.00860374	0.163019	-2.59885
JMJD1C_AS1	-0.466471	6.80219	-2.79396	0.00860916	0.163019	-2.59939
MIR22HG	-0.620157	9.85187	-2.79274	0.00863532	0.163374	-2.60199
CD47	-0.59302	13.1556	-2.79103	0.00867208	0.163929	-2.60563
BUB1B	0.583882	10.5522	2.79053	0.00868296	0.163994	-2.6067
LOC107986273	-0.594941	8.32594	-2.79004	0.00869341	0.164024	-2.60773
MYO9B	-0.365098	11.7894	-2.78976	0.00869945	0.164024	-2.60833
GSTO2	0.603451	9.60125	2.78729	0.00875321	0.164897	-2.61361
TMEM216	0.53702	8.12063	2.78644	0.00877177	0.165088	-2.61542
PEX5	0.503373	10.3187	2.78614	0.00877832	0.165088	-2.61606
TTF2	0.469725	11.1469	2.78516	0.00879967	0.165283	-2.61814
GRIA4	1.06624	4.56844	2.78494	0.00880449	0.165283	-2.61861
DBIL5P2	0.775373	4.67125	2.78463	0.00881119	0.165283	-2.61926
C19orf66	-0.541373	9.63906	-2.78373	0.00883111	0.165516	-2.62119
SPRY2	0.83102	8.70281	2.78337	0.00883885	0.16552	-2.62194
ZBTB9	0.405059	8.52719	2.78293	0.00884862	0.165562	-2.62289
LOC102723834	-1.21992	5.73125	-2.78171	0.00887544	0.165783	-2.62548
NCOA3	-0.400078	12.6881	-2.78171	0.00887545	0.165783	-2.62548
POLD2	0.424314	11.2088	2.78102	0.00889072	0.165927	-2.62695
HCST	-0.860784	7.03937	-2.78067	0.00889842	0.165931	-2.62769
CHMP2B	-0.440667	10.3166	-2.77988	0.00891589	0.166116	-2.62937
ECT2	0.504078	12.2231	2.77916	0.00893189	0.166175	-2.63091
TMEM56	0.794863	7.79094	2.77901	0.00893516	0.166175	-2.63122
HACD3	0.507373	11.8369	2.77872	0.00894166	0.166175	-2.63184
RHD	-0.417373	6.85094	-2.7781	0.00895544	0.166291	-2.63316
NT5DC2	0.548667	9.91281	2.7772	0.00897545	0.166407	-2.63507
CORO6	-1.15341	8.06125	-2.77714	0.00897684	0.166407	-2.6352
XDH	-1.07157	10.2341	-2.77224	0.00908671	0.168242	-2.64561
GPSM1	-0.62698	8.82625	-2.77204	0.00909109	0.168242	-2.64603
PICK1	0.352353	9.43719	2.77109	0.00911258	0.168499	-2.64805
SYNDIG1L	-0.620196	6.00719	-2.76989	0.00913983	0.16883	-2.6506
SMIM10L1	0.498627	9.51156	2.76933	0.0091525	0.16883	-2.65179
ARHGAP25	-0.581804	9.48625	-2.76916	0.0091563	0.16883	-2.65214
CCDC150	0.601137	8.16469	2.76884	0.00916351	0.16883	-2.65282
RNF183	1.6138	4.9	2.76861	0.00916882	0.16883	-2.65331
PIEZO2	-0.913333	8.51812	-2.76821	0.00917801	0.168859	-2.65417
TBL1XR1	0.681843	13.8116	2.76597	0.00922912	0.169534	-2.65892
ASAP1_IT2	-0.448941	6.3575	-2.76592	0.00923009	0.169534	-2.65901
HCG26	-0.821529	7.04156	-2.76517	0.00924731	0.169709	-2.6606
SHROOM3	0.936784	10.095	2.76424	0.00926875	0.16996	-2.66258
MILR1	-0.608235	7.75687	-2.76341	0.00928773	0.170152	-2.66433
C2CD5	0.536471	10.835	2.76305	0.009296	0.170152	-2.6651
LOC105370660	-0.582078	3.27344	-2.76278	0.00930236	0.170152	-2.66568
METTL18	0.398314	7.82094	2.76243	0.00931042	0.170158	-2.66642
MYOM3	-1.40953	7.34719	-2.76134	0.00933547	0.170341	-2.66872
NAGK	-0.431569	10.3841	-2.76133	0.00933587	0.170341	-2.66876
LOC105378867	-0.71102	6.48094	-2.76076	0.00934905	0.17044	-2.66996
MTPAP	0.379804	10.2084	2.76006	0.00936529	0.170595	-2.67145
ANKRD20A4_ANKRD20A20P	1.38188	5.90813	2.75936	0.00938153	0.170665	-2.67293
PREX1	-0.525725	10.5994	-2.75878	0.00939502	0.170665	-2.67416
ND6	0.419647	9.05094	2.75863	0.00939831	0.170665	-2.67446
GUCY1B2	1.39231	5.465	2.75844	0.00940276	0.170665	-2.67486
TGFBR2	-0.596	11.7094	-2.75793	0.00941459	0.170665	-2.67594
LOC107985678	-0.468157	7.92063	-2.75789	0.00941555	0.170665	-2.67602
DEK	0.434588	12.6869	2.75565	0.00946789	0.171384	-2.68076
TTC21A	-0.471882	6.53531	-2.75553	0.00947079	0.171384	-2.68103
LOC105376951	-1.06463	4.71375	-2.75451	0.00949479	0.171615	-2.68319
NDFIP1	-0.329647	11.0269	-2.75352	0.00951804	0.171615	-2.68528
LOC100505938	1.06373	4.73844	2.75345	0.0095196	0.171615	-2.68542
ZNF491	-0.57651	6.34906	-2.75296	0.00953126	0.171615	-2.68647
CDC123	0.385333	10.8294	2.7528	0.00953498	0.171615	-2.6868
SEH1L	0.356471	10.9494	2.75238	0.00954482	0.171615	-2.68768
LOC105374464	-0.569647	5.71938	-2.75226	0.00954781	0.171615	-2.68795
CYB5A	0.64949	9.35437	2.75224	0.00954817	0.171615	-2.68798
COLEC12	-1.10808	9.5	-2.75183	0.00955781	0.171615	-2.68885
LINC01448	-0.869922	3.45719	-2.75168	0.00956143	0.171615	-2.68917
RASGRP4	-0.298471	7.73344	-2.75018	0.00959703	0.172114	-2.69235
HTRA1	-0.747451	11.5363	-2.74943	0.00961466	0.17229	-2.69392
FAM114A2	-0.383765	9.64813	-2.74798	0.00964929	0.172626	-2.69699
LOC105377524	-1.196	5.91062	-2.74786	0.00965218	0.172626	-2.69724
FANCD2	0.472784	10.4025	2.74766	0.00965691	0.172626	-2.69766
TMEM35A	1.18639	3.89094	2.74717	0.0096686	0.172695	-2.6987
P4HA2	-0.674941	11.7734	-2.7463	0.00968941	0.172811	-2.70054
SIGLEC10	-0.594078	8.56906	-2.74608	0.00969476	0.172811	-2.70101
CENPBD1P1	0.380941	9.56438	2.74592	0.00969862	0.172811	-2.70135
HSP90AA1	0.61302	15.285	2.74549	0.00970876	0.172815	-2.70224
MYADM	-0.586275	9.93187	-2.74525	0.0097145	0.172815	-2.70275
KANK2	-0.516039	10.1172	-2.74347	0.00975748	0.173247	-2.70652
PTPN22	-0.757373	8.53031	-2.74322	0.00976335	0.173247	-2.70703
TLN1	-0.454118	13.5988	-2.74254	0.00977992	0.173247	-2.70848
NLRX1	-0.660784	9.69562	-2.7424	0.0097833	0.173247	-2.70878
COLQ	-0.589059	6.05906	-2.7423	0.00978569	0.173247	-2.70898
HIST1H1C	0.62051	13.2103	2.74228	0.00978598	0.173247	-2.70901
GMNN	0.488039	9.59594	2.74165	0.00980134	0.173253	-2.71035
SEPT8	-0.427961	11.4153	-2.74138	0.00980795	0.173253	-2.71093
ZYX	-0.566	10.7053	-2.7412	0.00981231	0.173253	-2.71131
RNF39	-1.00922	7.86719	-2.7408	0.00982182	0.173253	-2.71213
GSTM5	-0.953843	4.13594	-2.74065	0.00982563	0.173253	-2.71247
TPM3P9	0.424588	9.61156	2.7392	0.00986072	0.173599	-2.71551
FAM81A	0.930941	5.44656	2.73919	0.00986096	0.173599	-2.71553
ACTRT3	0.957333	6.99125	2.73777	0.00989569	0.174071	-2.71854
DNAJB11	0.544471	11.7713	2.73687	0.00991754	0.174316	-2.72042
CEP70	0.729333	10.0681	2.73557	0.00994948	0.174567	-2.72317
MASP2	-0.612902	6.19906	-2.73524	0.00995747	0.174567	-2.72385
IL13RA1	-0.466471	12.2922	-2.73503	0.00996277	0.174567	-2.72431
LOC107986141	-1.50094	5.01063	-2.735	0.00996349	0.174567	-2.72437
C1orf195	-0.558824	6.03313	-2.73363	0.00999723	0.174823	-2.72726
POLD1	0.573725	9.83812	2.7336	0.00999795	0.174823	-2.72732
KCNG3	1.70122	5.97844	2.73344	0.0100019	0.174823	-2.72765
PM20D1	-1.3602	4.49406	-2.73242	0.010027	0.175124	-2.7298
LOC112267858	-0.887843	4.045	-2.7304	0.0100772	0.175745	-2.73406
PTRH2	0.45851	9.46625	2.73034	0.0100786	0.175745	-2.73418
IQSEC1	-0.516157	10.3431	-2.7294	0.0101019	0.175774	-2.73615
MAST1	0.962745	4.19813	2.72918	0.0101074	0.175774	-2.73662
LOC107984398	-0.418784	7.40219	-2.72903	0.0101111	0.175774	-2.73693
CCDC138	0.552078	8.83062	2.72852	0.0101238	0.175774	-2.738
LOC101930071	-0.922941	4.87969	-2.7284	0.010127	0.175774	-2.73827
KRBA1	-0.696745	8.14719	-2.72835	0.0101281	0.175774	-2.73836
CNTNAP2	2.25247	8.02063	2.72746	0.0101503	0.176021	-2.74023
LOC101928635	-1.27796	7.34375	-2.7264	0.010177	0.176214	-2.74247
MACO1	-0.404941	10.3869	-2.72638	0.0101774	0.176214	-2.74251
CLIP1_AS1	-0.681451	5.00531	-2.72539	0.0102023	0.176436	-2.7446
WNT7A	-1.59369	6.22469	-2.72511	0.0102093	0.176436	-2.74518
LDB3	-0.914824	5.4	-2.72436	0.010228	0.176436	-2.74674
TTC7B	-0.433216	9.18719	-2.7243	0.0102296	0.176436	-2.74688
KAT7	0.342667	11.1294	2.72427	0.0102303	0.176436	-2.74694
LOC100506022	-0.334314	5.49906	-2.72364	0.0102461	0.176436	-2.74826
COL16A1	-0.910941	12.1541	-2.72364	0.0102463	0.176436	-2.74827
KCNMB2_AS1	1.25141	7.23281	2.72263	0.0102717	0.17659	-2.75038
CCDC198	-0.345804	6.30563	-2.72242	0.0102771	0.17659	-2.75083
LOC100289061	-0.644314	4.40437	-2.72233	0.0102793	0.17659	-2.75101
CSRNP3	0.991451	8.47937	2.72168	0.0102958	0.17665	-2.75238
PRRT2	-0.68451	6.31969	-2.72127	0.0103061	0.17665	-2.75323
LOC105375095	1.2222	4.22063	2.72125	0.0103068	0.17665	-2.75329
ZSCAN12P1	-0.659608	6.59625	-2.72023	0.0103326	0.176955	-2.75543
PSMC4	0.344039	11.5534	2.71874	0.0103706	0.177468	-2.75857
EPHA7	1.88086	6.39187	2.71832	0.0103811	0.17751	-2.75943
UTP18	0.406863	10.4828	2.71627	0.0104338	0.178272	-2.76375
CLIP1	-0.452863	13.0087	-2.71566	0.0104493	0.178399	-2.76501
TNFAIP8L2	-0.552549	6.74313	-2.71394	0.0104936	0.179016	-2.76862
IL21R_AS1	-0.492157	5.55187	-2.71324	0.0105118	0.179022	-2.7701
PGM2	-0.607647	11.7872	-2.71304	0.0105168	0.179022	-2.77051
CFLAR_AS1	-0.729098	5.31	-2.71287	0.0105213	0.179022	-2.77087
CDK2	0.358588	10.5925	2.71267	0.0105264	0.179022	-2.77129
CEP295NL	-0.696118	5.56219	-2.71136	0.0105603	0.179459	-2.77403
LOC101927056	-1.08357	4.80969	-2.71058	0.0105805	0.179468	-2.77566
GGT7	0.651843	8.37562	2.71051	0.0105824	0.179468	-2.77581
LOC283788	-0.776588	9.04344	-2.71021	0.0105902	0.179468	-2.77644
GAS7	-0.754157	10.0247	-2.71009	0.0105933	0.179468	-2.77669
SLC9A1	-0.574941	9.67656	-2.70977	0.0106018	0.179473	-2.77737
LOC105372407	-0.938941	4.07719	-2.70942	0.0106107	0.179487	-2.7781
GIT2	-0.263647	11.0959	-2.70795	0.0106491	0.179902	-2.78117
LOC105371348	-0.484941	5.45437	-2.70786	0.0106516	0.179902	-2.78137
MAP1LC3B	-0.379961	10.9028	-2.70653	0.0106862	0.180348	-2.78414
ADGRE4P	-0.796196	6.04969	-2.70528	0.0107192	0.180667	-2.78677
LMBR1L	-0.317294	9.81344	-2.70519	0.0107215	0.180667	-2.78695
C1orf112	0.486588	9.7025	2.70439	0.0107426	0.180782	-2.78863
TMBIM1	-0.555333	12.9003	-2.70407	0.0107511	0.180782	-2.7893
CACNA2D1	1.12553	10.4659	2.70385	0.0107568	0.180782	-2.78975
SNHG4	0.473294	7.80344	2.70369	0.0107611	0.180782	-2.7901
NFATC2	-0.64749	9.09469	-2.70308	0.010777	0.180869	-2.79136
AHCY	0.462784	12.1372	2.70275	0.0107858	0.180869	-2.79205
LINC02245	-0.256627	6.835	-2.70239	0.0107953	0.180869	-2.7928
ZFR	0.305765	12.4784	2.70225	0.0107991	0.180869	-2.79311
LOC105377299	-0.566235	5.29719	-2.70081	0.0108373	0.181134	-2.79612
RAD21_AS1	0.589333	4.19375	2.70075	0.0108389	0.181134	-2.79624
LOC105372768	-0.632902	7.28844	-2.70033	0.01085	0.181134	-2.79711
OLFML2B	-0.620314	10.4631	-2.7003	0.0108507	0.181134	-2.79717
LINC01931	-0.679843	2.3575	-2.7001	0.010856	0.181134	-2.79759
MYB	1.40627	7.66375	2.69946	0.0108731	0.181173	-2.79893
LOC105369594	0.709686	2.74969	2.6994	0.0108748	0.181173	-2.79906
STK26	0.562118	9.91062	2.69877	0.0108917	0.181191	-2.80039
DDB1	0.299373	13.2844	2.69845	0.0109003	0.181191	-2.80105
ITGAX	-0.768118	10.0159	-2.69844	0.0109005	0.181191	-2.80107
GINS4	0.681569	9.12875	2.69789	0.010915	0.181294	-2.80221
GTF3A	0.524784	10.7381	2.69694	0.0109405	0.181581	-2.80419
DKC1	0.430275	11.6512	2.69573	0.0109731	0.181835	-2.80673
LOC100505909	-1.01592	4.01562	-2.6955	0.0109793	0.181835	-2.80721
WDR86	-0.703098	6.60781	-2.69516	0.0109882	0.181835	-2.80791
SLFN14	-0.801137	4.17906	-2.69514	0.0109888	0.181835	-2.80795
TACO1	0.382275	8.96375	2.69294	0.0110483	0.182365	-2.81256
UPB1	-0.305137	6.75656	-2.69272	0.0110542	0.182365	-2.81301
UBAP1	-0.543647	11.1372	-2.69238	0.0110633	0.182365	-2.81371
LIN7C	0.38098	11.3191	2.69203	0.011073	0.182365	-2.81446
GPR78	-1.77173	4.66344	-2.69182	0.0110786	0.182365	-2.81489
LRP10	-0.433804	11.9669	-2.69173	0.0110812	0.182365	-2.81508
CALHM2	-0.380353	8.43594	-2.69166	0.0110829	0.182365	-2.81522
H2AFY2	0.592392	9.53937	2.69151	0.011087	0.182365	-2.81554
INCENP	0.403176	10.5422	2.69104	0.0110997	0.182438	-2.81651
FNIP1	-0.319922	11.4294	-2.69034	0.0111187	0.182559	-2.81797
LOC284379	-0.482627	4.97094	-2.69016	0.0111237	0.182559	-2.81835
CERK	0.458549	10.8209	2.68821	0.0111769	0.183296	-2.82241
LINC01204	-0.38949	5.41375	-2.68761	0.0111932	0.183318	-2.82365
RPS5	0.427412	13.6591	2.68755	0.0111948	0.183318	-2.82378
CDCA8	0.508314	9.41938	2.68702	0.0112094	0.183381	-2.82489
MED13	0.276118	13.4947	2.68681	0.0112154	0.183381	-2.82534
TESK1	-0.499804	8.75781	-2.68629	0.0112294	0.183474	-2.82641
CA2	-1.44945	11.1353	-2.68529	0.0112571	0.18379	-2.8285
MARS2	0.448275	9.36281	2.68487	0.0112686	0.183842	-2.82937
ACAP1	-0.553529	8.77594	-2.68425	0.0112856	0.18396	-2.83066
MEG3	-0.894431	8.6675	-2.684	0.0112925	0.18396	-2.83118
FLJ13224	0.595804	6.28719	2.68355	0.0113049	0.184026	-2.83212
ITPRIPL1	0.763922	7.4025	2.68282	0.0113251	0.184158	-2.83364
MPZL2	-0.908314	11.8981	-2.68185	0.011352	0.184158	-2.83566
TMEM183A	0.289882	11.37	2.68149	0.011362	0.184158	-2.83641
SPTLC3	-1.09455	9.03719	-2.68141	0.0113643	0.184158	-2.83658
HS3ST3B1	-0.681961	8.97438	-2.68066	0.0113852	0.184158	-2.83815
CCDC107	-0.56851	7.59531	-2.68022	0.0113974	0.184158	-2.83906
LOC112268190	-0.513961	5.22562	-2.68019	0.0113981	0.184158	-2.83912
PBK	0.813294	9.10406	2.6798	0.011409	0.184158	-2.83993
LMO2	-0.73898	8.06875	-2.67977	0.0114099	0.184158	-2.83999
CPA4	-1.79984	8.7825	-2.67925	0.0114245	0.184158	-2.84108
INSC	-0.969412	3.665	-2.6791	0.0114285	0.184158	-2.84138
LOC102724775	-0.336118	6.05344	-2.67887	0.011435	0.184158	-2.84186
KRT8	1.5262	12.0881	2.67865	0.011441	0.184158	-2.84231
PELI2	0.871686	9.97375	2.67848	0.0114459	0.184158	-2.84268
IL32	-0.740784	10.3331	-2.67835	0.0114495	0.184158	-2.84294
LOC107986414	-0.715686	5.86313	-2.67815	0.011455	0.184158	-2.84336
HIST1H4K	0.639882	11.4159	2.67783	0.0114639	0.184158	-2.84402
LOC100507516	-1.23576	8.1775	-2.67773	0.0114669	0.184158	-2.84423
PRRC1	-0.262392	11.2259	-2.67755	0.0114718	0.184158	-2.8446
COL5A1	-1.03361	13.0316	-2.67621	0.0115095	0.184428	-2.84739
GFOD1	-0.811059	10.8831	-2.67593	0.0115173	0.184428	-2.84797
HIST2H2BE	0.467176	11.8522	2.67559	0.011527	0.184428	-2.84869
C9orf170	-0.960431	3.86844	-2.67532	0.0115344	0.184428	-2.84924
HDAC7	-0.437333	10.455	-2.67522	0.0115372	0.184428	-2.84945
WAS	-0.659098	7.35719	-2.67517	0.0115388	0.184428	-2.84956
COMMD7	-0.278	9.44031	-2.67444	0.0115592	0.1845	-2.85106
ALOX12P2	0.994706	9.00844	2.67441	0.01156	0.1845	-2.85113
LINC02517	-0.426431	6.05813	-2.67393	0.0115736	0.184531	-2.85212
CSMD2	-0.875176	8.03906	-2.67375	0.0115787	0.184531	-2.8525
EMID1	1.11122	6.575	2.67301	0.0115997	0.184556	-2.85404
PXYLP1	0.834157	8.97781	2.67286	0.011604	0.184556	-2.85435
COLEC11	1.06706	4.65688	2.67269	0.0116089	0.184556	-2.85471
KCNS3	0.897765	9.72094	2.67251	0.0116138	0.184556	-2.85508
ATOX1	-0.373098	9.55312	-2.67099	0.011657	0.184852	-2.85824
IRF9	-0.551294	11.1831	-2.6709	0.0116595	0.184852	-2.85842
SPIN3	0.881608	8.55969	2.67025	0.0116781	0.184852	-2.85978
PAFAH2	-0.387529	9.18812	-2.66986	0.0116893	0.184852	-2.86059
ZCCHC3	0.448784	8.95375	2.66938	0.0117029	0.184852	-2.86158
CLEC2B	-0.917373	9.78531	-2.66913	0.0117099	0.184852	-2.86209
CHRNB1	-0.322588	8.96063	-2.66908	0.0117114	0.184852	-2.8622
SDC3	-0.539294	10.1375	-2.66862	0.0117246	0.184852	-2.86316
LINC02361	-0.876706	4.22625	-2.66856	0.0117262	0.184852	-2.86328
POU3F1	-1.57333	5.6475	-2.66847	0.0117289	0.184852	-2.86347
LOC101927943	-0.679765	4.62688	-2.66786	0.0117464	0.184852	-2.86474
LOC102723741	-0.723373	7.30438	-2.66784	0.0117469	0.184852	-2.86478
DCUN1D3	-0.527725	10.6603	-2.66742	0.0117589	0.184852	-2.86565
AMELX	-0.595255	4.61844	-2.66721	0.011765	0.184852	-2.86609
POU2F1	0.337843	11.4528	2.66717	0.011766	0.184852	-2.86616
ZNF284	0.400863	8.20562	2.66669	0.01178	0.184852	-2.86717
HSPE1	0.452118	11.2222	2.66665	0.0117809	0.184852	-2.86724
ADGRL1	0.66298	9.81687	2.66657	0.0117833	0.184852	-2.86741
EIF1	0.376902	12.8516	2.66554	0.0118128	0.185182	-2.86954
ZNF30	0.488431	7.15281	2.66486	0.0118326	0.185288	-2.87096
ATP1A1	0.453843	14.4884	2.66468	0.0118378	0.185288	-2.87134
USP13	0.825804	9.95937	2.66443	0.0118448	0.185288	-2.87184
APBB1IP	-0.652196	7.92219	-2.66282	0.0118915	0.185676	-2.87519
CD34	-0.526745	8.8475	-2.66265	0.0118962	0.185676	-2.87553
CDSN	-1.85631	8.6125	-2.66231	0.0119062	0.185676	-2.87624
TCP11L1	-0.290157	11.7172	-2.66159	0.0119273	0.185676	-2.87774
RAET1G	-1.05051	7.21125	-2.66147	0.0119305	0.185676	-2.87797
AHCTF1	0.38149	12.75	2.66133	0.0119346	0.185676	-2.87827
IL17RC	-0.486392	8.92094	-2.6613	0.0119354	0.185676	-2.87833
ELAVL2	-1.708	6.76063	-2.66125	0.011937	0.185676	-2.87844
ING1	0.351804	8.62156	2.6603	0.0119647	0.185977	-2.88042
TNFAIP8L3	-0.564549	8.59875	-2.6598	0.0119793	0.186071	-2.88145
LOC105371275	1.03231	3.44375	2.6582	0.0120259	0.186555	-2.88475
ANKRD26	0.407686	10.8112	2.65815	0.0120273	0.186555	-2.88485
CYLD	-0.412275	11.9603	-2.65774	0.0120393	0.186572	-2.8857
GSR	0.860471	11.3931	2.65738	0.0120499	0.186572	-2.88645
ANP32E	0.520353	10.9584	2.65725	0.0120539	0.186572	-2.88673
FAM72A	0.513608	7.78219	2.6568	0.0120668	0.186616	-2.88764
SAMM50	0.307647	10.2434	2.6563	0.0120818	0.186616	-2.8887
SIGLEC14	-0.572824	7.40969	-2.65628	0.0120821	0.186616	-2.88872
SYCP2L	1.57176	5.805	2.65517	0.012115	0.186638	-2.89103
ZBED4	0.311216	10.76	2.65501	0.0121196	0.186638	-2.89135
TMEM178B	1.80902	7.73438	2.65467	0.0121296	0.186638	-2.89206
TMED9	-0.386353	11.6487	-2.65458	0.0121322	0.186638	-2.89224
LOC105376026	-0.479137	4.97813	-2.65452	0.012134	0.186638	-2.89236
PCDHGA10	-0.888863	8.16313	-2.65403	0.0121484	0.186638	-2.89337
GSTK1	-0.495647	10.8947	-2.65378	0.0121559	0.186638	-2.8939
RFC2	0.432	10.4275	2.65375	0.0121568	0.186638	-2.89396
BRCA1	0.449647	11.1069	2.65361	0.0121608	0.186638	-2.89424
LOC105374352	-0.595373	5.53437	-2.65337	0.0121682	0.186638	-2.89476
EHHADH	0.78302	9.76531	2.65277	0.0121859	0.186771	-2.896
APOL4	-0.541451	10.1597	-2.65219	0.0122031	0.186771	-2.8972
LOC107986655	-0.539961	6.53781	-2.65198	0.0122091	0.186771	-2.89761
RIN1	-0.924784	9.02937	-2.65193	0.0122107	0.186771	-2.89773
TROAP	0.514902	9.07687	2.65047	0.0122542	0.187305	-2.90075
SNX20	-0.688235	8.20438	-2.64985	0.0122724	0.187454	-2.90201
MYH14	1.13216	10.7081	2.6493	0.012289	0.187513	-2.90316
LOC101927357	-0.673608	3.42281	-2.64916	0.0122933	0.187513	-2.90346
DEPDC1	0.476824	10.1653	2.64847	0.0123137	0.187598	-2.90487
IARS2	0.308392	12.3725	2.6484	0.0123159	0.187598	-2.90502
LOC100133315	0.730863	6.67094	2.64674	0.0123656	0.188062	-2.90844
PPP1R13L	-0.771882	9.90594	-2.64663	0.0123689	0.188062	-2.90867
SDE2	0.310118	10.8287	2.64653	0.012372	0.188062	-2.90888
LOC112268114	1.38812	4.75344	2.64559	0.0124003	0.188307	-2.91083
SNX29P2	-0.475451	5.87875	-2.64543	0.0124052	0.188307	-2.91116
ISYNA1	0.755765	8.4975	2.6447	0.012427	0.188508	-2.91265
ENG	-0.500392	9.8175	-2.6435	0.0124631	0.188781	-2.91512
RASGRF2	-0.639412	8.87031	-2.64294	0.0124803	0.188781	-2.91629
LOC105371413	0.797569	3.43438	2.64257	0.0124913	0.188781	-2.91704
NKD1	-0.809451	9.40531	-2.64252	0.0124929	0.188781	-2.91715
CD84	-0.674667	10.3562	-2.64241	0.0124964	0.188781	-2.91739
FHL2	-0.646588	10.6225	-2.6422	0.0125027	0.188781	-2.91782
LINC01191	-0.761294	4.72156	-2.64213	0.0125049	0.188781	-2.91797
FLI1	-0.537176	9.35063	-2.64184	0.0125137	0.188784	-2.91856
KLF12	0.664471	10.505	2.64127	0.012531	0.188797	-2.91974
SMG1P6	-0.581961	10.8875	-2.64125	0.0125316	0.188797	-2.91978
ADAMTS9_AS2	-0.735412	5.16531	-2.6409	0.012542	0.188825	-2.92049
LOC105379090	-0.468314	4.62188	-2.64005	0.0125681	0.189088	-2.92225
LOC101928303	-0.433294	5.07781	-2.63949	0.0125853	0.189217	-2.92341
GPM6B	-0.577255	9.03	-2.63874	0.0126079	0.189287	-2.92494
PLEKHO2	-0.42298	10.3906	-2.63857	0.0126133	0.189287	-2.9253
TRPM5	0.876824	3.69781	2.63849	0.0126157	0.189287	-2.92546
DHRS7	-0.512078	10.6106	-2.6382	0.0126247	0.189293	-2.92607
RECQL4	0.55702	9.46125	2.63752	0.0126453	0.189324	-2.92746
BEST4	0.713608	3.89844	2.63721	0.0126549	0.189324	-2.9281
GRN	-0.461333	13.2462	-2.63708	0.0126589	0.189324	-2.92837
MIR193BHG	-1.2178	5.42438	-2.63697	0.0126621	0.189324	-2.92859
MED1	0.232392	11.7081	2.63663	0.0126726	0.189324	-2.92929
LOC101927960	1.21055	3.03844	2.63636	0.0126811	0.189324	-2.92986
CHD4	0.388784	13.6319	2.63577	0.0126991	0.189324	-2.93106
ARL5B	0.458353	11.3875	2.63562	0.0127038	0.189324	-2.93138
CFAP97	0.348118	11.5009	2.63558	0.0127051	0.189324	-2.93147
CLMP	-0.939098	9.55844	-2.63533	0.0127126	0.189324	-2.93197
IGDCC4	-0.703255	6.91906	-2.63457	0.012736	0.189543	-2.93353
RNVU1_7	0.681608	14.7734	2.63376	0.0127611	0.189657	-2.9352
ZNF626	-0.853804	7.28375	-2.63356	0.0127672	0.189657	-2.93561
LOC105378228	-0.918863	5.05719	-2.6334	0.0127724	0.189657	-2.93595
JMJD1C	-0.291608	12.8238	-2.63322	0.012778	0.189657	-2.93633
CNR1	1.54753	5.94813	2.63213	0.0128116	0.189949	-2.93856
LOC105378347	-0.76302	3.19531	-2.6317	0.012825	0.189949	-2.93944
CISD2	0.300784	9.86313	2.63147	0.0128322	0.189949	-2.93992
MEF2C	-0.617137	9.98281	-2.63106	0.0128449	0.189949	-2.94076
LOC107985354	-0.607373	3.48	-2.631	0.0128466	0.189949	-2.94088
KLF17	-0.927294	3.52937	-2.63091	0.0128494	0.189949	-2.94106
ACTR1A	-0.344902	11.7934	-2.63059	0.0128594	0.189969	-2.94172
EPGN	-1.55094	9.38406	-2.62995	0.0128795	0.190058	-2.94305
LOC112268043	-0.635882	5.93219	-2.62985	0.0128827	0.190058	-2.94326
LOC390937	-0.645216	2.82656	-2.62909	0.0129063	0.19028	-2.94482
LOC112268089	0.691137	6.3225	2.6282	0.0129342	0.190563	-2.94665
SHISA8	0.993216	4.10031	2.6277	0.0129497	0.190664	-2.94766
TRIM21	-0.612275	9.93406	-2.62717	0.0129664	0.190716	-2.94876
GCSH	0.622941	8.94094	2.62631	0.0129933	0.190716	-2.95052
FLJ32255	-1.01498	7.79812	-2.62627	0.0129945	0.190716	-2.9506
RRP1B	0.333451	10.8278	2.62621	0.0129965	0.190716	-2.95073
UBE2V1	-0.274863	11.3453	-2.62576	0.0130106	0.190716	-2.95165
LOC105369301	-0.866196	6.7825	-2.62567	0.0130135	0.190716	-2.95184
LOC105375815	0.958196	3.15437	2.62566	0.0130138	0.190716	-2.95186
RASGRP3	-0.28349	10.2141	-2.62468	0.0130447	0.191042	-2.95387
CDK1	0.548549	10.7788	2.62426	0.0130581	0.1911	-2.95474
LOC105378841	-0.649686	6.32219	-2.62401	0.013066	0.1911	-2.95526
LOC112268267	-0.777843	9.70344	-2.62328	0.013089	0.191309	-2.95675
ABHD11	0.452706	9.2125	2.62194	0.0131316	0.191805	-2.95951
LOC105376958	-0.430314	5.43406	-2.62145	0.0131469	0.191867	-2.9605
UBA7	-0.571608	10.415	-2.62102	0.0131605	0.191867	-2.96138
HIST1H2BN	0.535725	9.76594	2.62055	0.0131757	0.191867	-2.96236
MANBA	-0.412314	10.6556	-2.62044	0.0131793	0.191867	-2.96259
GAB3	-0.606353	8.29187	-2.62038	0.013181	0.191867	-2.9627
GATA3	-1.02945	6.11844	-2.6201	0.0131899	0.191867	-2.96327
MMP14	-0.539412	13.7234	-2.61989	0.0131968	0.191867	-2.96371
COL6A2	-0.768627	13.585	-2.61957	0.0132068	0.191887	-2.96436
ANKRD60	-0.265843	6.17344	-2.61928	0.013216	0.191894	-2.96495
LOC107984158	-0.67902	3.10594	-2.61837	0.0132453	0.192079	-2.96683
ACAP2	0.538824	12.7562	2.61834	0.0132463	0.192079	-2.96689
EVL	-0.45502	10.6609	-2.61735	0.0132778	0.192212	-2.96891
MYL6B	0.511255	9.10094	2.61726	0.0132808	0.192212	-2.9691
MLX	0.311529	10.7875	2.61715	0.0132844	0.192212	-2.96933
HIST1H2AK	0.60698	8.98312	2.61697	0.0132902	0.192212	-2.96971
ARHGAP30	-0.525725	10.1094	-2.61624	0.0133137	0.192318	-2.9712
POMK	0.476549	10.1825	2.61601	0.0133209	0.192318	-2.97166
HIST1H2BJ	0.541882	11.2019	2.61592	0.0133238	0.192318	-2.97184
CENPH	0.552824	8.54969	2.61508	0.0133509	0.192583	-2.97357
OLFML1	-0.555216	8.04438	-2.61407	0.0133836	0.192826	-2.97565
MRNIP	-0.376784	6.3825	-2.6139	0.0133889	0.192826	-2.97598
GPHN	0.536431	9.21031	2.61365	0.013397	0.192826	-2.9765
ISOC2	0.449059	9.51656	2.61347	0.0134027	0.192826	-2.97686
RGS10	-0.435608	9.11125	-2.61273	0.0134267	0.192853	-2.97838
NOL11	0.288745	11.1641	2.61262	0.0134305	0.192853	-2.97861
LOC105374407	-0.341333	7.01	-2.61236	0.0134388	0.192853	-2.97914
HSPA12B	-0.510588	7.19875	-2.61214	0.013446	0.192853	-2.97959
STX8	-0.299725	9.74344	-2.61191	0.0134535	0.192853	-2.98006
PLAG1	1.1729	9.27844	2.61156	0.0134648	0.192853	-2.98078
ACKR4	-0.688902	7.98469	-2.61153	0.0134658	0.192853	-2.98084
STRBP	0.565451	11.2991	2.61021	0.0135086	0.193082	-2.98354
PLK3	-0.541882	9.07812	-2.60986	0.0135201	0.193082	-2.98426
GRIK2	1.30027	6.74344	2.60973	0.0135243	0.193082	-2.98452
LOC105371492	-0.657176	6.59687	-2.6097	0.0135252	0.193082	-2.98458
LOC105378526	-0.750784	6.86781	-2.60969	0.0135256	0.193082	-2.9846
MPHOSPH9	0.372824	10.7641	2.60875	0.0135565	0.193212	-2.98654
LOC105377725	-0.755608	5.50125	-2.60862	0.0135607	0.193212	-2.9868
AMOTL2	-0.582902	10.955	-2.60841	0.0135674	0.193212	-2.98722
ATP10A	-0.689059	8.45594	-2.60834	0.0135698	0.193212	-2.98737
LOC100505502	-0.416588	7.47469	-2.6078	0.0135876	0.193274	-2.98848
TET1	0.734039	9.65062	2.60712	0.0136098	0.193274	-2.98987
PDCD6IP	-0.37502	12.5234	-2.60704	0.0136123	0.193274	-2.99002
LOC284581	-0.728627	8.96625	-2.60665	0.0136254	0.193274	-2.99084
AIFM1	0.296275	10.1241	2.60628	0.0136373	0.193274	-2.99158
KLHL30	-0.737647	5.17812	-2.60604	0.0136454	0.193274	-2.99208
SOWAHA	1.23141	3.77219	2.60547	0.0136639	0.193274	-2.99323
CASP5	-1.114	5.38219	-2.60498	0.0136803	0.193274	-2.99425
UBE2F	-0.419725	10.2297	-2.60449	0.0136963	0.193274	-2.99524
CDH3	-1.0589	13.2181	-2.60432	0.0137019	0.193274	-2.99559
HMOX1	-0.641961	10.0156	-2.60394	0.0137143	0.193274	-2.99636
TCIRG1	-0.473451	11.1278	-2.60391	0.0137154	0.193274	-2.99643
PLD2	-0.590941	10.7241	-2.60386	0.0137171	0.193274	-2.99653
LINC01725	-0.494784	4.55781	-2.60371	0.013722	0.193274	-2.99683
RSBN1L	0.395922	10.405	2.60341	0.0137318	0.193274	-2.99744
LINC01502	-0.394902	6.41688	-2.60321	0.0137386	0.193274	-2.99786
SLC25A34	-0.398784	6.29281	-2.60317	0.0137401	0.193274	-2.99795
MCOLN1	-0.478627	8.12906	-2.60315	0.0137406	0.193274	-2.99798
MTMR4	0.42549	11.5494	2.60315	0.0137408	0.193274	-2.99799
ZBTB4	-0.397765	11.1047	-2.60226	0.0137703	0.193565	-2.99981
PCGF3	-0.324588	11.3816	-2.60168	0.0137892	0.193708	-3.00098
KIAA0895	0.792471	8.565	2.60023	0.0138376	0.194264	-3.00395
LOC105377289	0.944471	4.37375	2.59878	0.013886	0.19482	-3.00691
CTNS	-0.393137	9.13781	-2.59822	0.0139047	0.194958	-3.00805
TOM1L1	0.50051	10.2566	2.59748	0.0139295	0.195182	-3.00956
PLIN3	-0.623294	11.3669	-2.59666	0.0139571	0.195383	-3.01124
SLC6A2	-1.92682	6.23438	-2.59629	0.0139694	0.195383	-3.01199
PDCD1LG2	-0.903216	8.3375	-2.59619	0.0139727	0.195383	-3.01219
LOC107984352	-0.79298	4.68406	-2.5959	0.0139826	0.195383	-3.01278
ZNF33BP1	-0.674078	4.71656	-2.59557	0.0139938	0.195383	-3.01346
TSPAN11	-0.598118	9.10625	-2.59538	0.014	0.195383	-3.01384
PLEKHN1	-0.994824	7.3375	-2.59505	0.0140111	0.195383	-3.01451
LOC105373266	-0.679961	5.39344	-2.59494	0.0140148	0.195383	-3.01474
GRWD1	0.425922	10.0909	2.59388	0.0140508	0.19569	-3.01691
FLJ31104	-0.288706	7.76063	-2.59341	0.0140664	0.19569	-3.01785
LOC103344931	-0.416706	7.80063	-2.59291	0.0140835	0.19569	-3.01888
MRPL51	0.427647	11.0472	2.5929	0.0140837	0.19569	-3.01889
HSPBAP1	-0.429882	9.22563	-2.59283	0.0140861	0.19569	-3.01904
PRR9	-2.7449	6.52844	-2.59269	0.0140909	0.19569	-3.01933
CCDC106	0.660941	6.91312	2.59245	0.014099	0.19569	-3.01981
LOC105373925	-0.609373	7.38094	-2.59184	0.0141199	0.195762	-3.02107
DIO1	-0.487961	4.58344	-2.59178	0.0141219	0.195762	-3.02119
KIF18A	0.469216	9.59594	2.59075	0.0141568	0.19605	-3.02328
LOC105370774	-0.730353	6.36	-2.59064	0.0141605	0.19605	-3.0235
IL12RB2	-1.15078	9.53531	-2.59012	0.0141783	0.196173	-3.02457
LOC105374615	-0.607647	3.76719	-2.58967	0.0141937	0.196197	-3.02549
CD300C	-0.614824	6.04938	-2.58934	0.0142048	0.196197	-3.02615
RUFY1	-0.295333	10.3184	-2.58928	0.0142068	0.196197	-3.02627
MAFG_AS1	0.781255	5.93438	2.58822	0.0142432	0.196445	-3.02844
LOC107985486	-0.54498	7.40781	-2.58816	0.0142452	0.196445	-3.02855
CHAD	-0.554235	5.40156	-2.58762	0.0142636	0.196445	-3.02965
APOL3	-0.895059	10.1725	-2.58757	0.0142654	0.196445	-3.02976
LOC105378180	-0.697255	2.79625	-2.58746	0.0142692	0.196445	-3.02998
DDX47	0.461373	11.1184	2.58688	0.0142892	0.196485	-3.03117
HIST1H3F	0.654549	11.0191	2.58685	0.01429	0.196485	-3.03121
DCAF7	0.379765	11.9537	2.58621	0.0143119	0.196664	-3.03251
GYPB	-0.805098	4.63563	-2.58571	0.0143293	0.196741	-3.03354
DAAM2	-0.59902	8.76844	-2.58553	0.0143354	0.196741	-3.0339
CBLL1	0.475608	10.05	2.58418	0.0143819	0.197184	-3.03665
RECK	-0.527608	8.53438	-2.58404	0.0143867	0.197184	-3.03693
DBNDD2	0.528039	9.45719	2.58382	0.0143945	0.197184	-3.03739
TTC16	-0.820353	3.39219	-2.5823	0.0144472	0.197783	-3.04048
LOC105374444	-1.26882	4.22594	-2.58191	0.0144607	0.197844	-3.04127
LOC105377211	-0.698275	4.78437	-2.58155	0.0144732	0.197893	-3.04201
PPFIA1	0.992	12.715	2.58116	0.0144865	0.197952	-3.04278
THBS2	-0.952	12.9362	-2.5809	0.0144958	0.197956	-3.04333
TRAIP	0.505529	7.32656	2.58044	0.0145118	0.198052	-3.04426
EIF3L	0.338157	12.8903	2.58004	0.0145257	0.198064	-3.04508
ZNF8_ERVK3_1	0.536549	7.81438	2.57981	0.0145336	0.198064	-3.04554
FAM89A	-0.748353	9.03844	-2.57964	0.0145396	0.198064	-3.04589
STX12	-0.432549	10.8469	-2.57894	0.0145639	0.198156	-3.0473
TMEM234	-0.284627	8.96813	-2.57893	0.0145643	0.198156	-3.04732
MPPED2	1.13788	6.5725	2.57812	0.0145925	0.198417	-3.04896
LOC283335	0.653647	6.26125	2.5773	0.0146215	0.198689	-3.05064
PRPF31	0.345569	10.5363	2.57649	0.0146496	0.198948	-3.05227
MYO1B	-0.607804	13.5384	-2.57596	0.0146686	0.199045	-3.05336
VPS26B	-0.319294	10.1344	-2.57558	0.0146817	0.199045	-3.05412
OSBPL1A	-0.444745	10.3791	-2.57543	0.0146869	0.199045	-3.05442
UGDH_AS1	0.576667	16.3297	2.57526	0.0146929	0.199045	-3.05477
ACAD8	-0.334667	9.55687	-2.5747	0.0147128	0.199192	-3.05591
DUS1L	0.363412	10.7291	2.5743	0.0147268	0.19926	-3.05672
AADAT	0.720471	6.81875	2.57373	0.014747	0.199357	-3.05788
TWNK	0.489765	8.91219	2.57359	0.0147521	0.199357	-3.05817
PAICS	0.433961	12.1119	2.57283	0.0147788	0.199554	-3.0597
SNORA46	-0.605294	5.19844	-2.57266	0.0147848	0.199554	-3.06005
ASIC1	0.718902	6.02125	2.57217	0.0148023	0.199568	-3.06105
B4GALT6	0.894902	7.68875	2.5716	0.0148226	0.199568	-3.06221
LOC107986182	-0.898627	3.61594	-2.57137	0.0148306	0.199568	-3.06267
HSD3B7	-0.578941	9.15844	-2.57126	0.0148344	0.199568	-3.06288
AGBL5	0.568627	9.67875	2.57107	0.0148412	0.199568	-3.06327
CRISPLD2	-0.666	10.9122	-2.57043	0.0148642	0.199568	-3.06458
PSPC1	0.283529	11.4906	2.57032	0.014868	0.199568	-3.0648
TLK2	0.243686	11.3081	2.5702	0.0148722	0.199568	-3.06503
ZNF99	-0.613608	4.54469	-2.5701	0.0148757	0.199568	-3.06524
MAF	-0.75698	11.3572	-2.56962	0.0148929	0.199568	-3.06621
ORAOV1	0.945686	9.69906	2.56947	0.0148983	0.199568	-3.06652
SVILP1	-0.442392	3.42031	-2.56946	0.0148988	0.199568	-3.06655
FCGR1CP	-0.871373	5.56375	-2.56932	0.0149035	0.199568	-3.06682
LOC107985115	-0.552902	4.47094	-2.56794	0.014953	0.200109	-3.06962
ASB18	-0.868588	3.33656	-2.56529	0.0150481	0.200951	-3.07499
TMEM150B	-0.657255	5.7575	-2.56519	0.0150517	0.200951	-3.07519
GNGT2	-0.777255	5.03375	-2.56509	0.0150553	0.200951	-3.07539
LDLRAD2	-0.568471	5.5	-2.56485	0.0150639	0.200951	-3.07588
FXR1	0.572824	12.7903	2.56475	0.0150674	0.200951	-3.07607
TRAFD1	-0.3	11.0606	-2.56466	0.0150707	0.200951	-3.07626
CAPS2	0.598235	6.91781	2.56423	0.015086	0.201035	-3.07712
ZNF473	0.405725	9.40687	2.56354	0.0151113	0.201225	-3.07853
HIST1H4H	0.444392	11.1188	2.5631	0.0151269	0.201225	-3.07941
HDHD5	0.344431	9.86031	2.56308	0.0151277	0.201225	-3.07945
DHRS1	-0.878706	9.26719	-2.56252	0.0151481	0.201281	-3.08059
C11orf45	-0.733569	7.43562	-2.56229	0.0151563	0.201281	-3.08105
KNDC1	-1.65145	4.78	-2.56197	0.0151681	0.201281	-3.08171
LOC107984489	0.841137	6.31219	2.56196	0.0151684	0.201281	-3.08173
LOC112267886	-0.895373	3.085	-2.56167	0.015179	0.2013	-3.08232
ACTG1	0.378039	15.9275	2.56109	0.0151997	0.201454	-3.08347
C3AR1	-0.656706	9.27313	-2.56062	0.0152169	0.201545	-3.08443
HES2	-1.23361	10.0753	-2.5604	0.0152249	0.201545	-3.08487
COX2	0.548863	14.9563	2.55991	0.0152429	0.201654	-3.08587
CGREF1	1.03125	6.38719	2.55967	0.0152514	0.201654	-3.08634
C9orf131	-0.739961	7.41156	-2.55869	0.0152873	0.202006	-3.08833
LINC00667	0.528549	10.0381	2.55816	0.0153068	0.202144	-3.08941
FBXW11	-0.26349	11.4147	-2.55771	0.015323	0.202236	-3.0903
MIF_AS1	0.552157	6.58	2.55733	0.0153369	0.202259	-3.09107
GFM1	0.402588	11.7819	2.55716	0.0153433	0.202259	-3.09142
LOC105376166	-0.715137	3.31875	-2.55675	0.0153582	0.202259	-3.09225
ZBTB18	0.758353	9.61688	2.55667	0.0153614	0.202259	-3.09242
SEPT3	1.04882	6.57719	2.55505	0.0154207	0.202917	-3.09568
LRIT3	-0.807725	4.16156	-2.55452	0.0154402	0.202918	-3.09675
C12orf66	0.424078	8.79063	2.55424	0.0154507	0.202918	-3.09732
SMC4	0.472235	12.6769	2.55398	0.0154604	0.202918	-3.09785
TONSL	0.498431	9.48813	2.55394	0.0154619	0.202918	-3.09794
THSD7B	1.94573	5.635	2.5538	0.0154667	0.202918	-3.0982
C5orf56	-0.692549	5.89875	-2.55274	0.0155062	0.203315	-3.10036
PODNL1	-0.864627	6.65	-2.55219	0.0155264	0.203354	-3.10146
MIR3936HG	-0.579686	5.45937	-2.55216	0.0155277	0.203354	-3.10153
LOC107986361	-0.64102	6.84812	-2.55187	0.0155383	0.203372	-3.1021
GLB1L3	-1.06333	5.18844	-2.55107	0.0155678	0.203639	-3.10371
GLRX	-0.483843	8.90563	-2.55021	0.0156001	0.203708	-3.10546
TPP1	-0.485098	10.8856	-2.54999	0.0156082	0.203708	-3.1059
LOC101928188	-0.610196	6.7825	-2.54999	0.0156083	0.203708	-3.10591
LOC105372348	-0.487647	3.86094	-2.54994	0.0156101	0.203708	-3.106
TSHZ3	-0.61451	8.84688	-2.54838	0.0156683	0.204346	-3.10915
MCCC1	0.893843	11.6022	2.548	0.0156824	0.20439	-3.10991
LOC107984770	-0.659137	5.4725	-2.54779	0.0156902	0.20439	-3.11033
OR7E91P	0.563137	6.3825	2.5473	0.0157085	0.204508	-3.11132
LOC107986976	-0.744314	3.54125	-2.54703	0.0157186	0.204518	-3.11186
COQ8A	0.661255	9.38063	2.54614	0.0157522	0.20476	-3.11366
EVI5	-0.264902	10.7559	-2.54604	0.0157558	0.20476	-3.11385
KCNK6	-0.920314	9.56375	-2.54579	0.0157654	0.204764	-3.11437
ETFB	0.518353	10.3794	2.54536	0.0157814	0.204851	-3.11523
FAM186A	-0.618157	4.50094	-2.54445	0.0158158	0.205177	-3.11707
COL6A1	-0.737804	13.1894	-2.54374	0.0158424	0.205256	-3.11849
KLHDC9	0.904235	4.83437	2.54353	0.0158504	0.205256	-3.11891
ARPC4_TTLL3	-0.513765	7.55906	-2.54337	0.0158564	0.205256	-3.11924
LOC105369194	-0.850471	6.38219	-2.5433	0.0158591	0.205256	-3.11938
NLRC3	-0.518431	8.84125	-2.54286	0.0158756	0.205349	-3.12026
RNPS1	0.289098	11.2662	2.54126	0.0159363	0.205652	-3.12348
LOC100270746	0.857412	5.9375	2.54119	0.0159389	0.205652	-3.12362
TTC6	1.61839	5.85844	2.54116	0.0159401	0.205652	-3.12368
LOC541472	-0.732549	3.2175	-2.54111	0.015942	0.205652	-3.12379
TINF2	-0.45651	10.9128	-2.54097	0.0159473	0.205652	-3.12406
FAM72C	0.658118	7.04563	2.54077	0.015955	0.205652	-3.12447
NUP155	0.43549	12.0247	2.54029	0.015973	0.205763	-3.12542
WDR74	0.338902	9.93938	2.53945	0.016005	0.20595	-3.12711
ESPL1	0.474	9.75781	2.53918	0.0160154	0.20595	-3.12767
LOC107987259	-0.934235	3.82969	-2.53916	0.0160163	0.20595	-3.12771
WDR49	1.32643	6	2.53878	0.0160305	0.20595	-3.12846
ABI3	-0.599961	7.86594	-2.53869	0.0160342	0.20595	-3.12866
LOXL4	1.08831	8.6275	2.53843	0.0160439	0.205954	-3.12917
LRPAP1	-0.408588	11.7709	-2.53689	0.0161029	0.206525	-3.13227
DOK3	-0.619882	7.78469	-2.53632	0.0161248	0.206525	-3.13342
ERCC5	-0.360549	10.8431	-2.53627	0.0161268	0.206525	-3.13352
NME4	0.490314	9.58781	2.53613	0.0161319	0.206525	-3.13379
DDX60	-0.864431	12.5534	-2.53557	0.0161536	0.206525	-3.13493
RMI2	0.609922	8.51469	2.535	0.0161756	0.206525	-3.13608
IGF2BP3	0.995765	10.845	2.5349	0.0161794	0.206525	-3.13627
RBPJ	-0.362039	11.825	-2.53476	0.0161848	0.206525	-3.13656
MRM1	0.415176	7.69656	2.5347	0.016187	0.206525	-3.13667
ZNF843	-0.64498	3.37469	-2.53469	0.0161873	0.206525	-3.13668
LOC101929532	-0.858667	5.7025	-2.53449	0.016195	0.206525	-3.13709
HSPA1B	0.906275	14.1381	2.53423	0.016205	0.206525	-3.13761
LOC105376244	-0.659333	5.75906	-2.5341	0.0162102	0.206525	-3.13788
LOC154761	-0.704392	8.60313	-2.5336	0.0162296	0.206599	-3.13889
ANO8	-0.561059	8.26594	-2.53346	0.0162347	0.206599	-3.13915
ETV4	0.859333	8.91719	2.53252	0.0162712	0.206944	-3.14105
LOC105377294	0.797765	5.58781	2.53148	0.0163112	0.207074	-3.14313
SNRNP25	0.448627	8.835	2.53138	0.0163155	0.207074	-3.14335
SUDS3	0.274118	11.6356	2.53136	0.016316	0.207074	-3.14337
LOC107984104	-1.04106	5.22094	-2.531	0.0163301	0.207074	-3.1441
PINK1_AS	-0.352784	8.17125	-2.53082	0.0163372	0.207074	-3.14447
PGRMC1	0.54102	11.4787	2.53045	0.0163512	0.207074	-3.1452
STS	-0.679647	8.83094	-2.53038	0.0163542	0.207074	-3.14535
LOC102724907	-0.710667	3.16312	-2.52991	0.0163724	0.207074	-3.14629
CBX6	0.518902	10.865	2.5299	0.0163728	0.207074	-3.14631
FOXA1	1.52282	7.935	2.52975	0.0163787	0.207074	-3.14661
LOC646029	-0.786471	4.24219	-2.52959	0.0163848	0.207074	-3.14692
CACNA1C	-0.631255	8.98531	-2.52919	0.0164004	0.207152	-3.14773
DCAF10	-0.414392	11.0572	-2.52742	0.0164696	0.207298	-3.15129
SKA1	0.259686	10.0806	2.5274	0.0164704	0.207298	-3.15133
CETP	-0.647647	4.46594	-2.52721	0.0164776	0.207298	-3.15169
SEC31B	-0.523647	7.84781	-2.5269	0.0164901	0.207298	-3.15233
ERAL1	0.310235	9.85281	2.52676	0.0164953	0.207298	-3.1526
HIST1H4J	0.453294	10.5828	2.52675	0.0164956	0.207298	-3.15261
LOC105371553	-1.99349	6.64562	-2.52661	0.0165011	0.207298	-3.1529
LOC101928403	0.500196	5.36906	2.52659	0.0165019	0.207298	-3.15294
ABR	-0.382078	11.3597	-2.52655	0.0165037	0.207298	-3.15303
PARP12	-0.559529	11.0887	-2.5264	0.0165096	0.207298	-3.15333
LOC105371085	-0.537922	8.07156	-2.5262	0.0165173	0.207298	-3.15372
LSAMP_AS1	0.954392	3.17969	2.52588	0.0165298	0.207298	-3.15436
LOC107987026	-0.69651	5.93531	-2.52559	0.0165413	0.207298	-3.15495
CSNK1A1	-0.463529	13.5137	-2.52533	0.0165514	0.207298	-3.15547
NPIPB13	-0.525686	6.39406	-2.52517	0.0165579	0.207298	-3.1558
KCNH8	1.46349	6.59281	2.52505	0.0165624	0.207298	-3.15603
DCAF13P3	-0.418667	6.88625	-2.5247	0.0165764	0.207355	-3.15674
SPATA5	0.296784	11.525	2.52285	0.0166491	0.208147	-3.16044
LOC101928841	-0.531843	7.06813	-2.52195	0.0166846	0.208473	-3.16223
SMG1P3	-0.427294	12.995	-2.52138	0.0167075	0.208573	-3.16339
GLIPR2	-0.485098	8.97563	-2.5211	0.0167182	0.208573	-3.16393
ITGB2_AS1	-0.679569	6.74031	-2.52103	0.0167211	0.208573	-3.16408
LDB2	-0.452431	8.52031	-2.52059	0.0167386	0.208673	-3.16496
PCDH20	1.74286	5.00656	2.52021	0.0167536	0.208677	-3.16571
BACE1_AS	-0.376627	5.40125	-2.52005	0.0167602	0.208677	-3.16605
CIB2	0.787373	7.13563	2.51987	0.0167672	0.208677	-3.1664
GOLGA8N	-0.674588	8.08563	-2.51962	0.0167772	0.208683	-3.1669
LOC101928150	-0.349412	5.77438	-2.51937	0.0167873	0.208691	-3.16741
CXXC4_AS1	0.812824	3.53781	2.5185	0.0168219	0.209003	-3.16915
HAGLR	0.913216	7.38781	2.5174	0.0168656	0.209104	-3.17134
ZNF525	0.684118	9.88344	2.51736	0.0168674	0.209104	-3.17143
BUD23	0.377686	10.1453	2.51692	0.0168848	0.209104	-3.1723
DUSP22	-0.365608	10.6184	-2.51681	0.0168895	0.209104	-3.17253
STEAP4	-1.60753	10.67	-2.51668	0.0168945	0.209104	-3.17278
LOC105372976	-0.534392	8.34344	-2.51665	0.0168959	0.209104	-3.17285
LOC107984305	-0.279882	7.91531	-2.51663	0.0168964	0.209104	-3.17288
NPPA_AS1	-0.948706	3.83	-2.51527	0.016951	0.209661	-3.1756
PLAC9	-0.779804	5.47906	-2.51461	0.0169776	0.209816	-3.17692
LOC643733	-0.618039	4.965	-2.51449	0.0169826	0.209816	-3.17717
RPS6KA2	-0.654314	9.38906	-2.51345	0.0170242	0.21018	-3.17923
CD4	-0.580824	9.99344	-2.51306	0.0170399	0.21018	-3.18001
FAM157C	-0.652078	6.12625	-2.51305	0.0170406	0.21018	-3.18005
LOC105373970	-0.637647	4.94125	-2.51214	0.0170773	0.210515	-3.18186
CHST2	-1.13439	10.2747	-2.51119	0.0171156	0.210809	-3.18375
ARHGAP9	-0.677843	8.36656	-2.51104	0.0171219	0.210809	-3.18406
DPY19L2P1	1.0962	3.52969	2.51084	0.0171298	0.210809	-3.18445
ZBTB49	-0.308627	7.84938	-2.51035	0.0171498	0.210937	-3.18543
LOC105369370	1.66557	6.5575	2.50994	0.0171664	0.210944	-3.18625
LOC105373105	-0.578941	5.08844	-2.50953	0.017183	0.210944	-3.18706
OTUD6A	-0.310706	7.02094	-2.50948	0.0171852	0.210944	-3.18717
LOC102724682	-0.755373	3.07938	-2.50922	0.0171958	0.210944	-3.18769
MVP	-0.472667	12.3216	-2.50906	0.0172021	0.210944	-3.188
LOC105377212	-0.728392	4.58437	-2.50892	0.0172078	0.210944	-3.18828
CARD8_AS1	-0.493765	7.06969	-2.50829	0.0172337	0.21105	-3.18955
LOC105376039	-1.03353	5.50094	-2.50801	0.0172448	0.21105	-3.19009
HS6ST2	1.58839	8.3125	2.50775	0.0172558	0.21105	-3.19063
PRSS37	-0.951373	6.09125	-2.50762	0.0172609	0.21105	-3.19088
ARID2	0.390235	11.8853	2.50753	0.0172644	0.21105	-3.19105
ULBP1	1.28451	5.88906	2.50618	0.0173196	0.211608	-3.19374
SPOCK3	1.7262	4.78437	2.50506	0.0173656	0.211874	-3.19598
COL17A1	-1.03878	14.7928	-2.50502	0.0173674	0.211874	-3.19606
GIMAP1	-0.512353	7.49781	-2.50485	0.0173742	0.211874	-3.1964
BTD	-0.273529	9.15469	-2.50472	0.0173798	0.211874	-3.19667
LOC105374249	0.713882	4.99125	2.50415	0.0174032	0.211978	-3.1978
PHACTR4	-0.288235	11.3069	-2.50404	0.0174075	0.211978	-3.19801
TMEM9B_AS1	-0.551333	5.53844	-2.50375	0.0174194	0.212005	-3.19859
CXorf21	-0.570431	7.12563	-2.50281	0.0174582	0.21236	-3.20046
SLC25A25	0.537412	10.1575	2.50203	0.0174905	0.212635	-3.20202
SLC22A13	-0.554706	5.61531	-2.50123	0.0175235	0.212814	-3.20361
LINC02100	-1.0138	7.77875	-2.50121	0.0175245	0.212814	-3.20366
BZW2	0.435608	11.2888	2.50078	0.0175425	0.212915	-3.20452
DHTKD1	0.399961	10.8878	2.49988	0.0175795	0.213042	-3.2063
LIMS1_AS1	-0.669255	2.91312	-2.49981	0.0175827	0.213042	-3.20645
RILPL1	-0.307686	8.79187	-2.49976	0.0175847	0.213042	-3.20654
SNX2	-0.272392	11.0906	-2.49936	0.0176012	0.213042	-3.20733
EPSTI1	-0.87898	10.9144	-2.49918	0.0176086	0.213042	-3.20769
KIF23	0.487412	10.9309	2.49913	0.0176109	0.213042	-3.2078
RNFT1_DT	0.427373	5.91437	2.49796	0.0176594	0.213377	-3.21012
FUZ	0.867059	6.95062	2.49792	0.0176612	0.213377	-3.21021
MLKL	-0.442	9.62719	-2.49751	0.0176782	0.213377	-3.21101
SCARNA3	-0.733961	3.54875	-2.4973	0.0176869	0.213377	-3.21143
PIK3R5	-0.532588	8.81906	-2.49674	0.0177105	0.213377	-3.21255
MED14OS	-0.409333	4.59187	-2.4967	0.0177123	0.213377	-3.21264
CENPE	0.47902	11.1178	2.49668	0.0177129	0.213377	-3.21267
PLSCR3	-0.58949	8.9375	-2.49661	0.0177161	0.213377	-3.21282
ANAPC1	0.33502	11.9953	2.49598	0.0177423	0.213421	-3.21407
DNAJB2	-0.455098	10.7516	-2.49578	0.0177504	0.213421	-3.21445
HOXC13_AS	-1.56416	4.87437	-2.49562	0.0177572	0.213421	-3.21477
CD1A	-1.1262	6.57437	-2.49559	0.0177585	0.213421	-3.21483
SERF1B	0.415294	8.77063	2.49514	0.0177775	0.213533	-3.21573
ATG12	-0.347922	10.4225	-2.49461	0.0177996	0.213683	-3.21678
LOC102724900	-0.631373	2.43125	-2.49437	0.0178098	0.213689	-3.21726
LOC102723692	-0.658706	3.09406	-2.49401	0.0178247	0.213751	-3.21797
LPAR3	-0.835373	9.93688	-2.49331	0.0178542	0.213875	-3.21936
ADIPOR1	-0.334157	12.3378	-2.49331	0.0178544	0.213875	-3.21937
JRK	0.378588	10.4731	2.4923	0.017897	0.214167	-3.22138
SIN3B	-0.347098	10.5309	-2.49226	0.0178985	0.214167	-3.22145
HELLS	0.519529	11.7	2.49203	0.0179082	0.214167	-3.22191
LOC100507551	-0.600275	3.51844	-2.49175	0.0179202	0.214167	-3.22247
DMTN	0.920157	7.4675	2.49143	0.0179338	0.214167	-3.22311
ANTXR2	-0.469373	10.9453	-2.49135	0.0179372	0.214167	-3.22327
LOC105373369	0.839373	6.19125	2.49058	0.0179696	0.214309	-3.22479
PRKRA	0.30902	10.1675	2.49046	0.0179746	0.214309	-3.22502
LOC100130256	-1.31878	3.51406	-2.49023	0.0179846	0.214309	-3.22549
PRDX6	0.369373	12.1816	2.48996	0.0179962	0.214309	-3.22603
USP2	-1.07824	6.07719	-2.48992	0.0179976	0.214309	-3.2261
RNVU1_15	0.863922	4.97562	2.48943	0.0180186	0.214395	-3.22708
UBTD1	-0.532824	7.94094	-2.48929	0.0180243	0.214395	-3.22735
MYBL2	0.555686	10.4619	2.48824	0.0180692	0.214476	-3.22944
GRB14	1.29706	5.39906	2.48809	0.0180756	0.214476	-3.22974
LOC105378604	-0.828353	4.72594	-2.48789	0.0180839	0.214476	-3.23013
METTL13	0.264588	10.1566	2.48769	0.0180926	0.214476	-3.23053
LOC105375124	-0.953647	4.28937	-2.48764	0.0180948	0.214476	-3.23063
BMS1	0.271608	11.9856	2.48762	0.0180954	0.214476	-3.23066
LOC105373510	0.586824	4.01375	2.48746	0.0181024	0.214476	-3.23099
NXN	-0.43098	11.4344	-2.48723	0.0181121	0.214476	-3.23144
GSPT2	0.89498	7.47813	2.48689	0.0181268	0.214476	-3.23212
UBE2M	0.461059	9.92094	2.48685	0.0181284	0.214476	-3.2322
C16orf95	0.736157	5.31375	2.48654	0.0181415	0.214516	-3.23281
MRC1	-0.709529	11.1891	-2.48547	0.0181872	0.214733	-3.23493
UBA2	0.383059	12.1075	2.48529	0.0181951	0.214733	-3.23529
FAM114A1	-0.348588	11.6328	-2.48505	0.0182056	0.214733	-3.23578
HIST1H2BF	0.546157	10.0128	2.48491	0.0182116	0.214733	-3.23605
LOC105374378	1.29208	4.94375	2.48477	0.0182174	0.214733	-3.23632
GLP1R	-1.03655	3.93	-2.48468	0.0182212	0.214733	-3.2365
LOC107984916	-0.607647	9.30719	-2.48449	0.0182295	0.214733	-3.23688
TAP2	-0.531725	12.0922	-2.48361	0.0182674	0.214733	-3.23863
LOC105379477	-0.732588	5.13281	-2.48359	0.0182682	0.214733	-3.23867
CCR6	-0.314706	8.48281	-2.48354	0.0182705	0.214733	-3.23877
FIGNL1	0.477843	10.9072	2.48346	0.0182737	0.214733	-3.23892
LOC613206	-0.638745	2.81	-2.48276	0.0183039	0.214733	-3.24031
FBXO39	-0.971373	4.66062	-2.48271	0.0183059	0.214733	-3.2404
SEMA6B	-0.522353	8.0525	-2.48269	0.0183067	0.214733	-3.24044
LMCD1_AS1	0.577451	4.83344	2.48222	0.0183273	0.214733	-3.24138
DDX58	-0.815137	11.7756	-2.48212	0.0183316	0.214733	-3.24158
LOC646471	-0.338196	8.075	-2.48206	0.0183341	0.214733	-3.2417
SLC9A3_AS1	-0.953843	7.84594	-2.48192	0.0183402	0.214733	-3.24198
ANP32A	0.363137	11.1962	2.48175	0.0183472	0.214733	-3.2423
IFI44L	-1.19396	11.4744	-2.48158	0.0183547	0.214733	-3.24264
LOC102724580	-0.487843	6.5175	-2.48132	0.0183658	0.214746	-3.24315
FAM71E1	1.33231	4.93313	2.4811	0.0183753	0.214746	-3.24359
ZNF584	0.287373	9.16	2.48053	0.0184	0.214921	-3.24472
TSPAN7	1.05682	7.93344	2.47955	0.0184427	0.215305	-3.24667
RIOK1	0.363647	10.4172	2.47895	0.0184685	0.215492	-3.24785
PARD3	0.553843	12.0516	2.4783	0.018497	0.215698	-3.24914
AP5Z1	-0.264471	10.3075	-2.47768	0.0185238	0.215698	-3.25036
NLGN3	-0.622784	5.53781	-2.47755	0.0185296	0.215698	-3.25063
LRP11	-0.575098	11.3978	-2.47707	0.0185505	0.215698	-3.25157
BLCAP	-0.466353	11.5262	-2.47683	0.0185611	0.215698	-3.25205
EEF1A1	0.38702	18.3109	2.47661	0.0185705	0.215698	-3.25248
PTPN11	0.238902	12.9462	2.47654	0.0185735	0.215698	-3.25261
PPIC	-0.48902	10.0569	-2.47651	0.0185751	0.215698	-3.25269
CBX8	0.380706	7.62625	2.47633	0.0185828	0.215698	-3.25304
PLCH1	1.04608	7.94906	2.47606	0.0185948	0.215698	-3.25358
LINC02367	1.0002	5.75469	2.4758	0.0186059	0.215698	-3.25408
UNC5A	-0.845333	4.74625	-2.47565	0.0186126	0.215698	-3.25439
ZNF680	0.598549	10.0453	2.47562	0.0186141	0.215698	-3.25445
PRSS53	-0.551216	7.2325	-2.47538	0.0186244	0.215698	-3.25492
ADGRE5	-0.546902	10.0081	-2.47518	0.018633	0.215698	-3.25531
ALG10B	0.444941	9.41437	2.47473	0.0186527	0.21572	-3.2562
DMBT1P1	-0.310039	5.70062	-2.47469	0.0186545	0.21572	-3.25628
LOC112267859	-1.09106	3.59437	-2.47432	0.0186708	0.215791	-3.25701
RTN4	-0.279647	12.7134	-2.47381	0.0186934	0.215791	-3.25803
LOC102724830	0.758118	3.68875	2.47377	0.0186952	0.215791	-3.25811
TARBP2	0.28051	9.04969	2.47359	0.0187028	0.215791	-3.25845
ARHGAP17	-0.315294	9.7825	-2.47344	0.0187096	0.215791	-3.25876
HIST1H2BC	0.379961	11.7372	2.47316	0.018722	0.215797	-3.25932
LOC101927447	-0.332431	5.28406	-2.4729	0.0187334	0.215797	-3.25983
CCDC28B	0.591922	7.25312	2.47265	0.0187442	0.215797	-3.26031
LOC107984593	-0.585843	4.10344	-2.47254	0.0187492	0.215797	-3.26054
RAET1E	-1.33537	8.10125	-2.47188	0.018778	0.216016	-3.26183
FLVCR1_AS1	1.04102	4.99437	2.47134	0.0188022	0.216125	-3.26291
CCDC170	-0.635725	6.66094	-2.47123	0.0188071	0.216125	-3.26313
DNAJC27_AS1	-0.305922	7.16281	-2.47087	0.0188227	0.216191	-3.26383
LOC105379308	-0.775176	4.33219	-2.46948	0.0188844	0.216624	-3.26658
MCUB	-0.598667	9.59062	-2.4694	0.018888	0.216624	-3.26674
ATP6V1H	-0.369725	10.7163	-2.46936	0.0188899	0.216624	-3.26682
SGIP1	-0.611922	8.66625	-2.46904	0.018904	0.216674	-3.26745
CSF1	-0.692078	9.575	-2.46873	0.0189177	0.216717	-3.26806
HTR7	-1.50039	8.12625	-2.46835	0.0189344	0.216769	-3.2688
EEF1AKMT4	0.555373	8.69438	2.46796	0.0189519	0.216769	-3.26958
LOC107986010	0.662941	7.07219	2.46774	0.0189618	0.216769	-3.27002
LOC105369212	-0.395922	6.065	-2.46755	0.0189702	0.216769	-3.27039
GFRA2	-0.87851	5.39062	-2.46712	0.0189895	0.216769	-3.27125
SAMD5	1.01275	8.25469	2.46691	0.0189986	0.216769	-3.27165
LOC102724030	-0.417686	6.27344	-2.46674	0.0190062	0.216769	-3.27199
STX16_NPEPL1	-0.472157	8.8325	-2.46632	0.019025	0.216769	-3.27282
TTC37	-0.309961	12.35	-2.46624	0.0190284	0.216769	-3.27297
LOC107984391	-1.0469	5.3525	-2.4662	0.0190305	0.216769	-3.27306
ADD1	-0.340706	12.185	-2.46601	0.0190386	0.216769	-3.27342
HIKESHI	-0.39298	9.55656	-2.46598	0.0190402	0.216769	-3.27349
LINC02562	1.0589	5.09187	2.46567	0.0190541	0.216815	-3.2741
KIR3DX1	-0.31698	5.96094	-2.46516	0.0190768	0.216961	-3.2751
PANX2	1.05188	6.54281	2.4648	0.0190931	0.217019	-3.27582
TK2	-0.368118	9.72844	-2.46442	0.0191101	0.217019	-3.27657
RTTN	0.375412	10.6034	2.46385	0.0191354	0.217019	-3.27768
RPLP0	0.400471	15.6088	2.46316	0.0191663	0.217019	-3.27904
WDR45B	0.345216	11.9841	2.46316	0.0191667	0.217019	-3.27906
PHLDB1	-0.501686	10.7828	-2.46273	0.0191856	0.217019	-3.27989
LOC105378751	-0.782824	6.22813	-2.46264	0.0191899	0.217019	-3.28008
LOC107986428	-0.301176	7.06	-2.46236	0.0192024	0.217019	-3.28062
LOC107986656	-0.730039	5.8275	-2.46231	0.0192046	0.217019	-3.28072
LOC100996716	-0.490863	7.66656	-2.46214	0.0192122	0.217019	-3.28105
TMEM63C	1.22345	6.69062	2.46208	0.0192151	0.217019	-3.28118
SLIT2	-0.888235	9.31813	-2.46207	0.0192156	0.217019	-3.2812
LOC389641	0.407216	7.405	2.46199	0.0192191	0.217019	-3.28135
MSX2	-1.03812	7.0825	-2.46187	0.0192246	0.217019	-3.28159
LOC101929227	-0.287412	6.56531	-2.46118	0.0192556	0.217019	-3.28295
XRRA1	-0.559647	9.95469	-2.46105	0.0192616	0.217019	-3.28321
KCNIP4	1.10902	6.8125	2.46103	0.0192626	0.217019	-3.28325
CYTH3	-0.458196	10.3112	-2.4609	0.0192683	0.217019	-3.2835
LOC107984546	-0.420667	7.82719	-2.4606	0.019282	0.217019	-3.2841
ADARB1	-0.601922	10.1216	-2.46045	0.0192884	0.217019	-3.28438
CLDN10	2.15561	5.8725	2.46033	0.0192939	0.217019	-3.28462
SSH3	-0.513529	9.96719	-2.46023	0.0192984	0.217019	-3.28482
TLR7	-0.284824	8.65469	-2.45943	0.0193347	0.217286	-3.2864
HIST3H2BB	0.954196	8.76625	2.45927	0.019342	0.217286	-3.28671
NMNAT1	-0.274706	9.61406	-2.45851	0.0193764	0.217408	-3.2882
IL12A	0.983608	3.88187	2.45842	0.0193805	0.217408	-3.28838
DDX12P	0.614863	8.90531	2.45838	0.0193824	0.217408	-3.28846
GPATCH3	-0.384235	8.27187	-2.45797	0.0194012	0.217484	-3.28928
PSMD3	0.552235	12.0294	2.45686	0.0194517	0.217484	-3.29146
LOC107986009	0.957686	4.19344	2.4568	0.0194544	0.217484	-3.29158
LOC102724507	-1.10733	4.43906	-2.45665	0.019461	0.217484	-3.29187
LOC105379337	-0.655765	5.22562	-2.45643	0.0194713	0.217484	-3.29231
GPSM3	-0.537608	8.06906	-2.45639	0.0194732	0.217484	-3.29239
SLC11A1	-0.692863	9.33125	-2.45636	0.0194745	0.217484	-3.29245
TUSC1	-0.719176	8.12594	-2.4561	0.0194861	0.217484	-3.29295
CHAC2	0.600902	7.14656	2.45562	0.0195079	0.217484	-3.29389
WWC1	-0.509059	10.1816	-2.45559	0.0195094	0.217484	-3.29395
NR2F2_AS1	-0.659176	4.63781	-2.45534	0.019521	0.217484	-3.29445
HPDL	1.19118	5.92281	2.4553	0.0195227	0.217484	-3.29453
SHC1	-0.414706	12.4097	-2.45519	0.0195278	0.217484	-3.29475
TPD52	0.662157	11.1084	2.45508	0.0195326	0.217484	-3.29495
ALOX5AP	-0.691451	8.56	-2.45483	0.0195442	0.217484	-3.29545
NPY4R	-1.24631	6.19656	-2.45477	0.019547	0.217484	-3.29557
LY75	0.682078	10.7197	2.45453	0.0195582	0.217498	-3.29605
PRR3	0.44251	8.12375	2.45406	0.0195796	0.217627	-3.29697
AMPD3	-0.560902	10.4047	-2.45186	0.0196806	0.218583	-3.30129
BRI3BP	0.424627	8.39625	2.45174	0.0196862	0.218583	-3.30153
DHRSX	-0.407725	8.77406	-2.45118	0.0197119	0.218583	-3.30263
LOC107984763	0.44298	6.25	2.45109	0.0197162	0.218583	-3.30281
LOC101928389	-0.502863	6.09219	-2.45104	0.0197183	0.218583	-3.3029
PCCB	0.450353	10.2112	2.45089	0.0197251	0.218583	-3.30319
GOLGA8H	-0.544157	6.49625	-2.45053	0.0197421	0.218661	-3.30391
SIGLEC17P	-0.964196	3.63844	-2.45027	0.0197541	0.218684	-3.30442
SOD1	0.436235	11.9138	2.44964	0.019783	0.218894	-3.30565
ARPP21	-1.46518	3.84563	-2.44929	0.019799	0.218961	-3.30633
LOC107986302	-0.640118	5.40594	-2.44829	0.0198457	0.219368	-3.30831
LOC100419583	-0.528039	10.5928	-2.44767	0.0198744	0.21937	-3.30953
LILRB3	-0.471294	8.45562	-2.44755	0.0198798	0.21937	-3.30975
LOC102724058	-0.601843	3.06094	-2.4474	0.019887	0.21937	-3.31006
WDR1	-0.386314	13.1234	-2.44726	0.0198932	0.21937	-3.31032
[truncated: 20,043 more rows]

## Sheet: Table S2D
GO enrichment of differentially expressed mRNA in laryngeal carcinoma with lymphatic metastasis
Category	Term	Count	%	PValue	Genes	List Total	Pop Hits	Pop Total	Fold Enrichment	Bonferroni	Benjamini	FDR
GOTERM_BP_DIRECT	GO:0045214~sarcomere organization	8	1.9656	5.00312e-06	88, 27063, 442721, 3880, 7139, 4621, 825, 3856	331	31	14443	11.2605	0.00892554	0.00896559	0.00896559
GOTERM_BP_DIRECT	GO:0007268~chemical synaptic transmission	13	3.1941	0.000435062	6530, 1143, 3363, 22871, 57502, 2898, 1621, 774, 2257, 8448, 2917, 6327, 6857	331	166	14443	3.41716	0.541503	0.389816	0.389816
GOTERM_BP_DIRECT	GO:0006936~muscle contraction	7	1.7199	0.00262453	88, 127294, 442721, 7139, 4621, 5348, 3270	331	61	14443	5.00723	0.990989	1	1
GOTERM_BP_DIRECT	GO:0007218~neuropeptide signaling pathway	6	1.4742	0.00384288	387129, 56413, 57537, 5443, 4922, 2825	331	46	14443	5.69145	0.998992	1	1
GOTERM_BP_DIRECT	GO:0001916~positive regulation of T cell mediated cytotoxicity	5	1.2285	0.00649304	909, 80329, 913, 135250, 353091	331	33	14443	6.61128	0.999991	1	1
GOTERM_BP_DIRECT	GO:0034765~regulation of ion transmembrane transport	8	1.9656	0.00715799	781, 170850, 774, 3772, 259232, 131096, 3756, 9022	331	98	14443	3.562	0.999997	1	1
GOTERM_BP_DIRECT	GO:0051715~cytolysis in other organism	3	0.737101	0.00734659	115362, 84659, 2633	331	6	14443	21.8172	0.999998	1	1
GOTERM_BP_DIRECT	GO:0015718~monocarboxylic acid transport	4	0.982801	0.00872974	159963, 6567, 151473, 6538	331	19	14443	9.1862	1	1	1
GOTERM_BP_DIRECT	GO:0006811~ion transport	8	1.9656	0.0119108	26507, 159963, 6579, 1143, 51090, 5348, 9071, 6549	331	108	14443	3.23218	1	1	1
GOTERM_BP_DIRECT	GO:0007548~sex differentiation	3	0.737101	0.0168503	7476, 8999, 10655	331	9	14443	14.5448	1	1	1

## Sheet: Table S2E
Differentially expressed gene							Differentially expressed protein
Protein ID	Description	Gene Ontology (cellular component)	logFC	P.Value	adj.P.Val		Gene name	Description	Gene Ontology (cellular component)	logFC	P.Value	adj.P.Val			Gene
REREP3			-2.98298	6.19846e-05	0.0414798		MCM3	DNA replication licensing factor MCM3 (EC 3.6.4.12) (DNA polymerase alpha holoenzyme-associated protein P1) (P1-MCM3) (RLF subunit beta) (p102)	alpha DNA polymerase:primase complex [GO:0005658]; centrosome [GO:0005813]; chromosome, telomeric region [GO:0000781]; CMG complex [GO:0071162]; MCM complex [GO:0042555]; membrane [GO:0016020]; nucleoplasm [GO:0005654]; nucleus [GO:0005634]; perinuclear region of cytoplasm [GO:0048471]	0.781446	1.03835e-05	0.00960923				Cytosol	membrane	Nucleus	Cytoskeleton	Mitochondrion	Golgi apparatus	Lysosome
PRR9	Proline-rich protein 9		-2.7449	0.0140909	0.19569		RIF1	Telomere-associated protein RIF1 (Rap1-interacting factor 1 homolog)	chromatin [GO:0000785]; chromosome, telomeric repeat region [GO:0140445]; condensed chromosome [GO:0000793]; cytoplasm [GO:0005737]; female pronucleus [GO:0001939]; male pronucleus [GO:0001940]; nuclear membrane [GO:0031965]; nucleoplasm [GO:0005654]; nucleus [GO:0005634]; plasma membrane [GO:0005886]; site of double-strand break [GO:0035861]; spindle midzone [GO:0051233]	0.668464	1.62969e-05	0.00960923			UP	48	59	33	9	10	10	2
ACTC1	Actin, alpha cardiac muscle 1 (EC 3.6.4.-) (Alpha-cardiac actin) [Cleaved into: Actin, alpha cardiac muscle 1, intermediate form]	actin filament [GO:0005884]; blood microparticle [GO:0072562]; cell body [GO:0044297]; cytoplasm [GO:0005737]; cytosol [GO:0005829]; extracellular exosome [GO:0070062]; extracellular space [GO:0005615]; filopodium [GO:0030175]; focal adhesion [GO:0005925]; glutamatergic synapse [GO:0098978]; I band [GO:0031674]; lamellipodium [GO:0030027]; membrane [GO:0016020]; sarcomere [GO:0030017]	-2.30941	0.0443785	0.289478		MCM4	DNA replication licensing factor MCM4 (EC 3.6.4.12) (CDC21 homolog) (P1-CDC21)	chromosome, telomeric region [GO:0000781]; CMG complex [GO:0071162]; MCM complex [GO:0042555]; membrane [GO:0016020]; nucleoplasm [GO:0005654]; nucleus [GO:0005634]	0.730875	2.14438e-05	0.00960923			Down	35	55	23	5	5	7	2
LOC105371553			-1.99349	0.0165011	0.207298		DDX47	Probable ATP-dependent RNA helicase DDX47 (EC 3.6.4.13) (DEAD box protein 47)	membrane [GO:0016020]; nucleolus [GO:0005730]; nucleoplasm [GO:0005654]	0.675754	2.18893e-05	0.00960923
SORCS2	VPS10 domain-containing receptor SorCS2 [Cleaved into: SorCS2 122 kDa chain; SorCS2 104 kDa chain; SorCS2 18 kDa chain]	cytosol [GO:0005829]; dendritic spine [GO:0043197]; early endosome membrane [GO:0031901]; intracellular membrane-bounded organelle [GO:0043231]; membrane [GO:0016020]; perikaryon [GO:0043204]; postsynaptic density membrane [GO:0098839]; recycling endosome membrane [GO:0055038]	-1.95961	0.000101622	0.0461307		MCM5	DNA replication licensing factor MCM5 (EC 3.6.4.12) (CDC46 homolog) (P1-CDC46)	chromosome, telomeric region [GO:0000781]; CMG complex [GO:0071162]; MCM complex [GO:0042555]; membrane [GO:0016020]; nucleoplasm [GO:0005654]; nucleus [GO:0005634]	0.779027	2.24254e-05	0.00960923			Protein
SLC6A2	Sodium-dependent noradrenaline transporter (Norepinephrine transporter) (NET) (Solute carrier family 6 member 2)	cell surface [GO:0009986]; membrane [GO:0016020]; membrane raft [GO:0045121]; neuron projection [GO:0043005]; neuronal cell body membrane [GO:0032809]; plasma membrane [GO:0005886]; presynaptic membrane [GO:0042734]	-1.92682	0.0139694	0.195383		MCM2	DNA replication licensing factor MCM2 (EC 3.6.4.12) (Minichromosome maintenance protein 2 homolog) (Nuclear protein BM28)	chromatin [GO:0000785]; chromosome, telomeric region [GO:0000781]; CMG complex [GO:0071162]; cytoplasm [GO:0005737]; MCM complex [GO:0042555]; nuclear origin of replication recognition complex [GO:0005664]; nucleoplasm [GO:0005654]; nucleus [GO:0005634]	0.745071	2.26373e-05	0.00960923				Cytosol	membrane	Nucleus	Cytoskeleton	Mitochondrion	Golgi apparatus	Lysosome
LOC105376208			-1.90678	0.0048245	0.132921		EPCAM	Epithelial cell adhesion molecule (Ep-CAM) (Adenocarcinoma-associated antigen) (Cell surface glycoprotein Trop-1) (Epithelial cell surface antigen) (Epithelial glycoprotein) (EGP) (Epithelial glycoprotein 314) (EGP314) (hEGP314) (KS 1/4 antigen) (KSA) (Major gastrointestinal tumor-associated protein GA733-2) (Tumor-associated calcium signal transducer 1) (CD antigen CD326)	apical plasma membrane [GO:0016324]; basolateral plasma membrane [GO:0016323]; bicellular tight junction [GO:0005923]; cell surface [GO:0009986]; extracellular exosome [GO:0070062]; lateral plasma membrane [GO:0016328]; plasma membrane [GO:0005886]	1.4585	2.61148e-05	0.00960923			UP	17	15	26	2	11	0	2
ACTN2	Alpha-actinin-2 (Alpha-actinin skeletal muscle isoform 2) (F-actin cross-linking protein)	actin filament [GO:0005884]; cell junction [GO:0030054]; cell projection [GO:0042995]; cortical actin cytoskeleton [GO:0030864]; cytoskeleton [GO:0005856]; cytosol [GO:0005829]; dendritic spine [GO:0043197]; extracellular exosome [GO:0070062]; extracellular region [GO:0005576]; filopodium [GO:0030175]; focal adhesion [GO:0005925]; platelet alpha granule lumen [GO:0031093]; pseudopodium [GO:003114…	-1.86992	0.020932	0.222723		MAD2L1	Mitotic spindle assembly checkpoint protein MAD2A (HsMAD2) (Mitotic arrest deficient 2-like protein 1) (MAD2-like protein 1)	cytoplasm [GO:0005737]; cytosol [GO:0005829]; kinetochore [GO:0000776]; mitotic checkpoint complex [GO:0033597]; mitotic spindle [GO:0072686]; mitotic spindle assembly checkpoint MAD1-MAD2 complex [GO:1990728]; nuclear pore nuclear basket [GO:0044615]; nucleoplasm [GO:0005654]; nucleus [GO:0005634]; perinuclear region of cytoplasm [GO:0048471]; spindle pole [GO:0000922]	0.586169	2.68378e-05	0.00960923			Down	78	39	27	21	7	7	3
LGALS9C	Galectin-9C (Gal-9C) (Galectin-9-like protein B)	cytosol [GO:0005829]; nucleus [GO:0005634]	-1.86004	0.00273793	0.109075		MCM7	DNA replication licensing factor MCM7 (EC 3.6.4.12) (CDC47 homolog) (P1.1-MCM3)	chromatin [GO:0000785]; chromosome, telomeric region [GO:0000781]; CMG complex [GO:0071162]; cytosol [GO:0005829]; MCM complex [GO:0042555]; membrane [GO:0016020]; nucleoplasm [GO:0005654]; nucleus [GO:0005634]	0.717383	3.74688e-05	0.0111229
CDSN	Corneodesmosin (S protein)	cell-cell junction [GO:0005911]; cornified envelope [GO:0001533]; desmosome [GO:0030057]; extracellular region [GO:0005576]; plasma membrane [GO:0005886]	-1.85631	0.0119062	0.185676		MCM6	DNA replication licensing factor MCM6 (EC 3.6.4.12) (p105MCM)	chromosome, telomeric region [GO:0000781]; CMG complex [GO:0071162]; MCM complex [GO:0042555]; nucleoplasm [GO:0005654]; nucleus [GO:0005634]	0.789809	4.16838e-05	0.0111229
GPR1			-1.85573	8.60466e-05	0.0444194		LIG1	DNA ligase 1 (EC 6.5.1.1) (DNA ligase I) (Polydeoxyribonucleotide synthase [ATP] 1)	intracellular membrane-bounded organelle [GO:0043231]; mitochondrion [GO:0005739]; nucleoplasm [GO:0005654]; nucleus [GO:0005634]	0.715582	4.78688e-05	0.0111229
LOC105374798			-1.85486	0.0235853	0.233218		FCHSD1	F-BAR and double SH3 domains protein 1 (Protein nervous wreck 2) (NWK2)	cell projection [GO:0042995]; cuticular plate [GO:0032437]; neuromuscular junction [GO:0031594]; perikaryon [GO:0043204]; recycling endosome [GO:0055037]	-0.782174	5.27875e-05	0.0111229
MIR31HG			-1.84537	0.0280945	0.246769		CST3	Cystatin-C (Cystatin-3) (Gamma-trace) (Neuroendocrine basic polypeptide) (Post-gamma-globulin)	cytoplasm [GO:0005737]; endoplasmic reticulum [GO:0005783]; endoplasmic reticulum lumen [GO:0005788]; extracellular exosome [GO:0070062]; extracellular region [GO:0005576]; extracellular space [GO:0005615]; ficolin-1-rich granule lumen [GO:1904813]; Golgi apparatus [GO:0005794]; plasma membrane [GO:0005886]; tertiary granule lumen [GO:1904724]; vesicle [GO:0031982]	-0.646275	5.32552e-05	0.0111229
LOC105370721			-1.83329	6.43812e-05	0.0417361		HOMER3	Homer protein homolog 3 (Homer-3)	basal part of cell [GO:0045178]; cytoplasm [GO:0005737]; cytosol [GO:0005829]; dendrite [GO:0030425]; glutamatergic synapse [GO:0098978]; plasma membrane [GO:0005886]; postsynaptic density [GO:0014069]	-0.649971	6.23481e-05	0.0123509
JPH2	Junctophilin-2 (JP-2) (Junctophilin type 2) [Cleaved into: Junctophilin-2 N-terminal fragment (JP2NT)]	endoplasmic reticulum membrane [GO:0005789]; junctional membrane complex [GO:0030314]; junctional sarcoplasmic reticulum membrane [GO:0014701]; nucleus [GO:0005634]; plasma membrane [GO:0005886]; sarcoplasmic reticulum [GO:0016529]; Z disc [GO:0030018]	-1.81337	0.000203611	0.0525606		CYB5R1	NADH-cytochrome b5 reductase 1 (b5R.1) (EC 1.6.2.2) (Humb5R2) (NAD(P)H:quinone oxidoreductase type 3 polypeptide A2)	cytosol [GO:0005829]; endoplasmic reticulum membrane [GO:0005789]; extracellular exosome [GO:0070062]; membrane [GO:0016020]; mitochondrion [GO:0005739]; plasma membrane [GO:0005886]; platelet alpha granule membrane [GO:0031092]	-0.699776	7.21179e-05	0.0128656
CNGB1	Cyclic nucleotide-gated cation channel beta-1 (Cyclic nucleotide-gated cation channel 4) (CNG channel 4) (CNG-4) (CNG4) (Cyclic nucleotide-gated cation channel gamma) (Cyclic nucleotide-gated cation channel modulatory subunit) (Cyclic nucleotide-gated channel beta-1) (CNG channel beta-1) (Glutamic acid-rich protein) (GARP)	ciliary membrane [GO:0060170]; Golgi-associated vesicle membrane [GO:0030660]; intracellular cyclic nucleotide activated cation channel complex [GO:0017071]; photoreceptor outer segment [GO:0001750]; plasma membrane [GO:0005886]; transmembrane transporter complex [GO:1902495]	-1.81114	0.0338325	0.263034		STRIP2	Striatin-interacting protein 2 (Protein FAM40B)	cytoplasm [GO:0005737]; cytosol [GO:0005829]	-0.907579	8.19189e-05	0.0132829
CPA4	Carboxypeptidase A4 (EC 3.4.17.-) (Carboxypeptidase A3)	extracellular space [GO:0005615]	-1.79984	0.0114245	0.184158		RPL3L	Ribosomal protein uL3-like (60S ribosomal protein L3-like) (Large ribosomal subunit protein uL3-like)	cytosolic large ribosomal subunit [GO:0022625]; membrane [GO:0016020]; ribosome [GO:0005840]	-0.909085	9.44558e-05	0.0137887
LOC105375503			-1.79373	0.00472839	0.131257		CA2	Carbonic anhydrase 2 (EC 4.2.1.1) (Carbonate dehydratase II) (Carbonic anhydrase C) (CAC) (Carbonic anhydrase II) (CA-II) (Cyanamide hydratase CA2) (EC 4.2.1.69)	apical part of cell [GO:0045177]; cytoplasm [GO:0005737]; cytosol [GO:0005829]; extracellular exosome [GO:0070062]; myelin sheath [GO:0043209]; plasma membrane [GO:0005886]	-1.15842	0.000127958	0.0157724
LGALS9B	Galectin-9B (Gal-9B) (Galectin-9-like protein A)	cytosol [GO:0005829]; nucleus [GO:0005634]	-1.77302	0.00596503	0.139275		AFM	Afamin (Alpha-albumin) (Alpha-Alb)	blood microparticle [GO:0072562]; cytoplasm [GO:0005737]; extracellular exosome [GO:0070062]; extracellular region [GO:0005576]; extracellular space [GO:0005615]	-0.683012	0.000167143	0.0161351
GPR78	G-protein coupled receptor 78	plasma membrane [GO:0005886]	-1.77173	0.0110786	0.182365		CASP14	Caspase-14 (CASP-14) (EC 3.4.22.-) [Cleaved into: Caspase-14 subunit p17, mature form; Caspase-14 subunit p10, mature form; Caspase-14 subunit p20, intermediate form; Caspase-14 subunit p8, intermediate form]	cornified envelope [GO:0001533]; cytoplasm [GO:0005737]; cytosol [GO:0005829]; keratin filament [GO:0045095]; mitochondrion [GO:0005739]; nucleoplasm [GO:0005654]; nucleus [GO:0005634]	-2.28834	0.00016951	0.0161351
PPP2R2C	Serine/threonine-protein phosphatase 2A 55 kDa regulatory subunit B gamma isoform (IMYPNO1) (PP2A subunit B isoform B55-gamma) (PP2A subunit B isoform PR55-gamma) (PP2A subunit B isoform R2-gamma) (PP2A subunit B isoform gamma)	cytosol [GO:0005829]; protein phosphatase type 2A complex [GO:0000159]	-1.75412	0.00229939	0.101884		TK1	Thymidine kinase, cytosolic (EC 2.7.1.21)	cytosol [GO:0005829]; nucleus [GO:0005634]	0.730129	0.000190134	0.0173689
RRAD	GTP-binding protein RAD (RAD1) (Ras associated with diabetes)	cytosol [GO:0005829]; plasma membrane [GO:0005886]	-1.73784	0.00564776	0.138334		MGST1	Microsomal glutathione S-transferase 1 (Microsomal GST-1) (EC 2.5.1.18) (Microsomal GST-I)	azurophil granule membrane [GO:0035577]; endoplasmic reticulum [GO:0005783]; endoplasmic reticulum membrane [GO:0005789]; membrane [GO:0016020]; mitochondrial outer membrane [GO:0005741]; mitochondrion [GO:0005739]; peroxisomal membrane [GO:0005778]; plasma membrane [GO:0005886]	1.40862	0.00019581	0.01752
ELAVL2	ELAV-like protein 2 (ELAV-like neuronal protein 1) (Hu-antigen B) (HuB) (Nervous system-specific RNA-binding protein Hel-N1)	ribonucleoprotein complex [GO:1990904]	-1.708	0.011937	0.185676		FETUB	Fetuin-B (16G2) (Fetuin-like protein IRL685) (Gugu)	extracellular exosome [GO:0070062]; extracellular region [GO:0005576]	-0.594784	0.000202263	0.01752
GSDMC	Gasdermin-C (Melanoma-derived leucine zipper-containing extranuclear factor) [Cleaved into: Gasdermin-C, N-terminal (GSDMC-NT); Gasdermin-C, C-terminal (GSDMC-CT)]	cytoplasm [GO:0005737]; cytosol [GO:0005829]; plasma membrane [GO:0005886]	-1.68478	0.00685974	0.147884		KRT10	Keratin, type I cytoskeletal 10 (Cytokeratin-10) (CK-10) (Keratin-10) (K10)	cell surface [GO:0009986]; cornified envelope [GO:0001533]; cytoplasm [GO:0005737]; cytosol [GO:0005829]; extracellular exosome [GO:0070062]; extracellular space [GO:0005615]; intermediate filament [GO:0005882]; keratin filament [GO:0045095]; membrane [GO:0016020]; nucleus [GO:0005634]	-2.13726	0.000209575	0.0177055
TSPAN10	Tetraspanin-10 (Tspan-10) (Oculospanin)	membrane [GO:0016020]	-1.6789	0.0035606	0.120233		RYR1	Ryanodine receptor 1 (RYR-1) (RyR1) (Skeletal muscle calcium release channel) (Skeletal muscle ryanodine receptor) (Skeletal muscle-type ryanodine receptor) (Type 1 ryanodine receptor)	calcium channel complex [GO:0034704]; cell cortex [GO:0005938]; cytoplasm [GO:0005737]; extracellular exosome [GO:0070062]; I band [GO:0031674]; junctional sarcoplasmic reticulum membrane [GO:0014701]; organelle membrane [GO:0031090]; plasma membrane [GO:0005886]; ryanodine receptor complex [GO:1990425]; sarcolemma [GO:0042383]; sarcoplasmic reticulum [GO:0016529]; sarcoplasmic reticulum membrane…	-0.666118	0.000219544	0.0181401
HEPHL1	Ferroxidase HEPHL1 (EC 1.16.3.1) (Hephaestin-like protein 1)	plasma membrane [GO:0005886]	-1.67702	0.0459884	0.294403		XIRP1	Xin actin-binding repeat-containing protein 1 (Cardiomyopathy-associated protein 1)	anchoring junction [GO:0070161]	-0.70703	0.000250561	0.0196064
ERAP2	Endoplasmic reticulum aminopeptidase 2 (EC 3.4.11.-) (Leukocyte-derived arginine aminopeptidase) (L-RAP)	cytoplasm [GO:0005737]; endoplasmic reticulum lumen [GO:0005788]; endoplasmic reticulum membrane [GO:0005789]	-1.67639	0.00199307	0.0955832		RRAD	GTP-binding protein RAD (RAD1) (Ras associated with diabetes)	cytosol [GO:0005829]; plasma membrane [GO:0005886]	-0.886325	0.000255543	0.0196064
PSAPL1	Proactivator polypeptide-like 1 [Cleaved into: Saposin A-like; Saposin B-Val-like; Saposin B-like; Saposin C-like; Saposin D-like]	cytosol [GO:0005829]; extracellular region [GO:0005576]; lysosome [GO:0005764]	-1.676	0.00587239	0.139036		TYMS	Thymidylate synthase (TS) (TSase) (EC 2.1.1.45)	cytoplasm [GO:0005737]; cytosol [GO:0005829]; mitochondrial inner membrane [GO:0005743]; mitochondrial matrix [GO:0005759]; mitochondrion [GO:0005739]; nucleolus [GO:0005730]; nucleus [GO:0005634]	0.696531	0.000300414	0.0206091
RNASE7	Ribonuclease 7 (RNase 7) (EC 3.1.27.-) (Skin-derived antimicrobial protein 2) (SAP-2)	cytoplasm [GO:0005737]; extracellular region [GO:0005576]; extracellular space [GO:0005615]	-1.66784	0.0409559	0.282008		CCL14	C-C motif chemokine 14 (Chemokine CC-1/CC-3) (HCC-1/HCC-3) (HCC-1(1-74)) (NCC-2) (Small-inducible cytokine A14) [Cleaved into: HCC-1(3-74); HCC-1(4-74); HCC-1(9-74)]	extracellular space [GO:0005615]	-0.642185	0.000302587	0.0206091
LOC105374715			-1.66004	0.0200366	0.220043		ABLIM2	Actin-binding LIM protein 2 (abLIM-2) (Actin-binding LIM protein family member 2)	actin cytoskeleton [GO:0015629]; cytoplasm [GO:0005737]	-0.712111	0.000309802	0.0206091
KNDC1	Kinase non-catalytic C-lobe domain-containing protein 1 (KIND domain-containing protein 1) (Cerebral protein 9) (Protein very KIND) (v-KIND) (Ras-GEF domain-containing family member 2)	dendrite [GO:0030425]; guanyl-nucleotide exchange factor complex [GO:0032045]; neuronal cell body [GO:0043025]; perikaryon [GO:0043204]	-1.65145	0.0151681	0.201281		PLCH2	1-phosphatidylinositol 4,5-bisphosphate phosphodiesterase eta-2 (EC 3.1.4.11) (Phosphoinositide phospholipase C-eta-2) (Phosphoinositide phospholipase C-like 4) (PLC-L4) (Phospholipase C-like protein 4) (Phospholipase C-eta-2) (PLC-eta2)	cytoplasm [GO:0005737]; plasma membrane [GO:0005886]	-0.661415	0.000313709	0.0206091
NLGN4X	Neuroligin-4, X-linked (Neuroligin X) (HNLX)	asymmetric, glutamatergic, excitatory synapse [GO:0098985]; cell surface [GO:0009986]; dendrite [GO:0030425]; excitatory synapse [GO:0060076]; membrane [GO:0016020]; plasma membrane [GO:0005886]; postsynaptic density membrane [GO:0098839]; presynapse [GO:0098793]; symmetric, GABA-ergic, inhibitory synapse [GO:0098983]; synapse [GO:0045202]	-1.63702	0.00525738	0.136588		EEF1A2	Elongation factor 1-alpha 2 (EF-1-alpha-2) (Eukaryotic elongation factor 1 A-2) (eEF1A-2) (Statin-S1)	cytoplasm [GO:0005737]; cytoplasmic side of lysosomal membrane [GO:0098574]; eukaryotic translation elongation factor 1 complex [GO:0005853]; synapse [GO:0045202]	-0.627852	0.000327459	0.0208658
ANKRD1	Ankyrin repeat domain-containing protein 1 (Cardiac ankyrin repeat protein) (Cytokine-inducible gene C-193 protein) (Cytokine-inducible nuclear protein)	cytoplasm [GO:0005737]; cytosol [GO:0005829]; fibrillar center [GO:0001650]; I band [GO:0031674]; nucleoplasm [GO:0005654]; nucleus [GO:0005634]; transcription regulator complex [GO:0005667]	-1.62639	0.0305615	0.254864		CAV3	Caveolin-3 (M-caveolin)	caveola [GO:0005901]; cell surface [GO:0009986]; dystrophin-associated glycoprotein complex [GO:0016010]; endoplasmic reticulum [GO:0005783]; Golgi membrane [GO:0000139]; intercalated disc [GO:0014704]; intracellular membrane-bounded organelle [GO:0043231]; membrane raft [GO:0045121]; neuromuscular junction [GO:0031594]; plasma membrane [GO:0005886]; sarcolemma [GO:0042383]; T-tubule [GO:0030315]…	-1.30476	0.000337912	0.0213509
VSIG8	V-set and immunoglobulin domain-containing protein 8	membrane [GO:0016020]	-1.62094	0.041638	0.283429		C1orf35			0.61042	0.000348521	0.0214326
LOC101928039			-1.616	0.00158154	0.0879386		CASP4	Caspase-4 (CASP-4) (EC 3.4.22.57) (ICE and Ced-3 homolog 2) (ICH-2) (ICE(rel)-II) (Mih1) (Protease TX) [Cleaved into: Caspase-4 subunit p10; Caspase-4 subunit p20]	canonical inflammasome complex [GO:0061702]; cytosol [GO:0005829]; endoplasmic reticulum [GO:0005783]; endoplasmic reticulum membrane [GO:0005789]; extracellular region [GO:0005576]; mitochondrion [GO:0005739]; non-canonical inflammasome complex [GO:0160074]; plasma membrane [GO:0005886]; protein-containing complex [GO:0032991]	-0.67484	0.000401127	0.022849
STEAP4	Metalloreductase STEAP4 (EC 1.16.1.9) (Six-transmembrane epithelial antigen of prostate 4) (SixTransMembrane protein of prostate 2) (Tumor necrosis factor, alpha-induced protein 9)	early endosome membrane [GO:0031901]; endosome [GO:0005768]; extracellular exosome [GO:0070062]; Golgi membrane [GO:0000139]; membrane [GO:0016020]; nucleoplasm [GO:0005654]; plasma membrane [GO:0005886]	-1.60753	0.0168945	0.209104		ATAD2	ATPase family AAA domain-containing protein 2 (EC 3.6.1.-) (AAA nuclear coregulator cancer-associated protein) (ANCCA)	extracellular exosome [GO:0070062]; nucleoplasm [GO:0005654]; nucleus [GO:0005634]	0.59668	0.000470109	0.0243843
WNT7A	Protein Wnt-7a	cell surface [GO:0009986]; endocytic vesicle membrane [GO:0030666]; endoplasmic reticulum lumen [GO:0005788]; extracellular exosome [GO:0070062]; extracellular matrix [GO:0031012]; extracellular region [GO:0005576]; extracellular space [GO:0005615]; glutamatergic synapse [GO:0098978]; Golgi lumen [GO:0005796]; plasma membrane [GO:0005886]; presynapse [GO:0098793]; Schaffer collateral - CA1 synaps…	-1.59369	0.0102093	0.176436		PARL	Presenilin-associated rhomboid-like protein, mitochondrial (EC 3.4.21.105) (Mitochondrial intramembrane cleaving protease PARL) [Cleaved into: P-beta (Pbeta)]	mitochondrial inner membrane [GO:0005743]; mitochondrion [GO:0005739]; nucleus [GO:0005634]	0.669098	0.000476115	0.0243843
VEGFC	Vascular endothelial growth factor C (VEGF-C) (Flt4 ligand) (Flt4-L) (Vascular endothelial growth factor-related protein) (VRP)	extracellular region [GO:0005576]; extracellular space [GO:0005615]; membrane [GO:0016020]; platelet alpha granule lumen [GO:0031093]	-1.58176	0.000146815	0.0469832		GINS3	DNA replication complex GINS protein PSF3 (GINS complex subunit 3)	CMG complex [GO:0071162]; GINS complex [GO:0000811]; nucleoplasm [GO:0005654]; nucleus [GO:0005634]	0.64681	0.000493665	0.0247458
POU3F1	POU domain, class 3, transcription factor 1 (Octamer-binding protein 6) (Oct-6) (Octamer-binding transcription factor 6) (OTF-6) (POU domain transcription factor SCIP)	chromatin [GO:0000785]; nucleoplasm [GO:0005654]; nucleus [GO:0005634]; transcription regulator complex [GO:0005667]	-1.57333	0.0117289	0.184852		DSG2	Desmoglein-2 (Cadherin family member 5) (HDGC)	cell junction [GO:0030054]; cell surface [GO:0009986]; cell-cell junction [GO:0005911]; cornified envelope [GO:0001533]; desmosome [GO:0030057]; extracellular exosome [GO:0070062]; intercalated disc [GO:0014704]; intracellular membrane-bounded organelle [GO:0043231]; plasma membrane [GO:0005886]	0.604266	0.000504241	0.0251085
HOXC13_AS			-1.56416	0.0177572	0.213421		MYOT	Myotilin (57 kDa cytoskeletal protein) (Myofibrillar titin-like Ig domains protein) (Titin immunoglobulin domain protein)	actin cytoskeleton [GO:0015629]; axon [GO:0030424]; neuronal cell body [GO:0043025]; plasma membrane [GO:0005886]; sarcolemma [GO:0042383]; Z disc [GO:0030018]	-0.836979	0.000606682	0.0278584
KRT10	Keratin, type I cytoskeletal 10 (Cytokeratin-10) (CK-10) (Keratin-10) (K10)	cell surface [GO:0009986]; cornified envelope [GO:0001533]; cytoplasm [GO:0005737]; cytosol [GO:0005829]; extracellular exosome [GO:0070062]; extracellular space [GO:0005615]; intermediate filament [GO:0005882]; keratin filament [GO:0045095]; membrane [GO:0016020]; nucleus [GO:0005634]	-1.55851	0.0458361	0.294197		SLURP1	Secreted Ly-6/uPAR-related protein 1 (SLURP-1) (ARS component B) (ARS(component B)-81/S) (Anti-neoplastic urinary protein) (ANUP)	extracellular exosome [GO:0070062]; extracellular region [GO:0005576]; extracellular space [GO:0005615]	-1.05087	0.000642832	0.0282082
SFRP1	Secreted frizzled-related protein 1 (FRP-1) (sFRP-1) (Secreted apoptosis-related protein 2) (SARP-2)	cell surface [GO:0009986]; collagen-containing extracellular matrix [GO:0062023]; cytosol [GO:0005829]; extracellular exosome [GO:0070062]; extracellular region [GO:0005576]; extracellular space [GO:0005615]; plasma membrane [GO:0005886]	-1.55404	0.0433432	0.287403		TOP2A	DNA topoisomerase 2-alpha (EC 5.6.2.2) (DNA topoisomerase II, alpha isozyme)	chromosome, centromeric region [GO:0000775]; condensed chromosome [GO:0000793]; cytoplasm [GO:0005737]; DNA topoisomerase type II (double strand cut, ATP-hydrolyzing) complex [GO:0009330]; male germ cell nucleus [GO:0001673]; nucleolus [GO:0005730]; nucleoplasm [GO:0005654]; nucleus [GO:0005634]; protein-containing complex [GO:0032991]; ribonucleoprotein complex [GO:1990904]	0.859681	0.000645274	0.0282082
PCDH7	Protocadherin-7 (Brain-heart protocadherin) (BH-Pcdh)	plasma membrane [GO:0005886]; platelet alpha granule membrane [GO:0031092]	-1.55298	0.00118788	0.0832636		HRG	Histidine-rich glycoprotein (Histidine-proline-rich glycoprotein) (HPRG)	blood microparticle [GO:0072562]; cell surface [GO:0009986]; collagen-containing extracellular matrix [GO:0062023]; endolysosome [GO:0036019]; extracellular exosome [GO:0070062]; extracellular region [GO:0005576]; plasma membrane [GO:0005886]; platelet alpha granule lumen [GO:0031093]	-0.600001	0.00068569	0.0290939
EPGN	Epigen (Epithelial mitogen) (EPG)	clathrin-coated endocytic vesicle membrane [GO:0030669]; extracellular region [GO:0005576]; extracellular space [GO:0005615]; plasma membrane [GO:0005886]	-1.55094	0.0128795	0.190058		STRBP	Spermatid perinuclear RNA-binding protein	cytoplasm [GO:0005737]; manchette [GO:0002177]; nucleus [GO:0005634]	0.599389	0.000726222	0.0290958
MB	Myoglobin	cytosol [GO:0005829]; extracellular exosome [GO:0070062]	-1.52137	0.039018	0.277251		AMPD1	AMP deaminase 1 (EC 3.5.4.6) (AMP deaminase isoform M) (Myoadenylate deaminase)	cytosol [GO:0005829]	-0.838439	0.000768216	0.0290958
LOC105376116			-1.51408	0.00228464	0.101884		PYGL	Glycogen phosphorylase, liver form (EC 2.4.1.1)	cytoplasm [GO:0005737]; cytosol [GO:0005829]; extracellular exosome [GO:0070062]; extracellular region [GO:0005576]; ficolin-1-rich granule lumen [GO:1904813]; secretory granule lumen [GO:0034774]	-0.813642	0.000796921	0.0290958
FITM1	Fat storage-inducing transmembrane protein 1 (Fat-inducing protein 1)	endoplasmic reticulum membrane [GO:0005789]	-1.50922	3.41407e-05	0.0414798		DES	Desmin	cardiac myofibril [GO:0097512]; cell-cell junction [GO:0005911]; cytosol [GO:0005829]; extracellular exosome [GO:0070062]; fascia adherens [GO:0005916]; intercalated disc [GO:0014704]; intermediate filament [GO:0005882]; intermediate filament cytoskeleton [GO:0045111]; neuromuscular junction [GO:0031594]; nucleus [GO:0005634]; sarcolemma [GO:0042383]; Z disc [GO:0030018]	-1.02375	0.000809993	0.0290958
LOC107985103			-1.50655	0.00553433	0.138217		APOC2	Apolipoprotein C-II (Apo-CII) (ApoC-II) (Apolipoprotein C2) [Cleaved into: Proapolipoprotein C-II (ProapoC-II)]	chylomicron [GO:0042627]; early endosome [GO:0005769]; extracellular region [GO:0005576]; extracellular space [GO:0005615]; intermediate-density lipoprotein particle [GO:0034363]; low-density lipoprotein particle [GO:0034362]; spherical high-density lipoprotein particle [GO:0034366]; very-low-density lipoprotein particle [GO:0034361]	-0.763559	0.00081585	0.0290958
LOC107986141			-1.50094	0.00996349	0.174567		PARP1	Poly [ADP-ribose] polymerase 1 (PARP-1) (EC 2.4.2.30) (ADP-ribosyltransferase diphtheria toxin-like 1) (ARTD1) (DNA ADP-ribosyltransferase PARP1) (EC 2.4.2.-) (NAD(+) ADP-ribosyltransferase 1) (ADPRT 1) (Poly[ADP-ribose] synthase 1) (Protein poly-ADP-ribosyltransferase PARP1) (EC 2.4.2.-) [Cleaved into: Poly [ADP-ribose] polymerase 1, processed C-terminus (Poly [ADP-ribose] polymerase 1, 89-kDa f…	chromatin [GO:0000785]; chromosome, telomeric region [GO:0000781]; cytosol [GO:0005829]; membrane [GO:0016020]; mitochondrion [GO:0005739]; nuclear body [GO:0016604]; nuclear envelope [GO:0005635]; nuclear replication fork [GO:0043596]; nucleolus [GO:0005730]; nucleoplasm [GO:0005654]; nucleus [GO:0005634]; protein-containing complex [GO:0032991]; protein-DNA complex [GO:0032993]; site of DNA dam…	0.679091	0.000833847	0.0290958
HTR7	5-hydroxytryptamine receptor 7 (5-HT-7) (5-HT7) (5-HT-X) (Serotonin receptor 7)	dendrite [GO:0030425]; plasma membrane [GO:0005886]; synapse [GO:0045202]; trans-Golgi network membrane [GO:0032588]	-1.50039	0.0189344	0.216769		PRG4	Proteoglycan 4 (Lubricin) (Megakaryocyte-stimulating factor) (Superficial zone proteoglycan) [Cleaved into: Proteoglycan 4 C-terminal part]	collagen-containing extracellular matrix [GO:0062023]; extracellular space [GO:0005615]	-0.642689	0.000839713	0.0290958
LOC101448202			-1.48718	0.000266719	0.0598547		LDB3	LIM domain-binding protein 3 (Protein cypher) (Z-band alternatively spliced PDZ-motif protein)	adherens junction [GO:0005912]; cytoskeleton [GO:0005856]; filamentous actin [GO:0031941]; perinuclear region of cytoplasm [GO:0048471]; pseudopodium [GO:0031143]; stress fiber [GO:0001725]; Z disc [GO:0030018]	-0.691358	0.00085116	0.0291902
SIGLEC12	Sialic acid-binding Ig-like lectin 12 (Siglec-12) (Sialic acid-binding Ig-like lectin-like 1) (Siglec-L1)	plasma membrane [GO:0005886]	-1.47349	0.0270565	0.244581		CD9	CD9 antigen (5H9 antigen) (Cell growth-inhibiting gene 2 protein) (Leukocyte antigen MIC3) (Motility-related protein) (MRP-1) (Tetraspanin-29) (Tspan-29) (p24) (CD antigen CD9)	clathrin-coated endocytic vesicle membrane [GO:0030669]; endocytic vesicle membrane [GO:0030666]; external side of plasma membrane [GO:0009897]; extracellular exosome [GO:0070062]; extracellular space [GO:0005615]; extracellular vesicle [GO:1903561]; focal adhesion [GO:0005925]; membrane [GO:0016020]; plasma membrane [GO:0005886]; platelet alpha granule membrane [GO:0031092]; protein-containing c…	0.919918	0.000943354	0.0309114
XIRP1	Xin actin-binding repeat-containing protein 1 (Cardiomyopathy-associated protein 1)	anchoring junction [GO:0070161]	-1.46525	0.0199421	0.219415		MYL4	Myosin light chain 4 (Myosin light chain 1, embryonic muscle/atrial isoform) (Myosin light chain alkali GT-1 isoform)	A band [GO:0031672]; cytosol [GO:0005829]; myosin II complex [GO:0016460]	-0.613424	0.000953978	0.0309114
ARPP21	cAMP-regulated phosphoprotein 21 (ARPP-21) (Thymocyte cAMP-regulated phosphoprotein)	cytoplasm [GO:0005737]	-1.46518	0.019799	0.218961		STARD5	StAR-related lipid transfer protein 5 (START domain-containing protein 5) (StARD5)	cytosol [GO:0005829]	-0.874084	0.00097796	0.0311694
RNF223	RING finger protein 223	membrane [GO:0016020]	-1.45804	0.0273634	0.24597		GBP1	Guanylate-binding protein 1 (EC 3.6.1.-) (EC 3.6.5.-) (GTP-binding protein 1) (GBP-1) (HuGBP-1) (hGBP1) (Guanine nucleotide-binding protein 1) (Interferon-induced guanylate-binding protein 1)	actin cytoskeleton [GO:0015629]; cytoplasm [GO:0005737]; cytoplasmic vesicle [GO:0031410]; cytoplasmic vesicle membrane [GO:0030659]; cytosol [GO:0005829]; extracellular region [GO:0005576]; Golgi apparatus [GO:0005794]; Golgi membrane [GO:0000139]; plasma membrane [GO:0005886]; symbiont cell surface [GO:0106139]; vesicle membrane [GO:0012506]	-0.817573	0.000996516	0.0312785
CA2	Carbonic anhydrase 2 (EC 4.2.1.1) (Carbonate dehydratase II) (Carbonic anhydrase C) (CAC) (Carbonic anhydrase II) (CA-II) (Cyanamide hydratase CA2) (EC 4.2.1.69)	apical part of cell [GO:0045177]; cytoplasm [GO:0005737]; cytosol [GO:0005829]; extracellular exosome [GO:0070062]; myelin sheath [GO:0043209]; plasma membrane [GO:0005886]	-1.44945	0.0112571	0.18379		FABP3	Fatty acid-binding protein, heart (Fatty acid-binding protein 3) (Heart-type fatty acid-binding protein) (H-FABP) (Mammary-derived growth inhibitor) (MDGI) (Muscle fatty acid-binding protein) (M-FABP)	cytosol [GO:0005829]; extracellular exosome [GO:0070062]; extracellular space [GO:0005615]; nucleus [GO:0005634]	-0.808613	0.00103021	0.0312785
ACKR2	Atypical chemokine receptor 2 (C-C chemokine receptor D6) (Chemokine receptor CCR-10) (Chemokine receptor CCR-9) (Chemokine-binding protein 2) (Chemokine-binding protein D6)	actin filament [GO:0005884]; cytosol [GO:0005829]; early endosome [GO:0005769]; intracellular membrane-bounded organelle [GO:0043231]; nuclear membrane [GO:0031965]; nucleoplasm [GO:0005654]; plasma membrane [GO:0005886]; recycling endosome [GO:0055037]	-1.44502	0.00217034	0.0994519		MYOZ3	Myozenin-3 (Calsarcin-3) (FATZ-related protein 3)	actin cytoskeleton [GO:0015629]; Z disc [GO:0030018]	-0.640838	0.00106759	0.0317282
LMOD2	Leiomodin-2 (Cardiac leiomodin) (C-LMOD) (Leiomodin)	actin filament [GO:0005884]; M band [GO:0031430]; myofibril [GO:0030016]; sarcomere [GO:0030017]	-1.44427	0.0201406	0.220268		DHCR7	7-dehydrocholesterol reductase (7-DHC reductase) (EC 1.3.1.21) (Delta7-sterol reductase) (Sterol Delta(7)-reductase) (Sterol reductase SR-2)	endoplasmic reticulum [GO:0005783]; endoplasmic reticulum membrane [GO:0005789]; membrane [GO:0016020]; nuclear outer membrane [GO:0005640]	0.923889	0.00109376	0.0319999
LOC107984088			-1.44129	0.000393293	0.0628165		GBP7	Guanylate-binding protein 7 (EC 3.6.1.-) (EC 3.6.5.-) (GTP-binding protein 7) (GBP-7) (Guanine nucleotide-binding protein 7) (Guanylate-binding protein 4-like)	cytoplasmic vesicle [GO:0031410]; cytoplasmic vesicle membrane [GO:0030659]	-0.828309	0.0012515	0.033849
CDR1	Cerebellar degeneration-related antigen 1 (CDR34)		-1.42608	0.00253652	0.106174		GPD1	Glycerol-3-phosphate dehydrogenase [NAD(+)], cytoplasmic (GPD-C) (GPDH-C) (EC 1.1.1.8)	cytosol [GO:0005829]; extracellular exosome [GO:0070062]; glycerol-3-phosphate dehydrogenase complex [GO:0009331]	-0.724965	0.00126916	0.0339602
RUFY4	RUN and FYVE domain-containing protein 4	autophagosome [GO:0005776]; cytoplasmic vesicle [GO:0031410]	-1.42353	0.00452945	0.129686		GSDMA	Gasdermin-A (Gasdermin-1) [Cleaved into: Gasdermin-A, N-terminal (GSDMA-NT); Gasdermin-A, C-terminal (GSDMA-CT)]	cytosol [GO:0005829]; membrane [GO:0016020]; perinuclear region of cytoplasm [GO:0048471]; plasma membrane [GO:0005886]	-1.33447	0.00132757	0.0347806
LOC107986142			-1.4118	0.00133164	0.0842074		KLKB1	Plasma kallikrein (EC 3.4.21.34) (Fletcher factor) (Kininogenin) (Plasma prekallikrein) (PKK) [Cleaved into: Plasma kallikrein heavy chain; Plasma kallikrein light chain]	extracellular exosome [GO:0070062]; extracellular region [GO:0005576]; extracellular space [GO:0005615]; plasma membrane [GO:0005886]; serine-type endopeptidase complex [GO:1905370]	-0.601606	0.00135061	0.0351392
MYOM3	Myomesin-3 (Myomesin family member 3)	M band [GO:0031430]	-1.40953	0.00933547	0.170341		CAVIN4	Caveolae-associated protein 4 (Muscle-related coiled-coil protein) (Muscle-restricted coiled-coil protein)	caveola [GO:0005901]; cytoplasm [GO:0005737]; cytosol [GO:0005829]; plasma membrane [GO:0005886]; sarcolemma [GO:0042383]; sarcoplasm [GO:0016528]; Z disc [GO:0030018]	-1.02829	0.00141112	0.0358063
DBH_AS1			-1.40396	0.000819291	0.0747628		MRPL57	Large ribosomal subunit protein mL63 (Mitochondrial ribosomal protein 63) (Mitochondrial ribosomal protein L57) (Ribosomal protein 63, mitochondrial) (hMRP63)	mitochondrial inner membrane [GO:0005743]; mitochondrial large ribosomal subunit [GO:0005762]; mitochondrial ribosome [GO:0005761]; mitochondrion [GO:0005739]	0.614436	0.00141911	0.0358063
MYH3	Myosin-3 (Muscle embryonic myosin heavy chain) (Myosin heavy chain 3) (Myosin heavy chain, fast skeletal muscle, embryonic) (SMHCE)	cytoplasm [GO:0005737]; cytosol [GO:0005829]; extracellular exosome [GO:0070062]; muscle myosin complex [GO:0005859]; myosin filament [GO:0032982]; myosin II complex [GO:0016460]; sarcomere [GO:0030017]	-1.39827	0.0050244	0.133586		CRYBG1	Beta/gamma crystallin domain-containing protein 1 (Absent in melanoma 1 protein)		-0.596551	0.00149651	0.0364151
LOC105377572			-1.39408	0.0276471	0.24641		KLHL41	Kelch-like protein 41 (Kel-like protein 23) (Kelch repeat and BTB domain-containing protein 10) (Kelch-related protein 1) (Sarcosin)	Cul3-RING ubiquitin ligase complex [GO:0031463]; cytoplasm [GO:0005737]; cytoskeleton [GO:0005856]; cytosol [GO:0005829]; endoplasmic reticulum membrane [GO:0005789]; M band [GO:0031430]; nucleoplasm [GO:0005654]; plasma membrane [GO:0005886]; pseudopodium [GO:0031143]; ruffle [GO:0001726]; sarcoplasmic reticulum membrane [GO:0033017]	-0.853909	0.00154867	0.0368984
RYR3	Ryanodine receptor 3 (RYR-3) (RyR3) (Brain ryanodine receptor-calcium release channel) (Brain-type ryanodine receptor) (Type 3 ryanodine receptor)	calcium channel complex [GO:0034704]; membrane [GO:0016020]; sarcolemma [GO:0042383]; sarcoplasmic reticulum [GO:0016529]; sarcoplasmic reticulum membrane [GO:0033017]; smooth endoplasmic reticulum [GO:0005790]; Z disc [GO:0030018]	-1.39118	0.038326	0.275062		TRPV4	Transient receptor potential cation channel subfamily V member 4 (TrpV4) (Osm-9-like TRP channel 4) (OTRPC4) (Transient receptor potential protein 12) (TRP12) (Vanilloid receptor-like channel 2) (Vanilloid receptor-like protein 2) (VRL-2) (Vanilloid receptor-related osmotically-activated channel) (VR-OAC)	adherens junction [GO:0005912]; apical plasma membrane [GO:0016324]; cell surface [GO:0009986]; cilium [GO:0005929]; cortical actin cytoskeleton [GO:0030864]; cytoplasmic microtubule [GO:0005881]; cytoplasmic vesicle [GO:0031410]; endoplasmic reticulum [GO:0005783]; filopodium [GO:0030175]; focal adhesion [GO:0005925]; growth cone [GO:0030426]; lamellipodium [GO:0030027]; membrane [GO:0016020]; p…	0.784512	0.00177938	0.0397492
KLHL4	Kelch-like protein 4	centriolar satellite [GO:0034451]; cytoplasm [GO:0005737]; microtubule cytoskeleton [GO:0015630]	-1.39063	0.0252944	0.237948		MYOZ2	Myozenin-2 (Calsarcin-1) (FATZ-related protein 2)	actin cytoskeleton [GO:0015629]; sarcomere [GO:0030017]; Z disc [GO:0030018]	-0.774659	0.00182903	0.0397492
CLIC3	Chloride intracellular channel protein 3	chloride channel complex [GO:0034707]; cytoplasm [GO:0005737]; extracellular exosome [GO:0070062]; membrane [GO:0016020]; nuclear body [GO:0016604]; nucleus [GO:0005634]	-1.38929	0.0370497	0.271932		PIR	Pirin (EC 1.13.11.24) (Probable quercetin 2,3-dioxygenase PIR) (Probable quercetinase)	cytoplasm [GO:0005737]; cytosol [GO:0005829]; nuclear body [GO:0016604]; nucleoplasm [GO:0005654]; nucleus [GO:0005634]	0.761494	0.0018783	0.0401219
SCN2B	Sodium channel subunit beta-2	synapse [GO:0045202]; T-tubule [GO:0030315]; voltage-gated sodium channel complex [GO:0001518]	-1.384	0.00107703	0.0808028		TFRC	Transferrin receptor protein 1 (TR) (TfR) (TfR1) (Trfr) (T9) (p90) (CD antigen CD71) [Cleaved into: Transferrin receptor protein 1, serum form (sTfR)]	basolateral plasma membrane [GO:0016323]; blood microparticle [GO:0072562]; cell surface [GO:0009986]; clathrin-coated endocytic vesicle membrane [GO:0030669]; clathrin-coated pit [GO:0005905]; cytoplasmic vesicle [GO:0031410]; early endosome [GO:0005769]; endosome [GO:0005768]; endosome membrane [GO:0010008]; external side of plasma membrane [GO:0009897]; extracellular exosome [GO:0070062]; extr…	0.744324	0.00200262	0.0407384
LOC112267874			-1.38027	0.0225638	0.227818		TMEM97	Sigma intracellular receptor 2 (Sigma-2 receptor) (Sigma2 receptor) (Meningioma-associated protein 30) (Transmembrane protein 97)	endoplasmic reticulum [GO:0005783]; lysosome [GO:0005764]; nuclear membrane [GO:0031965]; plasma membrane [GO:0005886]; rough endoplasmic reticulum [GO:0005791]; rough endoplasmic reticulum membrane [GO:0030867]	0.776952	0.00204491	0.0412472
GBP1	Guanylate-binding protein 1 (EC 3.6.1.-) (EC 3.6.5.-) (GTP-binding protein 1) (GBP-1) (HuGBP-1) (hGBP1) (Guanine nucleotide-binding protein 1) (Interferon-induced guanylate-binding protein 1)	actin cytoskeleton [GO:0015629]; cytoplasm [GO:0005737]; cytoplasmic vesicle [GO:0031410]; cytoplasmic vesicle membrane [GO:0030659]; cytosol [GO:0005829]; extracellular region [GO:0005576]; Golgi apparatus [GO:0005794]; Golgi membrane [GO:0000139]; plasma membrane [GO:0005886]; symbiont cell surface [GO:0106139]; vesicle membrane [GO:0012506]	-1.37749	0.00135376	0.0848152		PON1	Serum paraoxonase/arylesterase 1 (PON 1) (EC 3.1.1.2) (EC 3.1.1.81) (EC 3.1.8.1) (Aromatic esterase 1) (A-esterase 1) (K-45) (Serum aryldialkylphosphatase 1)	blood microparticle [GO:0072562]; endoplasmic reticulum membrane [GO:0005789]; extracellular exosome [GO:0070062]; extracellular region [GO:0005576]; extracellular space [GO:0005615]; high-density lipoprotein particle [GO:0034364]; spherical high-density lipoprotein particle [GO:0034366]	-0.59285	0.00206803	0.0412698
LINC00943			-1.37741	0.00314981	0.114563		MYOM1	Myomesin-1 (190 kDa connectin-associated protein) (190 kDa titin-associated protein) (Myomesin family member 1)	M band [GO:0031430]; striated muscle myosin thick filament [GO:0005863]	-0.703597	0.00208023	0.0412698
LOC105372501			-1.37435	0.000788599	0.0744196		KRT19	Keratin, type I cytoskeletal 19 (Cytokeratin-19) (CK-19) (Keratin-19) (K19)	apicolateral plasma membrane [GO:0016327]; cell periphery [GO:0071944]; costamere [GO:0043034]; cytosol [GO:0005829]; extracellular exosome [GO:0070062]; intermediate filament [GO:0005882]; plasma membrane [GO:0005886]; sarcolemma [GO:0042383]; terminal web [GO:1990357]; Z disc [GO:0030018]	1.3004	0.00224865	0.0419693
GSDMA	Gasdermin-A (Gasdermin-1) [Cleaved into: Gasdermin-A, N-terminal (GSDMA-NT); Gasdermin-A, C-terminal (GSDMA-CT)]	cytosol [GO:0005829]; membrane [GO:0016020]; perinuclear region of cytoplasm [GO:0048471]; plasma membrane [GO:0005886]	-1.37337	0.00319881	0.115393		APOC3	Apolipoprotein C-III (Apo-CIII) (ApoC-III) (Apolipoprotein C3)	chylomicron [GO:0042627]; collagen-containing extracellular matrix [GO:0062023]; early endosome [GO:0005769]; extracellular exosome [GO:0070062]; extracellular region [GO:0005576]; extracellular space [GO:0005615]; intermediate-density lipoprotein particle [GO:0034363]; spherical high-density lipoprotein particle [GO:0034366]; very-low-density lipoprotein particle [GO:0034361]	-0.691901	0.0022729	0.0419693
ZSCAN4	Zinc finger and SCAN domain-containing protein 4 (Zinc finger protein 494)	chromosome, telomeric region [GO:0000781]; nucleus [GO:0005634]	-1.36388	0.00165251	0.0892951		MYH7	Myosin-7 (Myosin heavy chain 7) (Myosin heavy chain slow isoform) (MyHC-slow) (Myosin heavy chain, cardiac muscle beta isoform) (MyHC-beta)	cytoplasm [GO:0005737]; muscle myosin complex [GO:0005859]; myofibril [GO:0030016]; myosin complex [GO:0016459]; myosin filament [GO:0032982]; myosin II complex [GO:0016460]; sarcomere [GO:0030017]; stress fiber [GO:0001725]; Z disc [GO:0030018]	-0.774109	0.00228814	0.0419693
PSG5	Pregnancy-specific beta-1-glycoprotein 5 (PS-beta-G-5) (PSBG-5) (Pregnancy-specific glycoprotein 5) (Fetal liver non-specific cross-reactive antigen 3) (FL-NCA-3)	cell surface [GO:0009986]; extracellular region [GO:0005576]	-1.36082	0.0444078	0.289498		CHIT1	Chitotriosidase-1 (EC 3.2.1.14) (Chitinase-1)	extracellular region [GO:0005576]; extracellular space [GO:0005615]; lysosome [GO:0005764]; specific granule lumen [GO:0035580]; tertiary granule lumen [GO:1904724]	-0.921596	0.00235774	0.0419693
PM20D1	N-fatty-acyl-amino acid synthase/hydrolase PM20D1 (EC 3.5.1.114) (EC 3.5.1.14) (Peptidase M20 domain-containing protein 1)	extracellular exosome [GO:0070062]; extracellular region [GO:0005576]	-1.3602	0.010027	0.175124		NUMA1	Nuclear mitotic apparatus protein 1 (Nuclear matrix protein-22) (NMP-22) (Nuclear mitotic apparatus protein) (NuMA protein) (SP-H antigen)	cell cortex [GO:0005938]; cell cortex region [GO:0099738]; centrosome [GO:0005813]; chromosome [GO:0005694]; cortical microtubule [GO:0055028]; cytoplasmic microtubule bundle [GO:1905720]; cytosol [GO:0005829]; dendrite [GO:0030425]; extracellular exosome [GO:0070062]; extrinsic component of plasma membrane [GO:0019897]; lateral cell cortex [GO:0097575]; lateral plasma membrane [GO:0016328]; micr…	0.637499	0.00236425	0.0419693
LOC107985869			-1.35157	0.00811719	0.158582		SLPI	Antileukoproteinase (ALP) (BLPI) (HUSI-1) (Mucus proteinase inhibitor) (MPI) (Protease inhibitor WAP4) (Secretory leukocyte protease inhibitor) (Seminal proteinase inhibitor) (WAP four-disulfide core domain protein 4)	collagen-containing extracellular matrix [GO:0062023]; extracellular exosome [GO:0070062]; extracellular region [GO:0005576]; extracellular space [GO:0005615]; Golgi apparatus [GO:0005794]; specific granule lumen [GO:0035580]	-1.44716	0.00236705	0.0419693
GATA2_AS1			-1.34925	0.0228146	0.229197		GSDME	Gasdermin-E (Inversely correlated with estrogen receptor expression 1) (ICERE-1) (Non-syndromic hearing impairment protein 5) [Cleaved into: Gasdermin-E, N-terminal (GSDME-NT); Gasdermin-E, C-terminal (GSDME-CT)]	cytoplasm [GO:0005737]; cytosol [GO:0005829]; membrane [GO:0016020]; plasma membrane [GO:0005886]	-0.688826	0.00239043	0.0419945
MYO3B	Myosin-IIIb (EC 2.7.11.1)	cytoplasm [GO:0005737]; filopodium tip [GO:0032433]; myosin complex [GO:0016459]; photoreceptor inner segment [GO:0001917]; stereocilium tip [GO:0032426]	-1.34545	0.0292349	0.249905		TCHH	Trichohyalin	cornified envelope [GO:0001533]; cytoskeleton [GO:0005856]; cytosol [GO:0005829]	-0.913892	0.00254639	0.0432457
RFX8	DNA-binding protein RFX8 (Regulatory factor X 8)	chromatin [GO:0000785]; nucleus [GO:0005634]	-1.33745	0.000275144	0.0598547		SOX2	Transcription factor SOX-2	chromatin [GO:0000785]; cytoplasm [GO:0005737]; cytosol [GO:0005829]; nuclear speck [GO:0016607]; nucleoplasm [GO:0005654]; nucleus [GO:0005634]; transcription regulator complex [GO:0005667]	0.899239	0.00265554	0.0438835
LOC105379413			-1.33698	0.000134879	0.0469832		SPP2	Secreted phosphoprotein 24 (Spp-24) (Secreted phosphoprotein 2)	collagen-containing extracellular matrix [GO:0062023]; endoplasmic reticulum lumen [GO:0005788]; extracellular region [GO:0005576]; platelet dense granule lumen [GO:0031089]	-0.603972	0.00272011	0.0447539
RAET1E	Retinoic acid early transcript 1E (Lymphocyte effector toxicity activation ligand) (NKG2D ligand 4) (N2DL-4) (NKG2DL4) (RAE-1-like transcript 4) (UL16-binding protein 4)	external side of plasma membrane [GO:0009897]; extracellular space [GO:0005615]; plasma membrane [GO:0005886]	-1.33537	0.018778	0.216016		TTN	Titin (EC 2.7.11.1) (Connectin) (Rhabdomyosarcoma antigen MU-RMS-40.14)	condensed nuclear chromosome [GO:0000794]; cytosol [GO:0005829]; extracellular exosome [GO:0070062]; extracellular region [GO:0005576]; I band [GO:0031674]; M band [GO:0031430]; striated muscle thin filament [GO:0005865]; titin-telethonin complex [GO:1990733]; Z disc [GO:0030018]	-0.70398	0.00274586	0.0449807
SMTNL1	Smoothelin-like protein 1	contractile fiber [GO:0043292]; cytoplasm [GO:0005737]; filamentous actin [GO:0031941]; I band [GO:0031674]; M band [GO:0031430]; microtubule organizing center [GO:0005815]; nucleus [GO:0005634]	-1.33353	0.00022621	0.05479		PYURF	Protein preY, mitochondrial (PIGY upstream reading frame protein)	endoplasmic reticulum membrane [GO:0005789]; mitochondrion [GO:0005739]	0.635774	0.00277269	0.0453214
MMP28	Matrix metalloproteinase-28 (MMP-28) (EC 3.4.24.-) (Epilysin)	collagen-containing extracellular matrix [GO:0062023]; cytoplasm [GO:0005737]; extracellular matrix [GO:0031012]; extracellular region [GO:0005576]	-1.33035	0.0228757	0.229472		LAMA3	Laminin subunit alpha-3 (Epiligrin 170 kDa subunit) (E170) (Epiligrin subunit alpha) (Kalinin subunit alpha) (Laminin-5 subunit alpha) (Laminin-6 subunit alpha) (Laminin-7 subunit alpha) (Nicein subunit alpha)	adherens junction [GO:0005912]; basement membrane [GO:0005604]; collagen-containing extracellular matrix [GO:0062023]; endoplasmic reticulum [GO:0005783]; extracellular exosome [GO:0070062]; extracellular region [GO:0005576]; hemidesmosome [GO:0030056]; laminin-3 complex [GO:0005608]; laminin-5 complex [GO:0005610]	-0.961335	0.00325922	0.0495072
IL22RA2	Interleukin-22 receptor subunit alpha-2 (IL-22 receptor subunit alpha-2) (IL-22R-alpha-2) (IL-22RA2) (Cytokine receptor class-II member 10) (Cytokine receptor family 2 member 10) (CRF2-10) (Cytokine receptor family type 2, soluble 1) (CRF2-S1) (Interleukin-22-binding protein) (IL-22BP) (IL22BP) (ZcytoR16)	cytosol [GO:0005829]; extracellular region [GO:0005576]; extracellular space [GO:0005615]	-1.32686	0.0354722	0.268213		GSDMC	Gasdermin-C (Melanoma-derived leucine zipper-containing extranuclear factor) [Cleaved into: Gasdermin-C, N-terminal (GSDMC-NT); Gasdermin-C, C-terminal (GSDMC-CT)]	cytoplasm [GO:0005737]; cytosol [GO:0005829]; plasma membrane [GO:0005886]	-1.04269	0.00330731	0.0495748
SHISAL1	Protein shisa-like-1	membrane [GO:0016020]	-1.32624	0.00157905	0.0879386		MYOM2	Myomesin-2 (165 kDa connectin-associated protein) (165 kDa titin-associated protein) (M-protein) (Myomesin family member 2)	M band [GO:0031430]; mitochondrion [GO:0005739]; myosin filament [GO:0032982]	-0.618336	0.00333605	0.0496708
LOC105376718			-1.32208	3.33729e-07	0.00367786		CKM	Creatine kinase M-type (EC 2.7.3.2) (Creatine kinase M chain) (Creatine phosphokinase M-type) (CPK-M) (M-CK)	cytosol [GO:0005829]; extracellular space [GO:0005615]	-0.67826	0.00337432	0.0501413
LOC107985155			-1.32098	0.00032209	0.060617		HBG1	Hemoglobin subunit gamma-1 (Gamma-1-globin) (Hb F Agamma) (Hemoglobin gamma-1 chain) (Hemoglobin gamma-A chain)	cytosol [GO:0005829]; haptoglobin-hemoglobin complex [GO:0031838]; hemoglobin complex [GO:0005833]	-1.05646	0.00339251	0.0501487
LOC100130256			-1.31878	0.0179846	0.214309		CCDC117	Coiled-coil domain-containing protein 117	cytoplasm [GO:0005737]; mitotic spindle [GO:0072686]; nucleus [GO:0005634]	0.602527	0.00340817	0.0501487
SCARA5	Scavenger receptor class A member 5 (Scavenger receptor hlg)	cell surface [GO:0009986]; plasma membrane [GO:0005886]	-1.31765	0.0373126	0.272043		TRDN	Triadin	centrosome [GO:0005813]; cytosol [GO:0005829]; endoplasmic reticulum [GO:0005783]; junctional membrane complex [GO:0030314]; junctional sarcoplasmic reticulum membrane [GO:0014701]; membrane [GO:0016020]; plasma membrane [GO:0005886]; sarcoplasmic reticulum [GO:0016529]; sarcoplasmic reticulum lumen [GO:0033018]; sarcoplasmic reticulum membrane [GO:0033017]	-0.926511	0.00341878	0.0502067
LOC101929563			-1.31494	0.00190499	0.0941783		IFIT3	Interferon-induced protein with tetratricopeptide repeats 3 (IFIT-3) (CIG49) (ISG-60) (Interferon-induced 60 kDa protein) (IFI-60K) (Interferon-induced protein with tetratricopeptide repeats 4) (IFIT-4) (Retinoic acid-induced gene G protein) (P60) (RIG-G)	cytoplasm [GO:0005737]; cytosol [GO:0005829]; mitochondrion [GO:0005739]	-0.850328	0.00356886	0.0515269
LOC101928228			-1.31082	0.00012499	0.0469832		NEB	Nebulin	actin cytoskeleton [GO:0015629]; cytosol [GO:0005829]; extracellular exosome [GO:0070062]; Z disc [GO:0030018]	-0.699531	0.00363724	0.0520762
PTH1R	Parathyroid hormone/parathyroid hormone-related peptide receptor (PTH/PTHrP type I receptor) (PTH/PTHr receptor) (Parathyroid hormone 1 receptor) (PTH1 receptor)	apical plasma membrane [GO:0016324]; basolateral plasma membrane [GO:0016323]; cytoplasm [GO:0005737]; nucleus [GO:0005634]; plasma membrane [GO:0005886]; receptor complex [GO:0043235]	-1.30588	0.00133335	0.0842074		PON2	Serum paraoxonase/arylesterase 2 (PON 2) (EC 3.1.1.2) (EC 3.1.1.81) (Aromatic esterase 2) (A-esterase 2) (Serum aryldialkylphosphatase 2)	extracellular region [GO:0005576]; lysosome [GO:0005764]; mitochondrion [GO:0005739]; nucleus [GO:0005634]; plasma membrane [GO:0005886]	0.597068	0.00368844	0.0521305
LOC101926887			-1.30537	0.00361818	0.120648		TNNC1	Troponin C, slow skeletal and cardiac muscles (TN-C)	cardiac Troponin complex [GO:1990584]; cytosol [GO:0005829]; troponin complex [GO:0005861]	-0.782751	0.0037101	0.0522402
RN7SL3			-1.28824	0.0199595	0.219415		KRT1	Keratin, type II cytoskeletal 1 (67 kDa cytokeratin) (Cytokeratin-1) (CK-1) (Hair alpha protein) (Keratin-1) (K1) (Type-II keratin Kb1)	blood microparticle [GO:0072562]; collagen-containing extracellular matrix [GO:0062023]; cornified envelope [GO:0001533]; cytoplasm [GO:0005737]; cytoskeleton [GO:0005856]; cytosol [GO:0005829]; extracellular exosome [GO:0070062]; extracellular region [GO:0005576]; extracellular space [GO:0005615]; ficolin-1-rich granule lumen [GO:1904813]; keratin filament [GO:0045095]; membrane [GO:0016020]; nu…	-1.77494	0.00399003	0.0535324
LOC105374478			-1.28757	0.000485222	0.0640406		ATP1B1	Sodium/potassium-transporting ATPase subunit beta-1 (Sodium/potassium-dependent ATPase subunit beta-1)	apical plasma membrane [GO:0016324]; basolateral plasma membrane [GO:0016323]; caveola [GO:0005901]; extracellular exosome [GO:0070062]; extracellular vesicle [GO:1903561]; intercalated disc [GO:0014704]; lateral plasma membrane [GO:0016328]; membrane [GO:0016020]; organelle membrane [GO:0031090]; plasma membrane [GO:0005886]; sarcolemma [GO:0042383]; sodium:potassium-exchanging ATPase complex [G…	0.669491	0.00407368	0.0537368
LOC105377709			-1.28518	0.0377317	0.273026		DHRS1	Dehydrogenase/reductase SDR family member 1 (EC 1.1.1.-) (Short chain dehydrogenase/reductase family 19C member 1) (Protein SDR19C1)	endoplasmic reticulum [GO:0005783]	-0.662072	0.0041482	0.0539625
IFIT3	Interferon-induced protein with tetratricopeptide repeats 3 (IFIT-3) (CIG49) (ISG-60) (Interferon-induced 60 kDa protein) (IFI-60K) (Interferon-induced protein with tetratricopeptide repeats 4) (IFIT-4) (Retinoic acid-induced gene G protein) (P60) (RIG-G)	cytoplasm [GO:0005737]; cytosol [GO:0005829]; mitochondrion [GO:0005739]	-1.28506	0.00503656	0.133748		MYOM3	Myomesin-3 (Myomesin family member 3)	M band [GO:0031430]	-0.60635	0.00422246	0.054225
RNF222	RING finger protein 222	membrane [GO:0016020]	-1.27796	0.000725135	0.07318		MYOZ1	Myozenin-1 (Calsarcin-2) (Filamin-, actinin- and telethonin-binding protein) (Protein FATZ)	actin cytoskeleton [GO:0015629]; nucleus [GO:0005634]; pseudopodium [GO:0031143]; Z disc [GO:0030018]	-0.731117	0.00424661	0.054225
LOC101928635			-1.27796	0.010177	0.176214		ERAP2	Endoplasmic reticulum aminopeptidase 2 (EC 3.4.11.-) (Leukocyte-derived arginine aminopeptidase) (L-RAP)	cytoplasm [GO:0005737]; endoplasmic reticulum lumen [GO:0005788]; endoplasmic reticulum membrane [GO:0005789]	-1.29125	0.00432923	0.0548298
MAGEL2	MAGE-like protein 2 (Necdin-like protein 1) (Protein nM15)	cytosol [GO:0005829]; early endosome [GO:0005769]; endosome [GO:0005768]; nucleus [GO:0005634]	-1.27729	0.0021199	0.0986637		TNNI1	Troponin I, slow skeletal muscle (Troponin I, slow-twitch isoform)	cytosol [GO:0005829]; troponin complex [GO:0005861]	-0.87316	0.00439862	0.0553991
MGAT5B	Alpha-1,6-mannosylglycoprotein 6-beta-N-acetylglucosaminyltransferase B (EC 2.4.1.-) (EC 2.4.1.155) (Alpha-mannoside beta-1,6-N-acetylglucosaminyltransferase B) (GlcNAc-T Vb) (GNT-Vb) (hGnTVb) (Mannoside acetylglucosaminyltransferase 5B) (N-acetylglucosaminyl-transferase Vb) (N-acetylglucosaminyltransferase IX) (GNT-IX)	Golgi apparatus [GO:0005794]; Golgi membrane [GO:0000139]	-1.27647	0.0021546	0.0989365		MYH8	Myosin-8 (Myosin heavy chain 8) (Myosin heavy chain, skeletal muscle, perinatal) (MyHC-perinatal)	cytoplasm [GO:0005737]; cytosol [GO:0005829]; muscle myosin complex [GO:0005859]; myosin filament [GO:0032982]; myosin II complex [GO:0016460]; sarcomere [GO:0030017]	-0.670608	0.00448291	0.0562218
TP53AIP1	p53-regulated apoptosis-inducing protein 1 (p53AIP1)	mitochondrial matrix [GO:0005759]; mitochondrion [GO:0005739]	-1.27427	0.00695513	0.149114		HEPHL1	Ferroxidase HEPHL1 (EC 1.16.3.1) (Hephaestin-like protein 1)	plasma membrane [GO:0005886]	-1.25694	0.00452095	0.0562799
LOC105374444			-1.26882	0.0144607	0.197844		STEAP4	Metalloreductase STEAP4 (EC 1.16.1.9) (Six-transmembrane epithelial antigen of prostate 4) (SixTransMembrane protein of prostate 2) (Tumor necrosis factor, alpha-induced protein 9)	early endosome membrane [GO:0031901]; endosome [GO:0005768]; extracellular exosome [GO:0070062]; Golgi membrane [GO:0000139]; membrane [GO:0016020]; nucleoplasm [GO:0005654]; plasma membrane [GO:0005886]	-0.877322	0.00459674	0.0570344
WISP2			-1.26322	0.0406017	0.281593		KRT84	Keratin, type II cuticular Hb4 (Keratin-84) (K84) (Type II hair keratin Hb4) (Type-II keratin Kb24)	cytosol [GO:0005829]; extracellular exosome [GO:0070062]; keratin filament [GO:0045095]	-1.14275	0.00462532	0.0572945
C1QTNF7	Complement C1q tumor necrosis factor-related protein 7	collagen trimer [GO:0005581]; extracellular region [GO:0005576]	-1.2558	2.52698e-05	0.0412368		TNNT1	Troponin T, slow skeletal muscle (TnTs) (Slow skeletal muscle troponin T) (sTnT)	cytosol [GO:0005829]; troponin complex [GO:0005861]	-0.675162	0.00468709	0.0577749
NPY4R	Neuropeptide Y receptor type 4 (NPY4-R) (Pancreatic polypeptide receptor 1) (PP1)	membrane [GO:0016020]; neuron projection [GO:0043005]; plasma membrane [GO:0005886]	-1.24631	0.019547	0.217484		TGM3	Protein-glutamine gamma-glutamyltransferase E (EC 2.3.2.13) (Transglutaminase E) (TG(E)) (TGE) (TGase E) (Transglutaminase-3) (TGase-3) [Cleaved into: Protein-glutamine gamma-glutamyltransferase E 50 kDa catalytic chain; Protein-glutamine gamma-glutamyltransferase E 27 kDa non-catalytic chain]	cytoplasm [GO:0005737]; extracellular exosome [GO:0070062]; extrinsic component of cytoplasmic side of plasma membrane [GO:0031234]; protein-containing complex [GO:0032991]	-0.663154	0.00476357	0.0579568
ANGPTL4	Angiopoietin-related protein 4 (Angiopoietin-like protein 4) (Hepatic fibrinogen/angiopoietin-related protein) (HFARP) [Cleaved into: ANGPTL4 N-terminal chain; ANGPTL4 C-terminal chain]	blood microparticle [GO:0072562]; collagen-containing extracellular matrix [GO:0062023]; extracellular region [GO:0005576]; extracellular space [GO:0005615]	-1.24365	0.00279104	0.110218		ACTN2	Alpha-actinin-2 (Alpha-actinin skeletal muscle isoform 2) (F-actin cross-linking protein)	actin filament [GO:0005884]; cell junction [GO:0030054]; cell projection [GO:0042995]; cortical actin cytoskeleton [GO:0030864]; cytoskeleton [GO:0005856]; cytosol [GO:0005829]; dendritic spine [GO:0043197]; extracellular exosome [GO:0070062]; extracellular region [GO:0005576]; filopodium [GO:0030175]; focal adhesion [GO:0005925]; platelet alpha granule lumen [GO:0031093]; pseudopodium [GO:003114…	-0.604165	0.00481122	0.0581889
IFITM10	Interferon-induced transmembrane protein 10 (Dispanin subfamily A member 3) (DSPA3)	plasma membrane [GO:0005886]	-1.23875	0.00018407	0.0512573		TGFBI	Transforming growth factor-beta-induced protein ig-h3 (Beta ig-h3) (Kerato-epithelin) (RGD-containing collagen-associated protein) (RGD-CAP)	basement membrane [GO:0005604]; collagen-containing extracellular matrix [GO:0062023]; extracellular exosome [GO:0070062]; extracellular matrix [GO:0031012]; extracellular region [GO:0005576]; extracellular space [GO:0005615]; plasma membrane [GO:0005886]; trans-Golgi network [GO:0005802]	-0.618514	0.00498752	0.0584131
RAPGEF3	Rap guanine nucleotide exchange factor 3 (Exchange factor directly activated by cAMP 1) (Exchange protein directly activated by cAMP 1) (EPAC 1) (Rap1 guanine-nucleotide-exchange factor directly activated by cAMP) (cAMP-regulated guanine nucleotide exchange factor I) (cAMP-GEFI)	endomembrane system [GO:0012505]; extracellular exosome [GO:0070062]; filopodium [GO:0030175]; lamellipodium [GO:0030027]; membrane [GO:0016020]; microvillus [GO:0005902]; plasma membrane [GO:0005886]	-1.23714	0.000410398	0.0628165		DUSP14	Dual specificity protein phosphatase 14 (EC 3.1.3.16) (EC 3.1.3.48) (MKP-1-like protein tyrosine phosphatase) (MKP-L) (Mitogen-activated protein kinase phosphatase 6) (MAP kinase phosphatase 6) (MKP-6)		-0.979978	0.00506566	0.0590523
LOC100507516			-1.23576	0.0114669	0.184158		APOC1	Apolipoprotein C-I (Apo-CI) (ApoC-I) (Apolipoprotein C1) [Cleaved into: Truncated apolipoprotein C-I]	chylomicron [GO:0042627]; endoplasmic reticulum [GO:0005783]; extracellular region [GO:0005576]; high-density lipoprotein particle [GO:0034364]; very-low-density lipoprotein particle [GO:0034361]	-0.701967	0.00523749	0.0600483
LOC105376270			-1.234	0.0478308	0.299247		MLIP	Muscular LMNA-interacting protein (Cardiac Isl1-interacting protein) (CIP) (Muscular-enriched A-type laminin-interacting protein)	cytosol [GO:0005829]; nuclear envelope [GO:0005635]; nuclear lumen [GO:0031981]; nucleus [GO:0005634]; PML body [GO:0016605]; sarcolemma [GO:0042383]	-0.791803	0.00536882	0.0609791
HES2	Transcription factor HES-2 (Class B basic helix-loop-helix protein 40) (bHLHb40) (Hairy and enhancer of split 2)	chromatin [GO:0000785]; nucleus [GO:0005634]	-1.23361	0.0152249	0.201545		SFN	14-3-3 protein sigma (Epithelial cell marker protein 1) (Stratifin)	cytoplasm [GO:0005737]; cytosol [GO:0005829]; extracellular exosome [GO:0070062]; extracellular space [GO:0005615]; nucleus [GO:0005634]	-0.897163	0.00540353	0.0610047
LINC02507			-1.23302	0.00595002	0.139072		MYL3	Myosin light chain 3 (Cardiac myosin light chain 1) (CMLC1) (Myosin light chain 1, slow-twitch muscle B/ventricular isoform) (MLC1SB) (Ventricular myosin alkali light chain) (Ventricular myosin light chain 1) (VLCl) (Ventricular/slow twitch myosin alkali light chain) (MLC-lV/sb)	A band [GO:0031672]; cytosol [GO:0005829]; I band [GO:0031674]; muscle myosin complex [GO:0005859]; myosin II complex [GO:0016460]; sarcomere [GO:0030017]	-0.799731	0.00552626	0.0616688
CTAGE6	cTAGE family member 6 (Protein cTAGE-6)	endoplasmic reticulum exit site [GO:0070971]; endoplasmic reticulum membrane [GO:0005789]	-1.23294	0.00293669	0.11257		RNASE7	Ribonuclease 7 (RNase 7) (EC 3.1.27.-) (Skin-derived antimicrobial protein 2) (SAP-2)	cytoplasm [GO:0005737]; extracellular region [GO:0005576]; extracellular space [GO:0005615]	-1.59662	0.00560374	0.0620537
CXCR2P1			-1.23	0.0418698	0.284077		PRTFDC1	Phosphoribosyltransferase domain-containing protein 1	cytosol [GO:0005829]	0.757808	0.00567876	0.0621953
LOC102723834			-1.21992	0.00887544	0.165783		PLS1	Plastin-1 (Intestine-specific plastin) (I-plastin)	actin filament [GO:0005884]; actin filament bundle [GO:0032432]; brush border [GO:0005903]; cytoplasm [GO:0005737]; cytosol [GO:0005829]; extracellular exosome [GO:0070062]; plasma membrane [GO:0005886]; stereocilium [GO:0032420]; terminal web [GO:1990357]	0.593298	0.00578721	0.0627908
MIR193BHG			-1.2178	0.0126621	0.189324		CASQ1	Calsequestrin-1 (Calmitine) (Calsequestrin, skeletal muscle isoform)	endoplasmic reticulum [GO:0005783]; Golgi apparatus [GO:0005794]; I band [GO:0031674]; mitochondrial matrix [GO:0005759]; mitochondrion [GO:0005739]; sarcoplasmic reticulum [GO:0016529]; sarcoplasmic reticulum lumen [GO:0033018]; sarcoplasmic reticulum membrane [GO:0033017]; smooth endoplasmic reticulum [GO:0005790]; T-tubule [GO:0030315]; terminal cisterna lumen [GO:0014804]	-0.844031	0.0058544	0.0628995
SLC6A11	Sodium- and chloride-dependent GABA transporter 3 (GAT-3) (Solute carrier family 6 member 11)	cell projection [GO:0042995]; cytoplasm [GO:0005737]; GABA-ergic synapse [GO:0098982]; membrane [GO:0016020]; plasma membrane [GO:0005886]; postsynaptic membrane [GO:0045211]; presynaptic membrane [GO:0042734]	-1.21486	0.0204799	0.221308		ANGPTL4	Angiopoietin-related protein 4 (Angiopoietin-like protein 4) (Hepatic fibrinogen/angiopoietin-related protein) (HFARP) [Cleaved into: ANGPTL4 N-terminal chain; ANGPTL4 C-terminal chain]	blood microparticle [GO:0072562]; collagen-containing extracellular matrix [GO:0062023]; extracellular region [GO:0005576]; extracellular space [GO:0005615]	-0.763949	0.00597504	0.0635004
HOXC13	Homeobox protein Hox-C13 (Homeobox protein Hox-3G)	chromatin [GO:0000785]; nucleus [GO:0005634]	-1.20757	0.0212032	0.223929		GBP4	Guanylate-binding protein 4 (EC 3.6.5.-) (GTP-binding protein 4) (GBP-4) (Guanine nucleotide-binding protein 4)	cytosol [GO:0005829]; Golgi apparatus [GO:0005794]; Golgi membrane [GO:0000139]; nucleus [GO:0005634]; perinuclear region of cytoplasm [GO:0048471]; plasma membrane [GO:0005886]	-0.65511	0.00612854	0.0643583
FAM46B			-1.20745	0.0201241	0.220268		KRT16	Keratin, type I cytoskeletal 16 (Cytokeratin-16) (CK-16) (Keratin-16) (K16)	cornified envelope [GO:0001533]; cytoskeleton [GO:0005856]; cytosol [GO:0005829]; extracellular exosome [GO:0070062]; intermediate filament [GO:0005882]; keratin filament [GO:0045095]; nucleus [GO:0005634]	-1.2794	0.0069211	0.0690183
LOC107985285			-1.20486	0.00806813	0.158071		SORCS2	VPS10 domain-containing receptor SorCS2 [Cleaved into: SorCS2 122 kDa chain; SorCS2 104 kDa chain; SorCS2 18 kDa chain]	cytosol [GO:0005829]; dendritic spine [GO:0043197]; early endosome membrane [GO:0031901]; intracellular membrane-bounded organelle [GO:0043231]; membrane [GO:0016020]; perikaryon [GO:0043204]; postsynaptic density membrane [GO:0098839]; recycling endosome membrane [GO:0055038]	-0.638191	0.00694157	0.0690783
LOC105377524			-1.196	0.00965218	0.172626		CLIC3	Chloride intracellular channel protein 3	chloride channel complex [GO:0034707]; cytoplasm [GO:0005737]; extracellular exosome [GO:0070062]; membrane [GO:0016020]; nuclear body [GO:0016604]; nucleus [GO:0005634]	-0.963047	0.00724201	0.0703134
CASP1P2			-1.19573	0.0395632	0.278853		KRT6B	Keratin, type II cytoskeletal 6B (Cytokeratin-6B) (CK-6B) (Keratin-6B) (K6B) (Type-II keratin Kb10)	cytosol [GO:0005829]; extracellular exosome [GO:0070062]; keratin filament [GO:0045095]	-1.4779	0.00726978	0.07044
TMEM45A	Transmembrane protein 45A (DNA polymerase-transactivated protein 4) (Dermal papilla-derived protein 7)	membrane [GO:0016020]	-1.19502	0.0210627	0.223086		CLIC6	Chloride intracellular channel protein 6 (Parchorin)	chloride channel complex [GO:0034707]; cytoplasm [GO:0005737]; extracellular exosome [GO:0070062]; plasma membrane [GO:0005886]	0.712208	0.00757982	0.0722545
IFI44L	Interferon-induced protein 44-like	cytoplasm [GO:0005737]	-1.19396	0.0183547	0.214733		IFIT2	Interferon-induced protein with tetratricopeptide repeats 2 (IFIT-2) (ISG-54 K) (Interferon-induced 54 kDa protein) (IFI-54K) (P54)	cytoplasm [GO:0005737]; cytosol [GO:0005829]; endoplasmic reticulum [GO:0005783]	-0.809352	0.0078628	0.0737162
HRC	Sarcoplasmic reticulum histidine-rich calcium-binding protein	endoplasmic reticulum lumen [GO:0005788]; sarcoplasmic reticulum lumen [GO:0033018]; sarcoplasmic reticulum membrane [GO:0033017]; Z disc [GO:0030018]	-1.18839	0.0339235	0.263259		CPA4	Carboxypeptidase A4 (EC 3.4.17.-) (Carboxypeptidase A3)	extracellular space [GO:0005615]	-1.1761	0.00821918	0.0756611
NALCN	Sodium leak channel NALCN (CanIon) (Sodium leak channel non-selective protein) (Voltage gated channel-like protein 1)	plasma membrane [GO:0005886]	-1.17992	0.00599562	0.139534		MYBPH	Myosin-binding protein H (MyBP-H) (H-protein)	myosin filament [GO:0032982]	-0.657129	0.00825171	0.0756611
IGSF21	Immunoglobulin superfamily member 21 (IgSF21)	adherens junction [GO:0005912]; external side of plasma membrane [GO:0009897]; inhibitory synapse [GO:0060077]; postsynaptic membrane [GO:0045211]; presynaptic membrane [GO:0042734]	-1.17831	5.36603e-06	0.0197724		MYL1	Myosin light chain 1/3, skeletal muscle isoform (MLC1/MLC3) (MLC1F/MLC3F) (Myosin light chain alkali 1/2) (Myosin light chain A1/A2)	contractile fiber [GO:0043292]; cytosol [GO:0005829]; muscle myosin complex [GO:0005859]; myofibril [GO:0030016]; myosin II complex [GO:0016460]; sarcomere [GO:0030017]	-0.635583	0.00836684	0.0761648
GRIP2	Glutamate receptor-interacting protein 2 (GRIP-2)	cytosol [GO:0005829]; dendrite [GO:0030425]; glutamatergic synapse [GO:0098978]; neuron spine [GO:0044309]; neuronal cell body [GO:0043025]; plasma membrane [GO:0005886]; postsynaptic density, intracellular component [GO:0099092]; postsynaptic membrane [GO:0045211]	-1.17161	0.0006709	0.0718389		RNASE1	Ribonuclease pancreatic (EC 4.6.1.18) (HP-RNase) (RIB-1) (RNase UpI-1) (Ribonuclease 1) (RNase 1) (Ribonuclease A) (RNase A)	extracellular exosome [GO:0070062]	-0.696592	0.0084839	0.0767635
HSPB7	Heat shock protein beta-7 (HspB7) (Cardiovascular heat shock protein) (cvHsp)	actin cytoskeleton [GO:0015629]; aggresome [GO:0016235]; Cajal body [GO:0015030]; cytoplasm [GO:0005737]; nucleoplasm [GO:0005654]; nucleus [GO:0005634]	-1.15651	0.0318837	0.257606		C3orf58			0.631756	0.00884165	0.078438
LOC105374541			-1.15482	0.00351533	0.11994		ABCC5	ATP-binding cassette sub-family C member 5 (EC 7.6.2.-) (EC 7.6.2.2) (Multi-specific organic anion transporter C) (MOAT-C) (Multidrug resistance-associated protein 5) (SMRP) (pABC11)	apical plasma membrane [GO:0016324]; basolateral plasma membrane [GO:0016323]; endosome membrane [GO:0010008]; Golgi lumen [GO:0005796]; membrane [GO:0016020]; plasma membrane [GO:0005886]	0.604828	0.00886465	0.078438
ZNF878	Zinc finger protein 878	nucleus [GO:0005634]	-1.15345	0.0279916	0.246669		CRABP2	Cellular retinoic acid-binding protein 2 (Cellular retinoic acid-binding protein II) (CRABP-II)	cytoplasm [GO:0005737]; cytosol [GO:0005829]; endoplasmic reticulum [GO:0005783]; extracellular exosome [GO:0070062]; nucleoplasm [GO:0005654]; nucleus [GO:0005634]	-0.854847	0.00893724	0.0787797
CORO6	Coronin-6 (Coronin-like protein E) (Clipin-E)		-1.15341	0.00897684	0.166407		C6orf58			-1.14676	0.00920707	0.0796096
IL12RB2	Interleukin-12 receptor subunit beta-2 (IL-12 receptor subunit beta-2) (IL-12R subunit beta-2) (IL-12R-beta-2) (IL-12RB2)	external side of plasma membrane [GO:0009897]; interleukin-12 receptor complex [GO:0042022]; plasma membrane [GO:0005886]; receptor complex [GO:0043235]	-1.15078	0.0141783	0.196173		EPPK1	Epiplakin (450 kDa epidermal antigen)	apicolateral plasma membrane [GO:0016327]; basolateral plasma membrane [GO:0016323]; bicellular tight junction [GO:0005923]; cell junction [GO:0030054]; cell periphery [GO:0071944]; cell projection [GO:0042995]; cytoplasm [GO:0005737]; cytoskeleton [GO:0005856]; hemidesmosome [GO:0030056]; intermediate filament cytoskeleton [GO:0045111]; keratin filament [GO:0045095]; membrane [GO:0016020]; perin…	-0.820624	0.00921137	0.0796096
MAFB	Transcription factor MafB (Maf-B) (V-maf musculoaponeurotic fibrosarcoma oncogene homolog B)	chromatin [GO:0000785]; nucleus [GO:0005634]; RNA polymerase II transcription regulator complex [GO:0090575]	-1.15071	0.000476054	0.0635922		HSPB7	Heat shock protein beta-7 (HspB7) (Cardiovascular heat shock protein) (cvHsp)	actin cytoskeleton [GO:0015629]; aggresome [GO:0016235]; Cajal body [GO:0015030]; cytoplasm [GO:0005737]; nucleoplasm [GO:0005654]; nucleus [GO:0005634]	-0.641	0.00944409	0.0804191
TLL2	Tolloid-like protein 2 (EC 3.4.24.-)	extracellular region [GO:0005576]; extracellular space [GO:0005615]	-1.14365	0.00779599	0.155491		S100A8	Protein S100-A8 (Calgranulin-A) (Calprotectin L1L subunit) (Cystic fibrosis antigen) (CFAG) (Leukocyte L1 complex light chain) (Migration inhibitory factor-related protein 8) (MRP-8) (p8) (S100 calcium-binding protein A8) (Urinary stone protein band A)	collagen-containing extracellular matrix [GO:0062023]; cytoskeleton [GO:0005856]; cytosol [GO:0005829]; extracellular exosome [GO:0070062]; extracellular region [GO:0005576]; extracellular space [GO:0005615]; intermediate filament cytoskeleton [GO:0045111]; nucleus [GO:0005634]; plasma membrane [GO:0005886]; secretory granule lumen [GO:0034774]	-1.01721	0.00945818	0.0804481
WI2_87327B8.2			-1.14231	0.0256986	0.239008		ADPRHL1	Inactive ADP-ribosyltransferase ARH2 (ADP-ribosylhydrolase-like protein 1) ([Protein ADP-ribosylarginine] hydrolase-like protein 1)	sarcomere [GO:0030017]	-0.722607	0.00985825	0.081739
GBP1P1			-1.14024	0.00276526	0.109818		VKORC1L1	Vitamin K epoxide reductase complex subunit 1-like protein 1 (VKORC1-like protein 1) (EC 1.17.4.4)	endoplasmic reticulum [GO:0005783]; endoplasmic reticulum membrane [GO:0005789]	0.628005	0.00991116	0.0818025
PDZK1IP1	PDZK1-interacting protein 1 (17 kDa membrane-associated protein) (Protein DD96)	extracellular exosome [GO:0070062]; membrane [GO:0016020]	-1.13863	0.0420199	0.284447		UPP1	Uridine phosphorylase 1 (UPase 1) (UrdPase 1) (EC 2.4.2.3)	cytosol [GO:0005829]; nucleoplasm [GO:0005654]	-0.786935	0.0100954	0.0824361
CHST2	Carbohydrate sulfotransferase 2 (EC 2.8.2.-) (Galactose/N-acetylglucosamine/N-acetylglucosamine 6-O-sulfotransferase 2) (GST-2) (N-acetylglucosamine 6-O-sulfotransferase 1) (GlcNAc6ST-1) (Gn6ST-1)	cytosol [GO:0005829]; Golgi apparatus [GO:0005794]; Golgi membrane [GO:0000139]; nucleoplasm [GO:0005654]; trans-Golgi network [GO:0005802]	-1.13439	0.0171156	0.210809		SERPINB7	Serpin B7 (Megsin) (TP55)	cytoplasm [GO:0005737]; extracellular space [GO:0005615]	-1.07429	0.0102265	0.0830687
LOC107984429			-1.12757	7.62849e-05	0.0438631		GCLC	Glutamate--cysteine ligase catalytic subunit (EC 6.3.2.2) (GCS heavy chain) (Gamma-ECS) (Gamma-glutamylcysteine synthetase)	cytosol [GO:0005829]; glutamate-cysteine ligase complex [GO:0017109]; mitochondrion [GO:0005739]	0.737348	0.0109125	0.0855587
DIO3OS			-1.12745	0.0213688	0.224545		KRT75	Keratin, type II cytoskeletal 75 (Cytokeratin-75) (CK-75) (Keratin-6 hair follicle) (hK6hf) (Keratin-75) (K75) (Type II keratin-K6hf) (Type-II keratin Kb18)	cornified envelope [GO:0001533]; cytosol [GO:0005829]; extracellular exosome [GO:0070062]; intermediate filament [GO:0005882]; keratin filament [GO:0045095]	-1.34321	0.0116682	0.08949
LOC107984413			-1.12686	0.000793458	0.0744196		FHL1	Four and a half LIM domains protein 1 (FHL-1) (Skeletal muscle LIM-protein 1) (SLIM) (SLIM-1)	cytoplasm [GO:0005737]; cytosol [GO:0005829]; focal adhesion [GO:0005925]; nucleus [GO:0005634]; plasma membrane [GO:0005886]	-0.635938	0.0117695	0.0897514
CD1A	T-cell surface glycoprotein CD1a (T-cell surface antigen T6/Leu-6) (hTa1 thymocyte antigen) (CD antigen CD1a)	endosome membrane [GO:0010008]; external side of plasma membrane [GO:0009897]; extracellular space [GO:0005615]; membrane raft [GO:0045121]; plasma membrane [GO:0005886]	-1.1262	0.0177585	0.213421		GBP5	Guanylate-binding protein 5 (EC 3.6.5.-) (GBP-TA antigen) (GTP-binding protein 5) (GBP-5) (Guanine nucleotide-binding protein 5)	cytoplasm [GO:0005737]; cytoplasmic vesicle membrane [GO:0030659]; Golgi apparatus [GO:0005794]; Golgi membrane [GO:0000139]; membrane [GO:0016020]; perinuclear region of cytoplasm [GO:0048471]; symbiont cell surface [GO:0106139]	-0.764978	0.0119992	0.0905843
TMEM86A	Lysoplasmalogenase-like protein TMEM86A (Transmembrane protein 86A)	membrane [GO:0016020]	-1.1251	0.00238203	0.102644		NT5C3A	Cytosolic 5'-nucleotidase 3A (EC 3.1.3.5) (7-methylguanosine phosphate-specific 5'-nucleotidase) (7-methylguanosine nucleotidase) (EC 3.1.3.91) (Cytosolic 5'-nucleotidase 3) (Cytosolic 5'-nucleotidase III) (cN-III) (Pyrimidine 5'-nucleotidase 1) (P5'N-1) (P5N-1) (PN-I) (Uridine 5'-monophosphate hydrolase 1) (p36)	cytoplasm [GO:0005737]; cytosol [GO:0005829]; endoplasmic reticulum [GO:0005783]; nuclear body [GO:0016604]; nucleoplasm [GO:0005654]	-0.625229	0.0122996	0.0921122
IL5	Interleukin-5 (IL-5) (B-cell differentiation factor I) (Eosinophil differentiation factor) (T-cell replacing factor) (TRF)	extracellular region [GO:0005576]; extracellular space [GO:0005615]	-1.12012	0.000780371	0.0744196		FANCD2	Fanconi anemia group D2 protein (Protein FACD2)	chromatin [GO:0000785]; condensed chromosome [GO:0000793]; cytosol [GO:0005829]; DNA repair complex [GO:1990391]; nuclear body [GO:0016604]; nucleolus [GO:0005730]; nucleoplasm [GO:0005654]; nucleus [GO:0005634]	0.621179	0.012399	0.0923965
LOC105371219			-1.12008	0.00286317	0.1113		KRT14	Keratin, type I cytoskeletal 14 (Cytokeratin-14) (CK-14) (Keratin-14) (K14)	basal part of cell [GO:0045178]; cornified envelope [GO:0001533]; cytoplasm [GO:0005737]; cytosol [GO:0005829]; extracellular exosome [GO:0070062]; intermediate filament [GO:0005882]; keratin filament [GO:0045095]; nucleus [GO:0005634]	-1.06794	0.0126747	0.0937621
GPR68	Ovarian cancer G-protein coupled receptor 1 (OGR-1) (G-protein coupled receptor 68) (GPR12A) (Sphingosylphosphorylcholine receptor)	plasma membrane [GO:0005886]	-1.11925	0.000439415	0.0633015		SDR9C7	Short-chain dehydrogenase/reductase family 9C member 7 (EC 1.1.1.-) (Orphan short-chain dehydrogenase/reductase) (SDR-O) (RDH-S)	cytoplasm [GO:0005737]; intracellular membrane-bounded organelle [GO:0043231]	-1.23323	0.0127371	0.0939847
LOC105371822			-1.11776	0.00261292	0.107647		HIST1H1A			0.956054	0.0137546	0.0980291
LOC105370398			-1.11698	0.00818565	0.159241		CES2	Cocaine esterase (EC 3.1.1.84) (Carboxylesterase 2) (CE-2) (hCE-2) (EC 3.1.1.1) (Methylumbelliferyl-acetate deacetylase 2) (EC 3.1.1.56)	endoplasmic reticulum [GO:0005783]; endoplasmic reticulum lumen [GO:0005788]; intracellular membrane-bounded organelle [GO:0043231]	-0.689749	0.0139789	0.0990643
HNRNPA1P33			-1.11675	0.0345807	0.265205		OLFML3	Olfactomedin-like protein 3 (HNOEL-iso) (hOLF44)	extracellular space [GO:0005615]; extracellular vesicle [GO:1903561]	-0.608536	0.0140772	0.0993441
LOC107985124			-1.11463	0.000425263	0.0629625		S100A9	Protein S100-A9 (Calgranulin-B) (Calprotectin L1H subunit) (Leukocyte L1 complex heavy chain) (Migration inhibitory factor-related protein 14) (MRP-14) (p14) (S100 calcium-binding protein A9)	collagen-containing extracellular matrix [GO:0062023]; cytoplasm [GO:0005737]; cytoskeleton [GO:0005856]; cytosol [GO:0005829]; extracellular exosome [GO:0070062]; extracellular region [GO:0005576]; extracellular space [GO:0005615]; nucleus [GO:0005634]; plasma membrane [GO:0005886]; secretory granule lumen [GO:0034774]	-0.85014	0.0146733	0.101033
CASP5	Caspase-5 (CASP-5) (EC 3.4.22.58) (ICE(rel)-III) (Protease ICH-3) (Protease TY) [Cleaved into: Caspase-5 subunit p20; Caspase-5 subunit p10]	cytosol [GO:0005829]; NLRP1 inflammasome complex [GO:0072558]	-1.114	0.0136803	0.193274		MYH3	Myosin-3 (Muscle embryonic myosin heavy chain) (Myosin heavy chain 3) (Myosin heavy chain, fast skeletal muscle, embryonic) (SMHCE)	cytoplasm [GO:0005737]; cytosol [GO:0005829]; extracellular exosome [GO:0070062]; muscle myosin complex [GO:0005859]; myosin filament [GO:0032982]; myosin II complex [GO:0016460]; sarcomere [GO:0030017]	-0.775396	0.0147608	0.10145
LINC00607			-1.1138	0.000659304	0.0718389		IFIT1	Interferon-induced protein with tetratricopeptide repeats 1 (IFIT-1) (Interferon-induced 56 kDa protein) (IFI-56K) (P56)	cytoplasm [GO:0005737]; cytosol [GO:0005829]; host cell [GO:0043657]	-0.658264	0.0152543	0.103331
LOC107984111			-1.112	0.0294699	0.250887		WARS			-0.671671	0.0153487	0.103544
CAPN3	Calpain-3 (EC 3.4.22.54) (Calcium-activated neutral proteinase 3) (CANP 3) (Calpain L3) (Calpain p94) (Muscle-specific calcium-activated neutral protease 3) (New calpain 1) (nCL-1)	cytoplasm [GO:0005737]; cytosol [GO:0005829]; myofibril [GO:0030016]; nucleolus [GO:0005730]; nucleus [GO:0005634]; plasma membrane [GO:0005886]; protein-containing complex [GO:0032991]; T-tubule [GO:0030315]; Z disc [GO:0030018]	-1.11161	0.000193017	0.052522		SPRR2G	Small proline-rich protein 2G (SPR-2G)	cornified envelope [GO:0001533]; cytosol [GO:0005829]	-1.41805	0.0157094	0.104427
OLFM5P			-1.10941	0.000459183	0.0635922		IGF2BP3	Insulin-like growth factor 2 mRNA-binding protein 3 (IGF2 mRNA-binding protein 3) (IMP-3) (IGF-II mRNA-binding protein 3) (KH domain-containing protein overexpressed in cancer) (hKOC) (VICKZ family member 3)	cytoplasm [GO:0005737]; cytoplasmic stress granule [GO:0010494]; cytosol [GO:0005829]; nucleus [GO:0005634]; P-body [GO:0000932]	0.833474	0.0157356	0.104427
COLEC12	Collectin-12 (Collectin placenta protein 1) (CL-P1) (hCL-P1) (Nurse cell scavenger receptor 2) (Scavenger receptor class A member 4) (Scavenger receptor with C-type lectin)	collagen trimer [GO:0005581]; endocytic vesicle membrane [GO:0030666]; extracellular matrix [GO:0031012]; extracellular space [GO:0005615]; membrane [GO:0016020]; plasma membrane [GO:0005886]	-1.10808	0.0095578	0.171615		RHOD	Rho-related GTP-binding protein RhoD (Rho-related protein HP1) (RhoHP1)	cytoplasm [GO:0005737]; cytosol [GO:0005829]; early endosome [GO:0005769]; endosome membrane [GO:0010008]; Golgi membrane [GO:0000139]; mitochondrial outer membrane [GO:0005741]; plasma membrane [GO:0005886]	-0.666643	0.0159744	0.104781
LOC105374476			-1.10733	0.00173369	0.0906682		CRNN	Cornulin (53 kDa putative calcium-binding protein) (53 kDa squamous epithelial-induced stress protein) (58 kDa heat shock protein) (Squamous epithelial heat shock protein 53) (Tumor-related protein)	cytoplasm [GO:0005737]; extracellular exosome [GO:0070062]; membrane [GO:0016020]	-0.627195	0.0159956	0.104781
LOC102724507			-1.10733	0.019461	0.217484		ANXA8	Annexin A8 (Annexin VIII) (Annexin-8) (Vascular anticoagulant-beta) (VAC-beta)	collagen-containing extracellular matrix [GO:0062023]; cytoplasm [GO:0005737]; cytosol [GO:0005829]; late endosome membrane [GO:0031902]; plasma membrane [GO:0005886]	-0.730112	0.0166244	0.106201
LOC101928422			-1.10659	0.00566327	0.138334		MMP10	Stromelysin-2 (SL-2) (EC 3.4.24.22) (Matrix metalloproteinase-10) (MMP-10) (Transin-2)	extracellular matrix [GO:0031012]; extracellular region [GO:0005576]; extracellular space [GO:0005615]	-0.764405	0.017127	0.107225
LOC101927699			-1.10447	0.00535997	0.137063		SERPINB4	Serpin B4 (Leupin) (Peptidase inhibitor 11) (PI-11) (Squamous cell carcinoma antigen 2) (SCCA-2)	cytosol [GO:0005829]; extracellular space [GO:0005615]; plasma membrane [GO:0005886]	-1.25768	0.0171804	0.107471
LOC107986529			-1.09937	0.00449298	0.129686		IL18	Interleukin-18 (IL-18) (Iboctadekin) (Interferon gamma-inducing factor) (IFN-gamma-inducing factor) (Interleukin-1 gamma) (IL-1 gamma)	cytosol [GO:0005829]; extracellular region [GO:0005576]; extracellular space [GO:0005615]	-0.666392	0.0178367	0.109839
IGFBP6	Insulin-like growth factor-binding protein 6 (IBP-6) (IGF-binding protein 6) (IGFBP-6)	extracellular region [GO:0005576]; extracellular space [GO:0005615]; Golgi apparatus [GO:0005794]; insulin-like growth factor binary complex [GO:0042568]	-1.09867	0.039356	0.27846		KRT8	Keratin, type II cytoskeletal 8 (Cytokeratin-8) (CK-8) (Keratin-8) (K8) (Type-II keratin Kb8)	apicolateral plasma membrane [GO:0016327]; cell-cell junction [GO:0005911]; costamere [GO:0043034]; cytoplasm [GO:0005737]; cytosol [GO:0005829]; dystrophin-associated glycoprotein complex [GO:0016010]; extracellular exosome [GO:0070062]; intermediate filament [GO:0005882]; intermediate filament cytoskeleton [GO:0045111]; keratin filament [GO:0045095]; nuclear matrix [GO:0016363]; nucleoplasm [GO…	0.823112	0.0179011	0.110131
IDO1	Indoleamine 2,3-dioxygenase 1 (IDO-1) (EC 1.13.11.52) (Indoleamine-pyrrole 2,3-dioxygenase)	cytoplasm [GO:0005737]; cytosol [GO:0005829]; smooth muscle contractile fiber [GO:0030485]; stereocilium bundle [GO:0032421]	-1.09729	0.00766074	0.154037		CASQ2	Calsequestrin-2 (Calsequestrin, cardiac muscle isoform)	calcium channel complex [GO:0034704]; cytoplasm [GO:0005737]; junctional sarcoplasmic reticulum membrane [GO:0014701]; sarcoplasmic reticulum [GO:0016529]; sarcoplasmic reticulum lumen [GO:0033018]; sarcoplasmic reticulum membrane [GO:0033017]; Z disc [GO:0030018]	-0.859148	0.0181493	0.111127
SPTLC3	Serine palmitoyltransferase 3 (EC 2.3.1.50) (Long chain base biosynthesis protein 2b) (LCB2b) (Long chain base biosynthesis protein 3) (LCB 3) (Serine-palmitoyl-CoA transferase 3) (SPT 3)	endoplasmic reticulum membrane [GO:0005789]; serine C-palmitoyltransferase complex [GO:0017059]	-1.09455	0.0113643	0.184158		KLK7	Kallikrein-7 (hK7) (EC 3.4.21.117) (Serine protease 6) (Stratum corneum chymotryptic enzyme) (hSCCE)	cornified envelope [GO:0001533]; epidermal lamellar body [GO:0097209]; extracellular region [GO:0005576]; extracellular space [GO:0005615]	-1.1252	0.0184282	0.112196
LOC112267859			-1.09106	0.0186708	0.215791		ALDH1A1	Aldehyde dehydrogenase 1A1 (EC 1.2.1.19) (EC 1.2.1.28) (EC 1.2.1.3) (EC 1.2.1.36) (3-deoxyglucosone dehydrogenase) (ALDH-E1) (ALHDII) (Aldehyde dehydrogenase family 1 member A1) (Aldehyde dehydrogenase, cytosolic) (Retinal dehydrogenase 1) (RALDH 1) (RalDH1)	axon [GO:0030424]; cytoplasm [GO:0005737]; cytosol [GO:0005829]; extracellular exosome [GO:0070062]; synapse [GO:0045202]	0.790952	0.0184711	0.112366
CDH20	Cadherin-20	adherens junction [GO:0005912]; catenin complex [GO:0016342]	-1.09027	0.00101217	0.0798534		PCDHGC5	Protocadherin gamma-C5 (PCDH-gamma-C5)	plasma membrane [GO:0005886]	-0.821054	0.018501	0.112457
CYP8B1	7-alpha-hydroxycholest-4-en-3-one 12-alpha-hydroxylase (EC 1.14.14.139) (7-alpha-hydroxy-4-cholesten-3-one 12-alpha-hydroxylase) (CYPVIIIB1) (Cytochrome P450 8B1) (Sterol 12-alpha-hydroxylase)	endoplasmic reticulum membrane [GO:0005789]	-1.08816	0.00121335	0.0832636		KRT6C	Keratin, type II cytoskeletal 6C (Cytokeratin-6C) (CK-6C) (Cytokeratin-6E) (CK-6E) (Keratin K6h) (Keratin-6C) (K6C) (Type-II keratin Kb12)	cytosol [GO:0005829]; extracellular exosome [GO:0070062]; intermediate filament [GO:0005882]; keratin filament [GO:0045095]	-1.0857	0.0185872	0.112765
LOC105371241			-1.08784	0.00367544	0.120897		WRB_SH3BGR			-0.60089	0.0189249	0.113374
KCNJ15	ATP-sensitive inward rectifier potassium channel 15 (Inward rectifier K(+) channel Kir1.3) (Inward rectifier K(+) channel Kir4.2) (Potassium channel, inwardly rectifying subfamily J member 15)	plasma membrane [GO:0005886]	-1.08745	0.00337547	0.117139		YOD1	Ubiquitin thioesterase OTU1 (EC 3.4.19.12) (DUBA-8) (HIV-1-induced protease 7) (HIN-7) (HsHIN7) (OTU domain-containing protein 2)	cytoplasm [GO:0005737]; cytosol [GO:0005829]	-0.60668	0.01908	0.11395
TMEM92_AS1			-1.08463	0.000468211	0.0635922		MYH1	Myosin-1 (Myosin heavy chain 1) (Myosin heavy chain 2x) (MyHC-2x) (Myosin heavy chain IIx/d) (MyHC-IIx/d) (Myosin heavy chain, skeletal muscle, adult 1)	A band [GO:0031672]; cytoplasm [GO:0005737]; cytoplasmic ribonucleoprotein granule [GO:0036464]; intercalated disc [GO:0014704]; muscle myosin complex [GO:0005859]; myosin filament [GO:0032982]; myosin II complex [GO:0016460]	-0.765734	0.0191308	0.11398
LOC107985352			-1.08404	0.0050068	0.133586		DMKN	Dermokine (Epidermis-specific secreted protein SK30/SK89)	extracellular space [GO:0005615]	-1.10161	0.0192499	0.114419
LOC101927056			-1.08357	0.0105805	0.179468		NCBP2_AS2			0.660251	0.0192821	0.114429
HLA_DQB2			-1.08325	0.00511	0.134886		IL36RN	Interleukin-36 receptor antagonist protein (IL-36Ra) (FIL1 delta) (IL-1-related protein 3) (IL-1RP3) (Interleukin-1 HY1) (IL-1HY1) (Interleukin-1 delta) (IL-1 delta) (Interleukin-1 family member 5) (IL-1F5) (Interleukin-1 receptor antagonist homolog 1) (IL-1ra homolog 1) (Interleukin-1-like protein 1) (IL-1L1)	cytoplasm [GO:0005737]; extracellular region [GO:0005576]; extracellular space [GO:0005615]	-1.20272	0.0193007	0.114449
LOC105375520			-1.08216	0.0283567	0.247333		APOBEC2	C->U-editing enzyme APOBEC-2 (EC 3.5.4.36) (mRNA(cytosine(6666)) deaminase 2)	cytoplasm [GO:0005737]; nucleus [GO:0005634]	-0.7401	0.0200571	0.116816
LINC01960			-1.08161	0.0340399	0.263572		ALOX15B	Polyunsaturated fatty acid lipoxygenase ALOX15B (15-lipoxygenase 2) (15-LOX-2) (Arachidonate 15-lipoxygenase B) (15-LOX-B) (EC 1.13.11.33) (Arachidonate 15-lipoxygenase type II) (Linoleate 13-lipoxygenase 15-LOb) (EC 1.13.11.-)	adherens junction [GO:0005912]; cytoskeleton [GO:0005856]; cytosol [GO:0005829]; extracellular exosome [GO:0070062]; extrinsic component of membrane [GO:0019898]; focal adhesion [GO:0005925]; membrane [GO:0016020]; nucleus [GO:0005634]; plasma membrane [GO:0005886]	-0.677615	0.0214427	0.122082
ATP2C2_AS1			-1.08145	0.00454825	0.129686		CLC	Galectin-10 (Gal-10) (Charcot-Leyden crystal protein) (CLC) (Eosinophil lysophospholipase) (Lysolecithin acylhydrolase)	collagen-containing extracellular matrix [GO:0062023]; cytosol [GO:0005829]	-0.585006	0.0220023	0.123345
RSAD2	S-adenosylmethionine-dependent nucleotide dehydratase RSAD2 (SAND) (EC 4.2.-.-) (Cytomegalovirus-induced gene 5 protein) (Radical S-adenosyl methionine domain-containing protein 2) (Virus inhibitory protein, endoplasmic reticulum-associated, interferon-inducible) (Viperin)	endoplasmic reticulum [GO:0005783]; endoplasmic reticulum membrane [GO:0005789]; fibrillar center [GO:0001650]; Golgi apparatus [GO:0005794]; lipid droplet [GO:0005811]; mitochondrial inner membrane [GO:0005743]; mitochondrial outer membrane [GO:0005741]; mitochondrion [GO:0005739]	-1.08129	0.0447743	0.290606		PLG	Plasminogen (EC 3.4.21.7) [Cleaved into: Plasmin heavy chain A; Activation peptide; Angiostatin; Plasmin heavy chain A, short form; Plasmin light chain B]	blood microparticle [GO:0072562]; cell surface [GO:0009986]; collagen-containing extracellular matrix [GO:0062023]; external side of plasma membrane [GO:0009897]; extracellular exosome [GO:0070062]; extracellular region [GO:0005576]; extracellular space [GO:0005615]; extrinsic component of plasma membrane [GO:0019897]; plasma membrane [GO:0005886]; platelet alpha granule lumen [GO:0031093]	-0.670759	0.0222914	0.124159
CYB5R1	NADH-cytochrome b5 reductase 1 (b5R.1) (EC 1.6.2.2) (Humb5R2) (NAD(P)H:quinone oxidoreductase type 3 polypeptide A2)	cytosol [GO:0005829]; endoplasmic reticulum membrane [GO:0005789]; extracellular exosome [GO:0070062]; membrane [GO:0016020]; mitochondrion [GO:0005739]; plasma membrane [GO:0005886]; platelet alpha granule membrane [GO:0031092]	-1.07886	0.000264035	0.0598547		CDA	Cytidine deaminase (EC 3.5.4.5) (Cytidine aminohydrolase)	cytosol [GO:0005829]; extracellular region [GO:0005576]; ficolin-1-rich granule lumen [GO:1904813]; secretory granule lumen [GO:0034774]; tertiary granule lumen [GO:1904724]	-0.620344	0.0225711	0.125157
IL13RA2	Interleukin-13 receptor subunit alpha-2 (IL-13 receptor subunit alpha-2) (IL-13R subunit alpha-2) (IL-13R-alpha-2) (IL-13RA2) (Interleukin-13-binding protein) (CD antigen CD213a2)	external side of plasma membrane [GO:0009897]; extracellular region [GO:0005576]; extracellular space [GO:0005615]; receptor complex [GO:0043235]	-1.07827	0.0499547	0.303654		SDCBP2	Syntenin-2 (Similar to TACIP18) (SITAC) (Syndecan-binding protein 2)	cytoplasm [GO:0005737]; cytosol [GO:0005829]; extracellular exosome [GO:0070062]; Golgi apparatus [GO:0005794]; nuclear speck [GO:0016607]; nucleolus [GO:0005730]; nucleoplasm [GO:0005654]; plasma membrane [GO:0005886]	-0.844867	0.0237702	0.128489
USP2	Ubiquitin carboxyl-terminal hydrolase 2 (EC 3.4.19.12) (41 kDa ubiquitin-specific protease) (Deubiquitinating enzyme 2) (Ubiquitin thioesterase 2) (Ubiquitin-specific-processing protease 2)	centrosome [GO:0005813]; cytoplasm [GO:0005737]; membrane [GO:0016020]; nucleoplasm [GO:0005654]; perinuclear region of cytoplasm [GO:0048471]	-1.07824	0.0179976	0.214309		JSRP1	Junctional sarcoplasmic reticulum protein 1 (Junctional-face membrane protein of 45 kDa homolog) (JP-45)	sarcoplasmic reticulum [GO:0016529]; sarcoplasmic reticulum membrane [GO:0033017]	-0.603253	0.0238007	0.128561
CYP46A1	Cholesterol 24-hydroxylase (CH24H) (EC 1.14.14.25) (Cholesterol 24-monooxygenase) (Cholesterol 24S-hydroxylase) (Cytochrome P450 46A1)	dendrite [GO:0030425]; endoplasmic reticulum [GO:0005783]; endoplasmic reticulum membrane [GO:0005789]; postsynapse [GO:0098794]; presynapse [GO:0098793]	-1.0782	0.00082965	0.0747628		MB	Myoglobin	cytosol [GO:0005829]; extracellular exosome [GO:0070062]	-0.649978	0.0239254	0.128864
KLKB1	Plasma kallikrein (EC 3.4.21.34) (Fletcher factor) (Kininogenin) (Plasma prekallikrein) (PKK) [Cleaved into: Plasma kallikrein heavy chain; Plasma kallikrein light chain]	extracellular exosome [GO:0070062]; extracellular region [GO:0005576]; extracellular space [GO:0005615]; plasma membrane [GO:0005886]; serine-type endopeptidase complex [GO:1905370]	-1.07718	0.00281473	0.110587		KRT2	Keratin, type II cytoskeletal 2 epidermal (Cytokeratin-2e) (CK-2e) (Epithelial keratin-2e) (Keratin-2 epidermis) (Keratin-2e) (K2e) (Type-II keratin Kb2)	cornified envelope [GO:0001533]; cytoplasm [GO:0005737]; cytosol [GO:0005829]; extracellular exosome [GO:0070062]; extracellular space [GO:0005615]; intermediate filament [GO:0005882]; keratin filament [GO:0045095]; membrane [GO:0016020]; nucleus [GO:0005634]	-1.19178	0.0240096	0.129133
LOC107984002			-1.07561	0.0358219	0.268463		KRT6A	Keratin, type II cytoskeletal 6A (Cytokeratin-6A) (CK-6A) (Cytokeratin-6D) (CK-6D) (Keratin-6A) (K6A) (Type-II keratin Kb6) (allergen Hom s 5)	cytosol [GO:0005829]; extracellular exosome [GO:0070062]; keratin filament [GO:0045095]; membrane [GO:0016020]; nucleus [GO:0005634]	-0.959231	0.0240955	0.12941
TTLL11	Tubulin polyglutamylase TTLL11 (EC 6.3.2.-) (Tubulin--tyrosine ligase-like protein 11)	ciliary basal body [GO:0036064]; cilium [GO:0005929]; cytosol [GO:0005829]; microtubule [GO:0005874]	-1.07478	0.000533933	0.0657453		FBP2	Fructose-1,6-bisphosphatase isozyme 2 (FBPase 2) (EC 3.1.3.11) (D-fructose-1,6-bisphosphate 1-phosphohydrolase 2) (Muscle FBPase)	anchoring junction [GO:0070161]; cytoplasm [GO:0005737]; cytosol [GO:0005829]; extracellular exosome [GO:0070062]; nucleus [GO:0005634]; plasma membrane [GO:0005886]; Z disc [GO:0030018]	-0.629767	0.0246207	0.130971
LINC02081			-1.07286	0.0221031	0.227302		PCOLCE	Procollagen C-endopeptidase enhancer 1 (Procollagen COOH-terminal proteinase enhancer 1) (PCPE-1) (Procollagen C-proteinase enhancer 1) (Type 1 procollagen C-proteinase enhancer protein) (Type I procollagen COOH-terminal proteinase enhancer)	extracellular exosome [GO:0070062]; extracellular region [GO:0005576]; extracellular space [GO:0005615]	-0.671645	0.0253558	0.132654
XDH	Xanthine dehydrogenase/oxidase [Includes: Xanthine dehydrogenase (XD) (EC 1.17.1.4); Xanthine oxidase (XO) (EC 1.17.3.2) (Xanthine oxidoreductase) (XOR)]	cytosol [GO:0005829]; extracellular space [GO:0005615]; peroxisome [GO:0005777]; sarcoplasmic reticulum [GO:0016529]	-1.07157	0.00908671	0.168242		COL5A1	Collagen alpha-1(V) chain	basement membrane [GO:0005604]; collagen type V trimer [GO:0005588]; collagen type XI trimer [GO:0005592]; collagen-containing extracellular matrix [GO:0062023]; endoplasmic reticulum lumen [GO:0005788]; extracellular matrix [GO:0031012]; extracellular region [GO:0005576]; extracellular space [GO:0005615]	-0.605973	0.0258924	0.134081
SIGLEC1	Sialoadhesin (Sialic acid-binding Ig-like lectin 1) (Siglec-1) (CD antigen CD169)	early endosome [GO:0005769]; extracellular region [GO:0005576]; late endosome [GO:0005770]; membrane [GO:0016020]; plasma membrane [GO:0005886]	-1.07063	0.000954126	0.0792777		ANO1	Anoctamin-1 (Discovered on gastrointestinal stromal tumors protein 1) (Oral cancer overexpressed protein 2) (Transmembrane protein 16A) (Tumor-amplified and overexpressed sequence 2)	apical plasma membrane [GO:0016324]; cell projection [GO:0042995]; chloride channel complex [GO:0034707]; extracellular exosome [GO:0070062]; membrane raft [GO:0045121]; nucleoplasm [GO:0005654]; plasma membrane [GO:0005886]; presynapse [GO:0098793]	1.08086	0.0261083	0.13492
LOC101929805			-1.06478	0.000372382	0.0616363		IFFO2	Intermediate filament family orphan 2	intermediate filament [GO:0005882]	-0.676397	0.0261596	0.13494
LOC105376951			-1.06463	0.00949479	0.171615		SRL	Sarcalumenin	sarcoplasmic reticulum lumen [GO:0033018]; sarcoplasmic reticulum membrane [GO:0033017]	-0.682438	0.0272697	0.138661
GLB1L3	Beta-galactosidase-1-like protein 3 (EC 3.2.1.-)	lysosome [GO:0005764]; vacuole [GO:0005773]	-1.06333	0.0155678	0.203639		RAB38	Ras-related protein Rab-38 (Melanoma antigen NY-MEL-1)	cell body [GO:0044297]; cytosol [GO:0005829]; early endosome [GO:0005769]; endomembrane system [GO:0012505]; endoplasmic reticulum [GO:0005783]; lysosome [GO:0005764]; melanosome [GO:0042470]; melanosome membrane [GO:0033162]; membrane [GO:0016020]; mitochondria-associated endoplasmic reticulum membrane [GO:0044233]; mitochondrion [GO:0005739]; perinuclear region of cytoplasm [GO:0048471]; phagoc…	-0.700214	0.0273023	0.138707
SLC28A3	Solute carrier family 28 member 3 (Concentrative Na(+)-nucleoside cotransporter 3) (CNT 3) (hCNT3)	brush border membrane [GO:0031526]; endoplasmic reticulum membrane [GO:0005789]; plasma membrane [GO:0005886]	-1.06114	0.0212483	0.224298		APOBEC3A_B			-0.802208	0.0278772	0.140113
ASB2	Ankyrin repeat and SOCS box protein 2 (ASB-2)	cytoskeleton [GO:0005856]; cytosol [GO:0005829]; ubiquitin ligase complex [GO:0000151]; Z disc [GO:0030018]	-1.06051	0.0239216	0.233271		MMP12	Macrophage metalloelastase (MME) (EC 3.4.24.65) (Macrophage elastase) (ME) (hME) (Matrix metalloproteinase-12) (MMP-12)	cytoplasm [GO:0005737]; extracellular matrix [GO:0031012]; extracellular region [GO:0005576]; extracellular space [GO:0005615]; nucleus [GO:0005634]	-0.755602	0.0281998	0.141168
THSD1	Thrombospondin type-1 domain-containing protein 1 (Transmembrane molecule with thrombospondin module)	cell periphery [GO:0071944]; cytosol [GO:0005829]; endosome [GO:0005768]; endosome membrane [GO:0010008]; extracellular region [GO:0005576]; focal adhesion [GO:0005925]	-1.05933	0.00123655	0.0832636		NCCRP1	F-box only protein 50 (NCC receptor protein 1 homolog) (NCCRP-1) (Non-specific cytotoxic cell receptor protein 1 homolog)	cytoplasm [GO:0005737]; cytosol [GO:0005829]; extracellular exosome [GO:0070062]; SCF ubiquitin ligase complex [GO:0019005]	-0.846058	0.028387	0.141675
CDH3	Cadherin-3 (Placental cadherin) (P-cadherin)	adherens junction [GO:0005912]; catenin complex [GO:0016342]; cell junction [GO:0030054]; cytoplasm [GO:0005737]; plasma membrane [GO:0005886]	-1.0589	0.0137019	0.193274		ZG16B	Zymogen granule protein 16 homolog B	extracellular exosome [GO:0070062]; extracellular space [GO:0005615]	-0.786088	0.0284838	0.141675
FXYD1	Phospholemman (FXYD domain-containing ion transport regulator 1) (Sodium/potassium-transporting ATPase subunit FXYD1)	apical plasma membrane [GO:0016324]; caveola [GO:0005901]; intercalated disc [GO:0014704]; plasma membrane [GO:0005886]; sarcolemma [GO:0042383]; sodium:potassium-exchanging ATPase complex [GO:0005890]; T-tubule [GO:0030315]	-1.05843	0.00813209	0.158582		CST6	Cystatin-M (Cystatin-6) (Cystatin-E)	cornified envelope [GO:0001533]; extracellular exosome [GO:0070062]	-0.920397	0.0284853	0.141675
LINC00968			-1.0582	0.00370309	0.121278		GPX2	Glutathione peroxidase 2 (GPx-2) (GSHPx-2) (EC 1.11.1.9) (Gastrointestinal glutathione peroxidase) (Glutathione peroxidase-gastrointestinal) (GPx-GI) (GSHPx-GI) (Glutathione peroxidase-related protein 2) (GPRP-2)	cytoplasm [GO:0005737]; cytosol [GO:0005829]	0.882945	0.0289896	0.143018
CD209	CD209 antigen (C-type lectin domain family 4 member L) (Dendritic cell-specific ICAM-3-grabbing non-integrin 1) (DC-SIGN) (DC-SIGN1) (CD antigen CD209)	cell surface [GO:0009986]; cytoplasm [GO:0005737]; external side of plasma membrane [GO:0009897]; extracellular region [GO:0005576]; host cell [GO:0043657]; membrane [GO:0016020]; plasma membrane [GO:0005886]	-1.05792	0.000466217	0.0635922		CDSN	Corneodesmosin (S protein)	cell-cell junction [GO:0005911]; cornified envelope [GO:0001533]; desmosome [GO:0030057]; extracellular region [GO:0005576]; plasma membrane [GO:0005886]	-1.37997	0.0297543	0.144499
SFN	14-3-3 protein sigma (Epithelial cell marker protein 1) (Stratifin)	cytoplasm [GO:0005737]; cytosol [GO:0005829]; extracellular exosome [GO:0070062]; extracellular space [GO:0005615]; nucleus [GO:0005634]	-1.05761	0.0255802	0.238601		CSRP3	Cysteine and glycine-rich protein 3 (Cardiac LIM protein) (Cysteine-rich protein 3) (CRP3) (LIM domain protein, cardiac) (Muscle LIM protein)	cytoplasm [GO:0005737]; cytoskeleton [GO:0005856]; cytosol [GO:0005829]; nucleoplasm [GO:0005654]; nucleus [GO:0005634]; Z disc [GO:0030018]	-0.764244	0.0299758	0.144769
MYH16	Putative uncharacterized protein MYH16 (Myosin heavy chain 16 pseudogene) (myosin heavy polypeptide 5)	myosin complex [GO:0016459]	-1.05592	0.0329158	0.260677		SPINK7	Serine protease inhibitor Kazal-type 7 (Esophagus cancer-related gene 2 protein) (ECRG-2)	extracellular space [GO:0005615]	-0.592497	0.0301411	0.14493
GBP5	Guanylate-binding protein 5 (EC 3.6.5.-) (GBP-TA antigen) (GTP-binding protein 5) (GBP-5) (Guanine nucleotide-binding protein 5)	cytoplasm [GO:0005737]; cytoplasmic vesicle membrane [GO:0030659]; Golgi apparatus [GO:0005794]; Golgi membrane [GO:0000139]; membrane [GO:0016020]; perinuclear region of cytoplasm [GO:0048471]; symbiont cell surface [GO:0106139]	-1.05565	0.0319522	0.257606		IFI44L	Interferon-induced protein 44-like	cytoplasm [GO:0005737]	-0.798412	0.0319491	0.150517
PTGDR	Prostaglandin D2 receptor (PGD receptor) (PGD2 receptor) (Prostanoid DP receptor)	membrane [GO:0016020]; plasma membrane [GO:0005886]	-1.05541	0.000143668	0.0469832		TNNI2	Troponin I, fast skeletal muscle (Troponin I, fast-twitch isoform)	cytosol [GO:0005829]; nucleus [GO:0005634]; troponin complex [GO:0005861]	-0.617165	0.0325007	0.151145
IFIT2	Interferon-induced protein with tetratricopeptide repeats 2 (IFIT-2) (ISG-54 K) (Interferon-induced 54 kDa protein) (IFI-54K) (P54)	cytoplasm [GO:0005737]; cytosol [GO:0005829]; endoplasmic reticulum [GO:0005783]	-1.05471	0.0280905	0.246769		INHBA	Inhibin beta A chain (Activin beta-A chain) (Erythroid differentiation protein) (EDF)	activin A complex [GO:0043509]; extracellular region [GO:0005576]; extracellular space [GO:0005615]; inhibin A complex [GO:0043512]; perinuclear region of cytoplasm [GO:0048471]	-0.69928	0.0325045	0.151145
LOC105376675			-1.05396	0.00700055	0.14937		ECHDC3	Enoyl-CoA hydratase domain-containing protein 3, mitochondrial	mitochondrion [GO:0005739]	0.605381	0.0327352	0.151753
RAET1G	UL-16 binding protein 5 (Retinoic acid early transcript 1G protein)	endoplasmic reticulum [GO:0005783]; external side of plasma membrane [GO:0009897]; extracellular region [GO:0005576]; extracellular space [GO:0005615]; intracellular membrane-bounded organelle [GO:0043231]; plasma membrane [GO:0005886]	-1.05051	0.0119305	0.185676		MYH13	Myosin-13 (Myosin heavy chain 13) (Myosin heavy chain, skeletal muscle, extraocular) (MyHC-EO) (Myosin heavy chain, skeletal muscle, laryngeal) (MyHC-IIL) (Superfast myosin)	cytoplasm [GO:0005737]; extracellular exosome [GO:0070062]; muscle myosin complex [GO:0005859]; myofibril [GO:0030016]; myosin filament [GO:0032982]; myosin II complex [GO:0016460]	-0.590113	0.0343133	0.15627
LOC112268086			-1.04733	0.000554114	0.0663762		IFI44	Interferon-induced protein 44 (p44) (Microtubule-associated protein 44)	cytoplasm [GO:0005737]	-0.740467	0.0344311	0.156617
MMP9	Matrix metalloproteinase-9 (MMP-9) (EC 3.4.24.35) (92 kDa gelatinase) (92 kDa type IV collagenase) (Gelatinase B) (GELB) [Cleaved into: 67 kDa matrix metalloproteinase-9; 82 kDa matrix metalloproteinase-9]	collagen-containing extracellular matrix [GO:0062023]; extracellular exosome [GO:0070062]; extracellular region [GO:0005576]; extracellular space [GO:0005615]; ficolin-1-rich granule lumen [GO:1904813]; tertiary granule lumen [GO:1904724]	-1.04718	0.0252841	0.237948		UGT1A6	UDP-glucuronosyltransferase 1-6 (UDPGT 1-6) (UGT1*6) (UGT1-06) (UGT1.6) (EC 2.4.1.17) (Phenol-metabolizing UDP-glucuronosyltransferase) (UDP-glucuronosyltransferase 1-F) (UGT-1F) (UGT1F) (UDP-glucuronosyltransferase 1A6)	endoplasmic reticulum [GO:0005783]; endoplasmic reticulum membrane [GO:0005789]; intracellular membrane-bounded organelle [GO:0043231]	0.668418	0.034607	0.157098
LOC107984391			-1.0469	0.0190305	0.216769		C4BPB	C4b-binding protein beta chain	extracellular region [GO:0005576]; extracellular space [GO:0005615]; plasma membrane [GO:0005886]	-0.642109	0.0350336	0.157464
IGF2	Insulin-like growth factor II (IGF-II) (Somatomedin-A) (T3M-11-derived growth factor) [Cleaved into: Insulin-like growth factor II; Insulin-like growth factor II Ala-25 Del; Preptin]	extracellular region [GO:0005576]; extracellular space [GO:0005615]; platelet alpha granule lumen [GO:0031093]	-1.04678	0.00606493	0.139534		FAM83A	Protein FAM83A (Tumor antigen BJ-TSA-9) (Tumor-specific gene expressed in prostate protein)	cytoplasm [GO:0005737]	-1.05082	0.0355323	0.158934
SLC2A9	Solute carrier family 2, facilitated glucose transporter member 9 (Glucose transporter type 9) (GLUT-9) (Urate transporter)	apical plasma membrane [GO:0016324]; basolateral plasma membrane [GO:0016323]; membrane [GO:0016020]; plasma membrane [GO:0005886]	-1.0458	0.00121947	0.0832636		KRT80	Keratin, type II cytoskeletal 80 (Cytokeratin-80) (CK-80) (Keratin-80) (K80) (Type-II keratin Kb20)	cytoplasm [GO:0005737]; cytosol [GO:0005829]; intermediate filament [GO:0005882]; intermediate filament cytoskeleton [GO:0045111]; keratin filament [GO:0045095]	-0.868026	0.036607	0.161609
SLC16A2	Monocarboxylate transporter 8 (MCT 8) (Monocarboxylate transporter 7) (MCT 7) (Solute carrier family 16 member 2) (X-linked PEST-containing transporter)	apical plasma membrane [GO:0016324]; plasma membrane [GO:0005886]	-1.04306	0.0035927	0.120233		PRG3	Proteoglycan 3 (Eosinophil major basic protein homolog) (Prepro-major basic protein homolog) (Prepro-MBPH)	collagen-containing extracellular matrix [GO:0062023]; extracellular region [GO:0005576]; specific granule lumen [GO:0035580]; tertiary granule lumen [GO:1904724]	-0.666431	0.0367537	0.161609
LOC107984104			-1.04106	0.0163301	0.207074		IDO1	Indoleamine 2,3-dioxygenase 1 (IDO-1) (EC 1.13.11.52) (Indoleamine-pyrrole 2,3-dioxygenase)	cytoplasm [GO:0005737]; cytosol [GO:0005829]; smooth muscle contractile fiber [GO:0030485]; stereocilium bundle [GO:0032421]	-0.703378	0.0375859	0.164307
TNNT2	Troponin T, cardiac muscle (TnTc) (Cardiac muscle troponin T) (cTnT)	cardiac myofibril [GO:0097512]; cardiac Troponin complex [GO:1990584]; cytosol [GO:0005829]; sarcomere [GO:0030017]; striated muscle thin filament [GO:0005865]; troponin complex [GO:0005861]	-1.04059	0.0334747	0.262325		ZNF48	Zinc finger protein 48 (Zinc finger protein 553)	nucleus [GO:0005634]	-0.856363	0.0396043	0.169678
COL17A1	Collagen alpha-1(XVII) chain (180 kDa bullous pemphigoid antigen 2) (Bullous pemphigoid antigen 2) [Cleaved into: 120 kDa linear IgA disease antigen (120 kDa linear IgA dermatosis antigen) (Linear IgA disease antigen 1) (LAD-1); 97 kDa linear IgA disease antigen (97 kDa linear IgA bullous dermatosis antigen) (97 kDa LAD antigen) (97-LAD) (Linear IgA bullous disease antigen of 97 kDa) (LABD97)]	basement membrane [GO:0005604]; cell-cell junction [GO:0005911]; collagen trimer [GO:0005581]; collagen-containing extracellular matrix [GO:0062023]; endoplasmic reticulum lumen [GO:0005788]; extracellular matrix [GO:0031012]; extracellular region [GO:0005576]; extracellular space [GO:0005615]; hemidesmosome [GO:0030056]; plasma membrane [GO:0005886]	-1.03878	0.0173674	0.211874		CLCA2	Calcium-activated chloride channel regulator 2 (EC 3.4.-.-) (Calcium-activated chloride channel family member 2) (hCLCA2) (Calcium-activated chloride channel protein 3) (CaCC-3) (hCaCC-3) [Cleaved into: Calcium-activated chloride channel regulator 2, 109 kDa form; Calcium-activated chloride channel regulator 2, 35 kDa form]	anchoring junction [GO:0070161]; basal plasma membrane [GO:0009925]; cell junction [GO:0030054]; cytosol [GO:0005829]; extracellular region [GO:0005576]; nuclear membrane [GO:0031965]; nucleoplasm [GO:0005654]; plasma membrane [GO:0005886]	-0.726656	0.0416361	0.174895
LOC105372092			-1.03824	0.00414673	0.126118		LAMB3	Laminin subunit beta-3 (Epiligrin subunit bata) (Kalinin B1 chain) (Kalinin subunit beta) (Laminin B1k chain) (Laminin-5 subunit beta) (Nicein subunit beta)	collagen-containing extracellular matrix [GO:0062023]; extracellular region [GO:0005576]; laminin-5 complex [GO:0005610]	-0.68879	0.0425465	0.177251
MSX2	Homeobox protein MSX-2 (Homeobox protein Hox-8)	chromatin [GO:0000785]; cytosol [GO:0005829]; nuclear speck [GO:0016607]; nucleus [GO:0005634]; transcription regulator complex [GO:0005667]	-1.03812	0.0192246	0.217019		C4BPA	C4b-binding protein alpha chain (C4bp) (Proline-rich protein) (PRP)	blood microparticle [GO:0072562]; extracellular region [GO:0005576]; extracellular space [GO:0005615]; plasma membrane [GO:0005886]	-0.65996	0.0448362	0.182032
GLP1R	Glucagon-like peptide 1 receptor (GLP-1 receptor) (GLP-1-R) (GLP-1R)	membrane [GO:0016020]; plasma membrane [GO:0005886]	-1.03655	0.0182212	0.214733		HRC	Sarcoplasmic reticulum histidine-rich calcium-binding protein	endoplasmic reticulum lumen [GO:0005788]; sarcoplasmic reticulum lumen [GO:0033018]; sarcoplasmic reticulum membrane [GO:0033017]; Z disc [GO:0030018]	-0.589766	0.0460346	0.184286
LOC105370588			-1.03627	0.00512992	0.135088		MMP1	Interstitial collagenase (EC 3.4.24.7) (Fibroblast collagenase) (Matrix metalloproteinase-1) (MMP-1) [Cleaved into: 22 kDa interstitial collagenase; 27 kDa interstitial collagenase]	extracellular matrix [GO:0031012]; extracellular region [GO:0005576]	-0.624614	0.0468064	0.185857
COL5A1	Collagen alpha-1(V) chain	basement membrane [GO:0005604]; collagen type V trimer [GO:0005588]; collagen type XI trimer [GO:0005592]; collagen-containing extracellular matrix [GO:0062023]; endoplasmic reticulum lumen [GO:0005788]; extracellular matrix [GO:0031012]; extracellular region [GO:0005576]; extracellular space [GO:0005615]	-1.03361	0.0115095	0.184428		XDH	Xanthine dehydrogenase/oxidase [Includes: Xanthine dehydrogenase (XD) (EC 1.17.1.4); Xanthine oxidase (XO) (EC 1.17.3.2) (Xanthine oxidoreductase) (XOR)]	cytosol [GO:0005829]; extracellular space [GO:0005615]; peroxisome [GO:0005777]; sarcoplasmic reticulum [GO:0016529]	-0.641825	0.0469164	0.186057
LOC105376039			-1.03353	0.0172448	0.21105		ANXA8L1	Annexin A8-like protein 1	cytoplasm [GO:0005737]	-0.757443	0.0473399	0.186908
LOC105375614			-1.03176	0.034076	0.263625		S100A7	Protein S100-A7 (Psoriasin) (S100 calcium-binding protein A7)	azurophil granule lumen [GO:0035578]; collagen-containing extracellular matrix [GO:0062023]; cytoplasm [GO:0005737]; cytosol [GO:0005829]; endoplasmic reticulum [GO:0005783]; extracellular region [GO:0005576]; extracellular space [GO:0005615]; focal adhesion [GO:0005925]; nucleus [GO:0005634]	-1.15062	0.0483755	0.188757
APCDD1L	Protein APCDD1-like (Adenomatosis polyposis coli down-regulated 1 protein-like)	plasma membrane [GO:0005886]	-1.03125	0.024803	0.236194		SLC43A3	Equilibrative nucleobase transporter 1 (Protein FOAP-13) (Solute carrier family 43 member 3)	basolateral plasma membrane [GO:0016323]	0.682629	0.0486698	0.188968
LOC105374412			-1.03094	0.00385314	0.124344		IL36A	Interleukin-36 alpha (FIL1 epsilon) (Interleukin-1 epsilon) (IL-1 epsilon) (Interleukin-1 family member 6) (IL-1F6)	cytoplasm [GO:0005737]; extracellular region [GO:0005576]; extracellular space [GO:0005615]	-0.655654	0.0491685	0.189624
DBH	Dopamine beta-hydroxylase (EC 1.14.17.1) (Dopamine beta-monooxygenase) [Cleaved into: Soluble dopamine beta-hydroxylase]	centriolar satellite [GO:0034451]; chromaffin granule lumen [GO:0034466]; chromaffin granule membrane [GO:0042584]; cytoplasm [GO:0005737]; endoplasmic reticulum [GO:0005783]; extracellular region [GO:0005576]; extracellular space [GO:0005615]; intracellular membrane-bounded organelle [GO:0043231]; membrane [GO:0016020]; secretory granule lumen [GO:0034774]; secretory granule membrane [GO:0030667…	-1.03043	0.00829265	0.160183		KRTDAP	Keratinocyte differentiation-associated protein	extracellular space [GO:0005615]; lamellar body [GO:0042599]	-1.22056	0.0491777	0.189624
GATA3	Trans-acting T-cell-specific transcription factor GATA-3 (GATA-binding factor 3)	chromatin [GO:0000785]; nucleoplasm [GO:0005654]; nucleus [GO:0005634]	-1.02945	0.0131899	0.191867
LOC105369812			-1.02941	0.00132543	0.0842074
PLCH2	1-phosphatidylinositol 4,5-bisphosphate phosphodiesterase eta-2 (EC 3.1.4.11) (Phosphoinositide phospholipase C-eta-2) (Phosphoinositide phospholipase C-like 4) (PLC-L4) (Phospholipase C-like protein 4) (Phospholipase C-eta-2) (PLC-eta2)	cytoplasm [GO:0005737]; plasma membrane [GO:0005886]	-1.0278	0.00466482	0.130764
NRIR			-1.02714	0.0454578	0.293154
ZP1	Zona pellucida sperm-binding protein 1 (Zona pellucida glycoprotein 1) (Zp-1) [Cleaved into: Processed zona pellucida sperm-binding protein 1]	collagen-containing extracellular matrix [GO:0062023]; egg coat [GO:0035805]; extracellular region [GO:0005576]; plasma membrane [GO:0005886]	-1.0258	0.0308005	0.255614
LOC102724968			-1.02498	0.042815	0.285705
CD1E	T-cell surface glycoprotein CD1e, membrane-associated (hCD1e) (R2G1) (CD antigen CD1e) [Cleaved into: T-cell surface glycoprotein CD1e, soluble (sCD1e)]	early endosome [GO:0005769]; external side of plasma membrane [GO:0009897]; extracellular space [GO:0005615]; Golgi apparatus [GO:0005794]; Golgi membrane [GO:0000139]; late endosome [GO:0005770]; lysosomal lumen [GO:0043202]; nucleolus [GO:0005730]; plasma membrane [GO:0005886]	-1.0238	0.0248191	0.236194
LOC105375176			-1.02235	0.0274092	0.246077
LOC105371873			-1.02024	0.00359484	0.120233
REREP1Y			-1.01922	0.000147082	0.0469832
REREP2Y			-1.01922	0.000147082	0.0469832
LTB4R2	Leukotriene B4 receptor 2 (LTB4-R 2) (LTB4-R2) (LTB4 receptor JULF2) (Leukotriene B4 receptor BLT2) (Seven transmembrane receptor BLTR2)	membrane [GO:0016020]; nucleoplasm [GO:0005654]; plasma membrane [GO:0005886]	-1.01906	0.0260061	0.240336
LOC107985513			-1.01757	0.00115827	0.0825203
LOC100505909			-1.01592	0.0109793	0.181835
IFI6	Interferon alpha-inducible protein 6 (Interferon-induced protein 6-16) (Ifi-6-16)	mitochondrial inner membrane [GO:0005743]; mitochondrial membrane [GO:0031966]; mitochondrion [GO:0005739]; plasma membrane [GO:0005886]	-1.01525	0.0472159	0.298286
FLJ32255			-1.01498	0.0129945	0.190716
LINC02100			-1.0138	0.0175245	0.212814
LOC105376014			-1.01361	0.00152403	0.0877052
UCA1			-1.01251	0.0323297	0.258709
LOC107985311			-1.01169	0.00582027	0.138834
LINC02035			-1.00925	0.000415401	0.0629625
RNF39	RING finger protein 39 (Protein HZFw)	cytoplasm [GO:0005737]	-1.00922	0.00982182	0.173253
LOC105371744			-1.00882	0.00528788	0.136642
LOC105378653			-1.00835	0.0254884	0.238541
METRNL	Meteorin-like protein (Subfatin)	extracellular exosome [GO:0070062]; extracellular space [GO:0005615]	-1.00796	0.00115416	0.0825203
LOC107987251			-1.00443	0.00228385	0.101884
SLC31A2	Protein SLC31A2 (Copper transporter 2) (hCTR2) (Solute carrier family 31 member 2)	late endosome membrane [GO:0031902]; lysosomal membrane [GO:0005765]; plasma membrane [GO:0005886]; recycling endosome [GO:0055037]	-1.00267	0.00015166	0.0477534
WARS			-1.00247	0.0239034	0.233271
EBF2	Transcription factor COE2 (Early B-cell factor 2) (EBF-2)	chromatin [GO:0000785]; nucleus [GO:0005634]	-1.00153	0.00289022	0.11168
VGLL3	Transcription cofactor vestigial-like protein 3 (Vgl-3)	nucleus [GO:0005634]	-1.00078	0.00279532	0.110218
LINC02367			1.0002	0.0186059	0.215698
TYMS	Thymidylate synthase (TS) (TSase) (EC 2.1.1.45)	cytoplasm [GO:0005737]; cytosol [GO:0005829]; mitochondrial inner membrane [GO:0005743]; mitochondrial matrix [GO:0005759]; mitochondrion [GO:0005739]; nucleolus [GO:0005730]; nucleus [GO:0005634]	1.00122	2.64623e-05	0.0412368
FSIP2	Fibrous sheath-interacting protein 2	sperm connecting piece [GO:0097224]; sperm end piece [GO:0097229]; sperm midpiece [GO:0097225]; sperm principal piece [GO:0097228]	1.00208	0.0224016	0.227473
SEZ6L2	Seizure 6-like protein 2	endoplasmic reticulum [GO:0005783]; endoplasmic reticulum membrane [GO:0005789]; neuronal cell body [GO:0043025]; plasma membrane [GO:0005886]	1.00431	0.0274678	0.246077
SALL2	Sal-like protein 2 (Zinc finger protein 795) (Zinc finger protein SALL2) (Zinc finger protein Spalt-2) (Sal-2) (hSal2)	nucleus [GO:0005634]	1.00443	0.0209374	0.222723
MAP10	Microtubule-associated protein 10 (Microtubule regulator of 120 KDa)	centrosome [GO:0005813]; cytoplasmic microtubule [GO:0005881]; midbody [GO:0030496]; mitotic spindle midzone [GO:1990023]; mitotic spindle pole [GO:0097431]	1.008	0.00829948	0.160183
OTX1	Homeobox protein OTX1 (Orthodenticle homolog 1)	chromatin [GO:0000785]; nucleus [GO:0005634]	1.01004	0.00322499	0.115955
MEST	Mesoderm-specific transcript homolog protein (EC 3.-.-.-) (Paternally-expressed gene 1 protein)	endoplasmic reticulum [GO:0005783]; endoplasmic reticulum membrane [GO:0005789]; extracellular exosome [GO:0070062]	1.01031	0.00755032	0.153521
TMEM97	Sigma intracellular receptor 2 (Sigma-2 receptor) (Sigma2 receptor) (Meningioma-associated protein 30) (Transmembrane protein 97)	endoplasmic reticulum [GO:0005783]; lysosome [GO:0005764]; nuclear membrane [GO:0031965]; plasma membrane [GO:0005886]; rough endoplasmic reticulum [GO:0005791]; rough endoplasmic reticulum membrane [GO:0030867]	1.01153	0.00116747	0.0825203
PLLP	Plasmolipin (Plasma membrane proteolipid)	compact myelin [GO:0043218]; membrane raft [GO:0045121]	1.01176	0.0222429	0.227473
HIST1H1B			1.01271	0.0049377	0.133586
SAMD5	Sterile alpha motif domain-containing protein 5 (SAM domain-containing protein 5)	cytoplasm [GO:0005737]	1.01275	0.0189986	0.216769
KHK	Ketohexokinase (EC 2.7.1.3) (Hepatic fructokinase)	cytoplasm [GO:0005737]; cytosol [GO:0005829]; extracellular exosome [GO:0070062]	1.01482	0.00766357	0.154037
HSPA1A	Heat shock 70 kDa protein 1A (Heat shock 70 kDa protein 1) (HSP70-1) (HSP70.1)	aggresome [GO:0016235]; blood microparticle [GO:0072562]; centriole [GO:0005814]; centrosome [GO:0005813]; cytoplasm [GO:0005737]; cytosol [GO:0005829]; endoplasmic reticulum [GO:0005783]; extracellular exosome [GO:0070062]; extracellular region [GO:0005576]; extracellular space [GO:0005615]; ficolin-1-rich granule lumen [GO:1904813]; focal adhesion [GO:0005925]; inclusion body [GO:0016234]; mito…	1.02008	0.0206261	0.222213
B4GALNT1	Beta-1,4 N-acetylgalactosaminyltransferase 1 (EC 2.4.1.92) ((N-acetylneuraminyl)-galactosylglucosylceramide) (GM2/GD2 synthase) (GalNAc-T)	Golgi apparatus [GO:0005794]; Golgi membrane [GO:0000139]; membrane [GO:0016020]	1.02078	0.0347721	0.266023
ASPHD1	Aspartate beta-hydroxylase domain-containing protein 1 (EC 1.14.11.-)	membrane [GO:0016020]	1.02239	0.00780242	0.155491
KCNH1	Potassium voltage-gated channel subfamily H member 1 (Ether-a-go-go potassium channel 1) (EAG channel 1) (h-eag) (hEAG1) (Voltage-gated potassium channel subunit Kv10.1)	axolemma [GO:0030673]; cell surface [GO:0009986]; dendrite [GO:0030425]; early endosome membrane [GO:0031901]; intracellular membrane-bounded organelle [GO:0043231]; nuclear inner membrane [GO:0005637]; perikaryon [GO:0043204]; perinuclear region of cytoplasm [GO:0048471]; plasma membrane [GO:0005886]; postsynaptic density membrane [GO:0098839]; presynaptic membrane [GO:0042734]; voltage-gated po…	1.02392	0.0260463	0.240606
EFHC2	EF-hand domain-containing family member C2	axonemal microtubule [GO:0005879]; ciliary basal body [GO:0036064]	1.02451	0.0198957	0.21937
LINC01315			1.0258	0.0410198	0.282184
CGREF1	Cell growth regulator with EF hand domain protein 1 (Cell growth regulatory gene 11 protein) (Hydrophobestin)	extracellular region [GO:0005576]	1.03125	0.0152514	0.201654
LOC105371275			1.03231	0.0120259	0.186555
DSCC1	Sister chromatid cohesion protein DCC1 (Defective in sister chromatid cohesion protein 1 homolog)	chromatin [GO:0000785]; chromosome, centromeric region [GO:0000775]; Ctf18 RFC-like complex [GO:0031390]; nucleoplasm [GO:0005654]	1.03282	0.000118073	0.0468714
ZNF385C	Zinc finger protein 385C	nucleus [GO:0005634]	1.03635	0.00750468	0.153016
FLVCR1_AS1			1.04102	0.0188022	0.216125
PLCH1	1-phosphatidylinositol 4,5-bisphosphate phosphodiesterase eta-1 (EC 3.1.4.11) (Phosphoinositide phospholipase C-eta-1) (Phospholipase C-eta-1) (PLC-eta-1) (Phospholipase C-like protein 3) (PLC-L3)	cytoplasm [GO:0005737]; intracellular membrane-bounded organelle [GO:0043231]; plasma membrane [GO:0005886]	1.04608	0.0185948	0.215698
SEPT3			1.04882	0.0154207	0.202917
NR2F1	COUP transcription factor 1 (COUP-TF1) (COUP transcription factor I) (COUP-TF I) (Nuclear receptor subfamily 2 group F member 1) (V-erbA-related protein 3) (EAR-3)	cytosol [GO:0005829]; nucleoplasm [GO:0005654]; nucleus [GO:0005634]	1.04929	0.000475609	0.0635922
PANX2	Pannexin-2	cytoplasm [GO:0005737]; gap junction [GO:0005921]; plasma membrane [GO:0005886]	1.05188	0.0190931	0.217019
TSPAN7	Tetraspanin-7 (Tspan-7) (Cell surface glycoprotein A15) (Membrane component chromosome X surface marker 1) (T-cell acute lymphoblastic leukemia-associated antigen 1) (TALLA-1) (Transmembrane 4 superfamily member 2) (CD antigen CD231)	plasma membrane [GO:0005886]	1.05682	0.0184427	0.215305
LOC101928858			1.05886	0.0250409	0.236676
LINC02562			1.0589	0.0190541	0.216815
LOC100505938			1.06373	0.0095196	0.171615
GRIA4	Glutamate receptor 4 (GluR-4) (GluR4) (AMPA-selective glutamate receptor 4) (GluR-D) (Glutamate receptor ionotropic, AMPA 4) (GluA4)	AMPA glutamate receptor complex [GO:0032281]; dendritic spine [GO:0043197]; endocytic vesicle membrane [GO:0030666]; extracellular vesicle [GO:1903561]; neuronal cell body [GO:0043025]; plasma membrane [GO:0005886]; postsynaptic density membrane [GO:0098839]	1.06624	0.00880449	0.165283
COLEC11	Collectin-11 (Collectin kidney protein 1) (CL-K1)	collagen trimer [GO:0005581]; external side of plasma membrane [GO:0009897]; extracellular region [GO:0005576]; extracellular space [GO:0005615]; serine-type endopeptidase complex [GO:1905370]	1.06706	0.0116089	0.184556
AFF2	AF4/FMR2 family member 2 (Protein FMR-2) (FMR2P) (Protein Ox19)	nuclear speck [GO:0016607]	1.06992	0.0275763	0.246077
ELOVL2	Elongation of very long chain fatty acids protein 2 (EC 2.3.1.199) (3-keto acyl-CoA synthase ELOVL2) (ELOVL fatty acid elongase 2) (ELOVL FA elongase 2) (Very long chain 3-ketoacyl-CoA synthase 2) (Very long chain 3-oxoacyl-CoA synthase 2)	endoplasmic reticulum [GO:0005783]; endoplasmic reticulum membrane [GO:0005789]	1.07271	0.0283027	0.247088
LINC00865			1.07812	0.000130965	0.0469832
MLLT11	Protein AF1q	cytosol [GO:0005829]; microtubule organizing center [GO:0005815]; nucleoplasm [GO:0005654]	1.07922	0.0246907	0.235486
FAM27E3	Protein FAM27E3		1.07976	0.000316037	0.060617
PIR	Pirin (EC 1.13.11.24) (Probable quercetin 2,3-dioxygenase PIR) (Probable quercetinase)	cytoplasm [GO:0005737]; cytosol [GO:0005829]; nuclear body [GO:0016604]; nucleoplasm [GO:0005654]; nucleus [GO:0005634]	1.08216	0.00139932	0.0858549
LOC105369771			1.0849	0.0200306	0.220043
NLGN1	Neuroligin-1	asymmetric, glutamatergic, excitatory synapse [GO:0098985]; cell surface [GO:0009986]; dendrite [GO:0030425]; dendritic spine [GO:0043197]; excitatory synapse [GO:0060076]; filopodium tip [GO:0032433]; GABA-ergic synapse [GO:0098982]; glutamatergic synapse [GO:0098978]; Golgi apparatus [GO:0005794]; inhibitory synapse [GO:0060077]; membrane [GO:0016020]; neuromuscular junction [GO:0031594]; neuro…	1.08498	0.00159943	0.0879386
LOXL4	Lysyl oxidase homolog 4 (EC 1.4.3.-) (Lysyl oxidase-like protein 4) (Lysyl oxidase-related protein C)	collagen-containing extracellular matrix [GO:0062023]; extracellular exosome [GO:0070062]; extracellular space [GO:0005615]; membrane [GO:0016020]; receptor complex [GO:0043235]	1.08831	0.0160439	0.205954
LOC107985769			1.08831	0.0214999	0.225043
CCDC169	Coiled-coil domain-containing protein 169		1.09098	0.0246128	0.234946
CRYZL2P			1.09459	1.06377e-05	0.0237803
POMC	Pro-opiomelanocortin (POMC) (Corticotropin-lipotropin) [Cleaved into: NPP; Melanotropin gamma (Gamma-MSH); Potential peptide; Corticotropin (Adrenocorticotropic hormone) (ACTH); Melanocyte-stimulating hormone alpha (Alpha-MSH) (Melanotropin alpha); Corticotropin-like intermediary peptide (CLIP); Lipotropin beta (Beta-LPH); Lipotropin gamma (Gamma-LPH); Melanocyte-stimulating hormone beta (Beta-MS…	cytoplasm [GO:0005737]; extracellular region [GO:0005576]; extracellular space [GO:0005615]; peroxisomal matrix [GO:0005782]; secretory granule [GO:0030141]; secretory granule lumen [GO:0034774]	1.09498	0.0267785	0.243492
DPY19L2P1	Putative C-mannosyltransferase DPY19L2P1 (EC 2.4.1.-) (Dpy-19-like protein 2 pseudogene 1) (Protein dpy-19 homolog 2-like 1)	membrane [GO:0016020]	1.0962	0.0171298	0.210809
LINC01806			1.10114	0.042168	0.284518
PAX9	Paired box protein Pax-9	chromatin [GO:0000785]; nucleolus [GO:0005730]; nucleoplasm [GO:0005654]	1.10408	0.0275161	0.246077
KCNIP4	Kv channel-interacting protein 4 (KChIP4) (A-type potassium channel modulatory protein 4) (Calsenilin-like protein) (Potassium channel-interacting protein 4)	cytoplasm [GO:0005737]; cytosol [GO:0005829]; dendrite [GO:0030425]; endoplasmic reticulum [GO:0005783]; neuronal cell body [GO:0043025]; peroxisome [GO:0005777]; plasma membrane [GO:0005886]; voltage-gated potassium channel complex [GO:0008076]	1.10902	0.0192626	0.217019
EMID1	EMI domain-containing protein 1 (Emilin and multimerin domain-containing protein 1) (Emu1)	collagen trimer [GO:0005581]; endoplasmic reticulum [GO:0005783]; extracellular matrix [GO:0031012]; extracellular region [GO:0005576]; Golgi apparatus [GO:0005794]	1.11122	0.0115997	0.184556
FGF14_AS2			1.11573	0.0237139	0.233271
KLHL13	Kelch-like protein 13 (BTB and kelch domain-containing protein 2)	Cul3-RING ubiquitin ligase complex [GO:0031463]; cytosol [GO:0005829]	1.12035	0.00601603	0.139534
C4orf51	Uncharacterized protein C4orf51		1.12043	0.00583459	0.138834
EFCAB1			1.12235	0.0307433	0.255414
CACNA2D1	Voltage-dependent calcium channel subunit alpha-2/delta-1 (Voltage-gated calcium channel subunit alpha-2/delta-1) [Cleaved into: Voltage-dependent calcium channel subunit alpha-2-1; Voltage-dependent calcium channel subunit delta-1]	extracellular exosome [GO:0070062]; L-type voltage-gated calcium channel complex [GO:1990454]; neuronal dense core vesicle [GO:0098992]; plasma membrane [GO:0005886]; sarcoplasmic reticulum [GO:0016529]; voltage-gated calcium channel complex [GO:0005891]	1.12553	0.0107568	0.180782
LOC101927712			1.12557	0.0376353	0.27262
TFRC	Transferrin receptor protein 1 (TR) (TfR) (TfR1) (Trfr) (T9) (p90) (CD antigen CD71) [Cleaved into: Transferrin receptor protein 1, serum form (sTfR)]	basolateral plasma membrane [GO:0016323]; blood microparticle [GO:0072562]; cell surface [GO:0009986]; clathrin-coated endocytic vesicle membrane [GO:0030669]; clathrin-coated pit [GO:0005905]; cytoplasmic vesicle [GO:0031410]; early endosome [GO:0005769]; endosome [GO:0005768]; endosome membrane [GO:0010008]; external side of plasma membrane [GO:0009897]; extracellular exosome [GO:0070062]; extr…	1.13184	0.000277532	0.0598547
MYH14	Myosin-14 (Myosin heavy chain 14) (Myosin heavy chain, non-muscle IIc) (Non-muscle myosin heavy chain IIc) (NMHC II-C)	actomyosin [GO:0042641]; brush border [GO:0005903]; cytoplasm [GO:0005737]; cytosol [GO:0005829]; extracellular exosome [GO:0070062]; growth cone [GO:0030426]; membrane [GO:0016020]; myosin filament [GO:0032982]; myosin II complex [GO:0016460]; myosin II filament [GO:0097513]; stress fiber [GO:0001725]	1.13216	0.012289	0.187513
TERC			1.13282	0.0015315	0.0879056
FBXO15	F-box only protein 15	cytosol [GO:0005829]; SCF ubiquitin ligase complex [GO:0019005]	1.13537	0.00303252	0.113255
MPPED2	Metallophosphoesterase MPPED2 (EC 3.1.-.-) (Fetal brain protein 239) (239FB) (Metallophosphoesterase domain-containing protein 2)		1.13788	0.0145925	0.198417
LOC105369863			1.13878	0.00220195	0.100068
HIST2H3D			1.1389	0.000456111	0.0635922
HIST3H2A			1.14047	0.0297839	0.251544
TMEM246			1.14059	0.00444737	0.129
FIRRE			1.15024	0.0224181	0.227473
LOC105369625			1.15106	0.000908192	0.0774602
ARNT2	Aryl hydrocarbon receptor nuclear translocator 2 (ARNT protein 2) (Class E basic helix-loop-helix protein 1) (bHLHe1)	chromatin [GO:0000785]; cytoplasm [GO:0005737]; nucleoplasm [GO:0005654]; nucleus [GO:0005634]; transcription regulator complex [GO:0005667]	1.1558	0.0412445	0.282809
KLRG2	Killer cell lectin-like receptor subfamily G member 2 (C-type lectin domain family 15 member B)	membrane [GO:0016020]	1.15824	0.0264576	0.241971
LOC728715			1.16157	0.00151387	0.0876764
SLC16A14	Monocarboxylate transporter 14 (MCT 14) (Solute carrier family 16 member 14)	plasma membrane [GO:0005886]	1.16278	0.000300147	0.060617
IL17D	Interleukin-17D (IL-17D) (Interleukin-27) (IL-27)	extracellular space [GO:0005615]	1.16396	0.000737613	0.073233
MLF1	Myeloid leukemia factor 1 (Myelodysplasia-myeloid leukemia factor 1)	ciliary basal body [GO:0036064]; cilium [GO:0005929]; cytoplasm [GO:0005737]; nucleus [GO:0005634]; perinuclear region of cytoplasm [GO:0048471]	1.16831	0.00480653	0.132917
CHRNB4	Neuronal acetylcholine receptor subunit beta-4	acetylcholine-gated channel complex [GO:0005892]; cholinergic synapse [GO:0098981]; membrane [GO:0016020]; plasma membrane [GO:0005886]; postsynaptic membrane [GO:0045211]; specific granule membrane [GO:0035579]; synapse [GO:0045202]; tertiary granule membrane [GO:0070821]	1.16941	0.0341087	0.263786
TUBAL3	Tubulin alpha chain-like 3 (EC 3.6.5.-)	cytoplasm [GO:0005737]; microtubule [GO:0005874]	1.17039	0.00855006	0.162599
JAKMIP3	Janus kinase and microtubule-interacting protein 3 (Neuroendocrine long coiled-coil protein 2)	Golgi apparatus [GO:0005794]	1.17125	0.0405527	0.281552
PLAG1	Zinc finger protein PLAG1 (Pleiomorphic adenoma gene 1 protein)	centrosome [GO:0005813]; cytosol [GO:0005829]; nuclear speck [GO:0016607]; nucleoplasm [GO:0005654]	1.1729	0.0134648	0.192853
GRM7	Metabotropic glutamate receptor 7 (mGluR7)	asymmetric synapse [GO:0032279]; axon [GO:0030424]; cell cortex [GO:0005938]; dendrite [GO:0030425]; dendritic shaft [GO:0043198]; membrane [GO:0016020]; plasma membrane [GO:0005886]; postsynaptic membrane [GO:0045211]; presynaptic active zone [GO:0048786]; receptor complex [GO:0043235]	1.17298	0.0082336	0.159349
PHACTR3	Phosphatase and actin regulator 3 (Scaffold-associated PP1-inhibiting protein) (Scapinin)	nuclear matrix [GO:0016363]; nucleoplasm [GO:0005654]	1.17765	0.0454065	0.293154
DHCR7	7-dehydrocholesterol reductase (7-DHC reductase) (EC 1.3.1.21) (Delta7-sterol reductase) (Sterol Delta(7)-reductase) (Sterol reductase SR-2)	endoplasmic reticulum [GO:0005783]; endoplasmic reticulum membrane [GO:0005789]; membrane [GO:0016020]; nuclear outer membrane [GO:0005640]	1.17914	0.00296967	0.11288
RND2	Rho-related GTP-binding protein RhoN (Rho family GTPase 2) (Rho-related GTP-binding protein Rho7) (Rnd2)	acrosomal membrane [GO:0002080]; cytoplasm [GO:0005737]; early endosome [GO:0005769]; plasma membrane [GO:0005886]	1.18055	0.000956757	0.0792777
PCYT1B	Choline-phosphate cytidylyltransferase B (EC 2.7.7.15) (CCT-beta) (CTP:phosphocholine cytidylyltransferase B) (CCT B) (CT B) (Phosphorylcholine transferase B)	cytoplasm [GO:0005737]; endoplasmic reticulum [GO:0005783]; endoplasmic reticulum membrane [GO:0005789]	1.18141	0.0248614	0.236194
KRT74	Keratin, type II cytoskeletal 74 (Cytokeratin-74) (CK-74) (Keratin-5c) (K5C) (Keratin-74) (K74) (Type II inner root sheath-specific keratin-K6irs4) (Type-II keratin Kb37)	cytoplasm [GO:0005737]; cytosol [GO:0005829]; extracellular exosome [GO:0070062]; keratin filament [GO:0045095]	1.18165	0.0434877	0.288014
TMEM35A	Novel acetylcholine receptor chaperone	cytoplasmic vesicle [GO:0031410]; endoplasmic reticulum [GO:0005783]; endoplasmic reticulum membrane [GO:0005789]; peroxisomal membrane [GO:0005778]	1.18639	0.0096686	0.172695
BHMT	Betaine--homocysteine S-methyltransferase 1 (EC 2.1.1.5)	cytosol [GO:0005829]; extracellular exosome [GO:0070062]; nucleus [GO:0005634]	1.1878	0.00439935	0.128565
LOC107984516			1.18784	0.00236644	0.102428
ZBTB7C	Zinc finger and BTB domain-containing protein 7C (Affected by papillomavirus DNA integration in ME180 cells protein 1) (APM-1) (Zinc finger and BTB domain-containing protein 36) (Zinc finger protein 857C)	nucleus [GO:0005634]	1.18886	0.0399676	0.279641
LOC100507002			1.18957	0.00415702	0.126205
HPDL	4-hydroxyphenylpyruvate dioxygenase-like protein (HPD-like protein) (EC 1.13.-.-) (Glyoxalase domain-containing protein 1)	mitochondrion [GO:0005739]	1.19118	0.0195227	0.217484
NPSR1_AS1			1.19224	0.0345609	0.265205
LINC01703			1.1938	0.00481833	0.132917
SYT1	Synaptotagmin-1 (Synaptotagmin I) (SytI) (p65)	axon [GO:0030424]; chromaffin granule membrane [GO:0042584]; clathrin-coated endocytic vesicle membrane [GO:0030669]; clathrin-sculpted acetylcholine transport vesicle membrane [GO:0060201]; clathrin-sculpted gamma-aminobutyric acid transport vesicle membrane [GO:0061202]; clathrin-sculpted glutamate transport vesicle membrane [GO:0060203]; clathrin-sculpted monoamine transport vesicle membrane […	1.19549	0.00571445	0.138334
LOC105369617			1.19655	0.0240091	0.233271
SLC5A12	Sodium-coupled monocarboxylate transporter 2 (Electroneutral sodium monocarboxylate cotransporter) (Low-affinity sodium-lactate cotransporter) (Solute carrier family 5 member 12)	apical plasma membrane [GO:0016324]; extracellular exosome [GO:0070062]; nucleoplasm [GO:0005654]; plasma membrane [GO:0005886]	1.19925	0.0384424	0.275208
DCDC1	Doublecortin domain-containing protein 1 (Doublecortin domain-containing 5 protein)	cytoplasm [GO:0005737]; Flemming body [GO:0090543]; microtubule [GO:0005874]; midbody [GO:0030496]; mitotic spindle [GO:0072686]	1.20004	0.00280958	0.110582
ZNF239	Zinc finger protein 239 (Zinc finger protein HOK-2) (Zinc finger protein MOK-2)	nucleus [GO:0005634]	1.20263	0.000370948	0.0616363
RAET1K			1.20522	0.00403815	0.125655
COLEC10	Collectin-10 (Collectin liver protein 1) (CL-L1) (Collectin-34) (CL-34)	collagen trimer [GO:0005581]; cytoplasm [GO:0005737]; external side of plasma membrane [GO:0009897]; extracellular region [GO:0005576]; extracellular space [GO:0005615]; Golgi apparatus [GO:0005794]; multivesicular body [GO:0005771]; rough endoplasmic reticulum [GO:0005791]; serine-type endopeptidase complex [GO:1905370]	1.20808	0.0239069	0.233271
LOC101927960			1.21055	0.0126811	0.189324
C1orf115	Required for drug-induced death protein 1	9+0 non-motile cilium [GO:0097731]; membrane [GO:0016020]	1.21302	0.000324908	0.060617
RPL39L	Ribosomal protein eL39-like 2 (60S ribosomal protein L39-2) (60S ribosomal protein L39-like) (Large ribosomal subunit protein eL39-like)	cytosolic large ribosomal subunit [GO:0022625]	1.21416	0.00497752	0.133586
MAOB	Amine oxidase [flavin-containing] B (EC 1.4.3.21) (EC 1.4.3.4) (Monoamine oxidase type B) (MAO-B)	mitochondrial envelope [GO:0005740]; mitochondrial outer membrane [GO:0005741]; mitochondrion [GO:0005739]	1.21667	0.025011	0.236676
LOC105375095			1.2222	0.0103068	0.17665
TMEM63C	Calcium permeable stress-gated cation channel 1 (Transmembrane protein 63C)	plasma membrane [GO:0005886]	1.22345	0.0192151	0.217019
SOWAHA	Ankyrin repeat domain-containing protein SOWAHA (Ankyrin repeat domain-containing protein 43) (Protein sosondowah homolog A)		1.23141	0.0136639	0.193274
CTTNBP2	Cortactin-binding protein 2 (CortBP2)	cell cortex [GO:0005938]; dendritic spine [GO:0043197]; glutamatergic synapse [GO:0098978]; postsynaptic actin cytoskeleton [GO:0098871]; synaptic vesicle [GO:0008021]	1.2409	0.00258115	0.10686
ENPP5	Ectonucleotide pyrophosphatase/phosphodiesterase family member 5 (E-NPP 5) (NPP-5) (EC 3.1.-.-)	extracellular region [GO:0005576]; plasma membrane [GO:0005886]	1.24388	0.0229635	0.229748
CXorf57			1.24655	0.00657311	0.14546
SLC29A2	Equilibrative nucleoside transporter 2 (hENT2) (36 kDa nucleolar protein HNP36) (Delayed-early response protein 12) (Equilibrative nitrobenzylmercaptopurine riboside-insensitive nucleoside transporter) (Equilibrative NBMPR-insensitive nucleoside transporter) (Hydrophobic nucleolar protein, 36 kDa) (Nucleoside transporter, ei-type) (Solute carrier family 29 member 2)	apical plasma membrane [GO:0016324]; basolateral plasma membrane [GO:0016323]; nuclear membrane [GO:0031965]; nucleolus [GO:0005730]; plasma membrane [GO:0005886]	1.24839	0.00169541	0.0899452
MCF2	Proto-oncogene DBL (Proto-oncogene MCF-2) [Cleaved into: MCF2-transforming protein; DBL-transforming protein]	cytoplasm [GO:0005737]; cytoskeleton [GO:0005856]; cytosol [GO:0005829]; extrinsic component of membrane [GO:0019898]; membrane [GO:0016020]	1.25067	0.00219522	0.100068
KCNMB2_AS1			1.25141	0.0102717	0.17659
ETNK2	Ethanolamine kinase 2 (EKI 2) (EC 2.7.1.82) (Ethanolamine kinase-like protein)	cytoplasm [GO:0005737]; cytosol [GO:0005829]	1.26216	0.000279704	0.0598547
MESTIT1			1.26427	0.00233754	0.102428
PLS1	Plastin-1 (Intestine-specific plastin) (I-plastin)	actin filament [GO:0005884]; actin filament bundle [GO:0032432]; brush border [GO:0005903]; cytoplasm [GO:0005737]; cytosol [GO:0005829]; extracellular exosome [GO:0070062]; plasma membrane [GO:0005886]; stereocilium [GO:0032420]; terminal web [GO:1990357]	1.26722	0.000369382	0.0616363
LOC101927420			1.26859	0.00191104	0.0942164
GCLC	Glutamate--cysteine ligase catalytic subunit (EC 6.3.2.2) (GCS heavy chain) (Gamma-ECS) (Gamma-glutamylcysteine synthetase)	cytosol [GO:0005829]; glutamate-cysteine ligase complex [GO:0017109]; mitochondrion [GO:0005739]	1.27314	0.00305956	0.113573
LOC105369618			1.27706	0.0376505	0.27262
SLC25A21	Mitochondrial 2-oxodicarboxylate carrier (ODC) (Mitochondrial 2-oxoadipate carrier) (Solute carrier family 25 member 21)	mitochondrial inner membrane [GO:0005743]	1.27863	0.00395407	0.125655
PEX5L	PEX5-related protein (PEX2-related protein) (PEX5-like protein) (Peroxin-5-related protein) (Peroxisome biogenesis factor 5-like) (Tetratricopeptide repeat-containing Rab8b-interacting protein) (Pex5Rp) (TRIP8b)	cytosol [GO:0005829]; peroxisomal membrane [GO:0005778]; receptor complex [GO:0043235]	1.28388	0.0316963	0.257424
ULBP1	UL16-binding protein 1 (ALCAN-beta) (NKG2D ligand 1) (N2DL-1) (NKG2DL1) (Retinoic acid early transcript 1I)	cytosol [GO:0005829]; endoplasmic reticulum [GO:0005783]; external side of plasma membrane [GO:0009897]; extracellular space [GO:0005615]; plasma membrane [GO:0005886]	1.28451	0.0173196	0.211608
NYAP1	Neuronal tyrosine-phosphorylated phosphoinositide-3-kinase adapter 1		1.28757	0.0279609	0.246651
LOC105374378			1.29208	0.0182174	0.214733
MTMR7	Myotubularin-related protein 7 (Inositol 1,3-bisphosphate phosphatase) (EC 3.1.3.-) (Phosphatidylinositol-3-phosphate phosphatase) (EC 3.1.3.64)	cytoplasm [GO:0005737]; cytosol [GO:0005829]; endomembrane system [GO:0012505]; membrane [GO:0016020]	1.29259	0.00462178	0.130035
WNK3	Serine/threonine-protein kinase WNK3 (EC 2.7.11.1) (Protein kinase lysine-deficient 3) (Protein kinase with no lysine 3)	adherens junction [GO:0005912]; bicellular tight junction [GO:0005923]; cytoplasm [GO:0005737]	1.29404	0.00641829	0.143956
IL17RB	Interleukin-17 receptor B (IL-17 receptor B) (IL-17RB) (Cytokine receptor-like 4) (IL-17 receptor homolog 1) (IL-17Rh1) (IL17Rh1) (Interleukin-17B receptor) (IL-17B receptor)	extracellular region [GO:0005576]; intracellular membrane-bounded organelle [GO:0043231]; membrane [GO:0016020]; plasma membrane [GO:0005886]	1.29667	0.00165699	0.0892951
GRB14	Growth factor receptor-bound protein 14 (GRB14 adapter protein)	cytoplasm [GO:0005737]; cytosol [GO:0005829]; endosome membrane [GO:0010008]; intracellular membrane-bounded organelle [GO:0043231]; plasma membrane [GO:0005886]	1.29706	0.0180756	0.214476
VWA5B2	von Willebrand factor A domain-containing protein 5B2		1.29765	0.028316	0.247088
ADD2	Beta-adducin (Erythrocyte adducin subunit beta)	cytoplasmic vesicle [GO:0031410]; cytoskeleton [GO:0005856]; cytosol [GO:0005829]; F-actin capping protein complex [GO:0008290]; plasma membrane [GO:0005886]; plasma membrane raft [GO:0044853]; postsynaptic density [GO:0014069]	1.30012	0.0311769	0.256698
GRIK2	Glutamate receptor ionotropic, kainate 2 (GluK2) (Excitatory amino acid receptor 4) (EAA4) (Glutamate receptor 6) (GluR-6) (GluR6)	glutamatergic synapse [GO:0098978]; hippocampal mossy fiber to CA3 synapse [GO:0098686]; kainate selective glutamate receptor complex [GO:0032983]; mossy fiber rosette [GO:0097471]; neuronal cell body [GO:0043025]; plasma membrane [GO:0005886]; postsynaptic density membrane [GO:0098839]; presynaptic membrane [GO:0042734]	1.30027	0.0135243	0.193082
SLC25A21_AS1			1.30522	0.000396569	0.0628165
DBNDD1	Dysbindin domain-containing protein 1	cytoplasm [GO:0005737]	1.30549	0.00629071	0.142209
CCDC158	Coiled-coil domain-containing protein 158		1.30647	0.00572065	0.138334
MEX3A	RNA-binding protein MEX3A (RING finger and KH domain-containing protein 4)	cytosol [GO:0005829]; nucleus [GO:0005634]; P-body [GO:0000932]	1.31027	0.00324092	0.116151
RAC3	Ras-related C3 botulinum toxin substrate 3 (EC 3.6.5.2) (p21-Rac3)	cell cortex [GO:0005938]; cell periphery [GO:0071944]; cell projection [GO:0042995]; cytoplasmic vesicle [GO:0031410]; cytoskeleton [GO:0005856]; cytosol [GO:0005829]; endomembrane system [GO:0012505]; endoplasmic reticulum membrane [GO:0005789]; extracellular exosome [GO:0070062]; filamentous actin [GO:0031941]; glutamatergic synapse [GO:0098978]; growth cone [GO:0030426]; lamellipodium [GO:0030…	1.31416	0.000806666	0.0747047
NOV			1.32137	0.00129315	0.0842074
WDR49	WD repeat-containing protein 49		1.32643	0.0160305	0.20595
FAM71E1			1.33231	0.0183753	0.214746
ERC2	ERC protein 2	cytoskeleton of presynaptic active zone [GO:0048788]; GABA-ergic synapse [GO:0098982]; glutamatergic synapse [GO:0098978]; growth cone [GO:0030426]; presynaptic active zone [GO:0048786]; presynaptic membrane [GO:0042734]	1.33635	0.00559971	0.138334
SEC14L5	SEC14-like protein 5	cytoplasm [GO:0005737]	1.34259	0.00147688	0.0867096
LOC105375724			1.34361	0.000713863	0.0728438
COL21A1	Collagen alpha-1(XXI) chain	collagen trimer [GO:0005581]; collagen-containing extracellular matrix [GO:0062023]; cytosol [GO:0005829]; endoplasmic reticulum lumen [GO:0005788]; extracellular region [GO:0005576]	1.35016	0.00610285	0.139826
METTL27	Methyltransferase-like protein 27 (Williams-Beuren syndrome chromosomal region 27 protein)		1.35165	0.00299904	0.112998
COCH	Cochlin (COCH-5B2)	collagen-containing extracellular matrix [GO:0062023]; extracellular region [GO:0005576]	1.36745	0.0268155	0.243528
SCML2	Sex comb on midleg-like protein 2	nucleus [GO:0005634]; PcG protein complex [GO:0031519]	1.37314	0.00159885	0.0879386
LOC102724788			1.37373	0.00718649	0.151008
DOC2A	Double C2-like domain-containing protein alpha (Doc2) (Doc2-alpha)	cell junction [GO:0030054]; extrinsic component of synaptic vesicle membrane [GO:0098850]; glutamatergic synapse [GO:0098978]; lysosome [GO:0005764]; neuron projection [GO:0043005]; nucleolus [GO:0005730]; nucleoplasm [GO:0005654]; synapse [GO:0045202]	1.37478	0.00461241	0.130035
LOC105369205			1.37847	0.0424077	0.285266
ANKRD20A4_ANKRD20A20P			1.38188	0.00938153	0.170665
CDKL2	Cyclin-dependent kinase-like 2 (EC 2.7.11.22) (Protein kinase p56 KKIAMRE) (Serine/threonine-protein kinase KKIAMRE)	centrosome [GO:0005813]; cytoplasm [GO:0005737]; nucleoplasm [GO:0005654]; nucleus [GO:0005634]	1.38667	0.00313353	0.114466
LOC112268114			1.38812	0.0124003	0.188307
GUCY1B2	Guanylate cyclase soluble subunit beta-2 (GCS-beta-2) (EC 4.6.1.2)	cytosol [GO:0005829]; guanylate cyclase complex, soluble [GO:0008074]	1.39231	0.00940276	0.170665
MYB	Transcriptional activator Myb (Proto-oncogene c-Myb)	cytosol [GO:0005829]; nuclear matrix [GO:0016363]; nucleoplasm [GO:0005654]; nucleus [GO:0005634]; RNA polymerase II transcription regulator complex [GO:0090575]	1.40627	0.0108731	0.181173
IGSF10	Immunoglobulin superfamily member 10 (IgSF10) (Calvaria mechanical force protein 608) (CMF608)	extracellular region [GO:0005576]	1.42259	0.0367505	0.271722
PTPRQ	Phosphatidylinositol phosphatase PTPRQ (EC 3.1.3.-) (Receptor-type tyrosine-protein phosphatase Q) (PTP-RQ) (R-PTP-Q) (EC 3.1.3.48)	membrane [GO:0016020]; receptor complex [GO:0043235]	1.42506	0.0202064	0.220268
NPSR1	Neuropeptide S receptor (G-protein coupled receptor 154) (G-protein coupled receptor PGR14) (G-protein coupled receptor for asthma susceptibility)	cytoplasm [GO:0005737]; plasma membrane [GO:0005886]	1.4289	0.00453912	0.129686
PDE11A	Dual 3',5'-cyclic-AMP and -GMP phosphodiesterase 11A (EC 3.1.4.35) (EC 3.1.4.53) (cAMP and cGMP phosphodiesterase 11A)	cytosol [GO:0005829]; perikaryon [GO:0043204]	1.43082	0.0277444	0.24645
BTNL9	Butyrophilin-like protein 9	external side of plasma membrane [GO:0009897]; plasma membrane [GO:0005886]	1.43118	0.0294108	0.250771
CYP4F35P			1.43612	0.00681608	0.147353
LOC112268084			1.43961	0.00722464	0.151367
JPH1	Junctophilin-1 (JP-1) (Junctophilin type 1)	endoplasmic reticulum membrane [GO:0005789]; junctional membrane complex [GO:0030314]; junctional sarcoplasmic reticulum membrane [GO:0014701]; nucleoplasm [GO:0005654]; plasma membrane [GO:0005886]; sarcoplasmic reticulum [GO:0016529]; Z disc [GO:0030018]	1.45094	0.00232153	0.102134
CNNM1	Metal transporter CNNM1 (Ancient conserved domain-containing protein 1) (Cyclin-M1)	plasma membrane [GO:0005886]	1.45239	0.00292793	0.112429
KCNH8	Potassium voltage-gated channel subfamily H member 8 (ELK1) (hElk1) (Ether-a-go-go-like potassium channel 3) (ELK channel 3) (ELK3) (Voltage-gated potassium channel subunit Kv12.1)	plasma membrane [GO:0005886]	1.46349	0.0165624	0.207298
LINGO2	Leucine-rich repeat and immunoglobulin-like domain-containing nogo receptor-interacting protein 2 (Leucine-rich repeat neuronal protein 3) (Leucine-rich repeat neuronal protein 6C)	extracellular matrix [GO:0031012]; extracellular space [GO:0005615]; membrane [GO:0016020]	1.46471	0.00238437	0.102644
AP3B2	AP-3 complex subunit beta-2 (Adaptor protein complex AP-3 subunit beta-2) (Adaptor-related protein complex 3 subunit beta-2) (Beta-3B-adaptin) (Clathrin assembly protein complex 3 beta-2 large chain) (Neuron-specific vesicle coat protein beta-NAP)	AP-3 adaptor complex [GO:0030123]; axon cytoplasm [GO:1904115]; clathrin-coated vesicle membrane [GO:0030665]; early endosome [GO:0005769]; Golgi apparatus [GO:0005794]; intracellular vesicle [GO:0097708]; presynapse [GO:0098793]	1.46969	0.00550485	0.138217
MAGEA10	Melanoma-associated antigen 10 (Cancer/testis antigen 1.10) (CT1.10) (MAGE-10 antigen)	cytosol [GO:0005829]; nucleoplasm [GO:0005654]; nucleus [GO:0005634]	1.47137	0.035006	0.267054
SLCO1A2	Solute carrier organic anion transporter family member 1A2 (OATP1A2) (OATP-A) (Organic anion-transporting polypeptide 1) (OATP-1) (Sodium-independent organic anion transporter) (Solute carrier family 21 member 3)	apical plasma membrane [GO:0016324]; basal plasma membrane [GO:0009925]; plasma membrane [GO:0005886]	1.47616	0.002787	0.110218
BEND4	BEN domain-containing protein 4 (Coiled-coil domain-containing protein 4)		1.49345	0.00590382	0.139072
RASSF9	Ras association domain-containing protein 9 (PAM COOH-terminal interactor protein 1) (P-CIP1) (Peptidylglycine alpha-amidating monooxygenase COOH-terminal interactor)	cytosol [GO:0005829]; endosome [GO:0005768]; extracellular exosome [GO:0070062]; recycling endosome [GO:0055037]; trans-Golgi network transport vesicle membrane [GO:0012510]	1.49506	0.000145387	0.0469832
ADARB2	Double-stranded RNA-specific editase B2 (EC 3.5.-.-) (RNA-dependent adenosine deaminase 3) (RNA-editing deaminase 2) (RNA-editing enzyme 2) (dsRNA adenosine deaminase B2)	cytoplasm [GO:0005737]; nucleolus [GO:0005730]	1.51459	0.0402918	0.280622
MRAP2	Melanocortin-2 receptor accessory protein 2 (MC2R accessory protein 2)	endoplasmic reticulum [GO:0005783]; endoplasmic reticulum membrane [GO:0005789]; plasma membrane [GO:0005886]	1.5178	0.00334671	0.117139
FOXA1	Hepatocyte nuclear factor 3-alpha (HNF-3-alpha) (HNF-3A) (Forkhead box protein A1) (Transcription factor 3A) (TCF-3A)	chromatin [GO:0000785]; fibrillar center [GO:0001650]; microvillus [GO:0005902]; nucleoplasm [GO:0005654]; nucleus [GO:0005634]	1.52282	0.0163787	0.207074
KRT8	Keratin, type II cytoskeletal 8 (Cytokeratin-8) (CK-8) (Keratin-8) (K8) (Type-II keratin Kb8)	apicolateral plasma membrane [GO:0016327]; cell-cell junction [GO:0005911]; costamere [GO:0043034]; cytoplasm [GO:0005737]; cytosol [GO:0005829]; dystrophin-associated glycoprotein complex [GO:0016010]; extracellular exosome [GO:0070062]; intermediate filament [GO:0005882]; intermediate filament cytoskeleton [GO:0045111]; keratin filament [GO:0045095]; nuclear matrix [GO:0016363]; nucleoplasm [GO…	1.5262	0.011441	0.184158
LOC112268071			1.52906	0.0459079	0.294314
ZNF711	Zinc finger protein 711 (Zinc finger protein 6)	chromatin [GO:0000785]; nucleus [GO:0005634]	1.53125	0.000169762	0.050564
[truncated: 101 more rows]
