# Supplementary material for: Integrated cytomembrane proteomics identifies EpCAM/MGST1 as therapeutic targets in metastatic laryngeal carcinoma
Source: Front Genet. 2025 Jul 24;16:1615570. doi: 10.3389/fgene.2025.1615570 (PMC12328148; doi:10.3389/fgene.2025.1615570)
Supplement: Supplementary file 3 [file Table6.xlsx]

## Sheet: TCGA
Clinicopathological data of patients in TCGA-HNSC-larynx cohort
case_id	progression_free_survival	progression_free_status	gender	age	T	N	Stage
TCGA-KU-A66S	389	1	0	69	1	1	3
TCGA-CR-7398	156	0	0	53	2	0	2
TCGA-CV-7242	1095	0	0	60	2	0	2
TCGA-CN-4722	1483	0	0	61	2	0	2
TCGA-CR-7371	94	0	0	45	3	1	3
TCGA-CR-7399	181	0	0	60	3	1	4
TCGA-QK-A8Z8	171	1	0	60	3	1	4
TCGA-CV-7422	733	1	0	60	4	1	4
TCGA-D6-6826	348	0	0	64	4	1	4
TCGA-CV-7248	521	0	0	63	4	1	4
TCGA-CN-A63W	377	0	0	48	4	1	4
TCGA-UF-A71D	1461	0	0	54	4	0	4
TCGA-CV-5978	215	1	0	53	4	1	4
TCGA-QK-AA3J	466	0	1	69	1	0	1
TCGA-F7-8298	995	0	1	58	1	0	1
TCGA-CN-A497	1065	0	1	63	1	1	3
TCGA-F7-A623	616	0	1	70	1	1	4
TCGA-D6-8568	759	0	1	62	2	0	2
TCGA-H7-A6C5	642	0	1	65	2	0	2
TCGA-CV-A45W	1398	0	1	75	2	0	2
TCGA-CV-7410	6417	1	1	61	2	1	3
TCGA-D6-A6EK	875	0	1	67	2	1	3
TCGA-CR-6474	220	1	1	51	2	1	4
TCGA-BB-7864	1527	0	1	61	2	1	4
TCGA-CV-5443	2784	0	1	63	3	0	3
TCGA-BA-6869	644	0	1	62	3	0	3
TCGA-CV-7247	577	1	1	55	3	0	3
TCGA-CR-7364	1435	0	1	66	3	0	3
TCGA-CN-A49B	904	0	1	71	3	1	3
TCGA-CV-5432	3930	0	1	68	3	0	3
TCGA-CN-5356	1409	0	1	56	3	0	3
TCGA-D6-6517	161	1	1	59	3	0	3
TCGA-CN-6989	436	1	1	64	3	1	4
TCGA-CN-6992	1066	0	1	61	3	1	4
TCGA-CV-5431	522	0	1	73	3	1	4
TCGA-CN-6023	1584	0	1	73	3	1	4
TCGA-CV-7424	453	1	1	67	3	1	4
TCGA-CN-A6V3	742	0	1	61	3	1	4
TCGA-BA-5555	248	1	1	54	3	1	4
TCGA-CN-6012	1460	0	1	66	3	1	4
TCGA-CN-A63T	225	0	1	60	3	1	4
TCGA-CV-6935	295	1	1	67	3	1	4
TCGA-CN-6997	279	1	1	66	3	1	4
TCGA-CN-A63U	964	0	1	50	3	1	4
TCGA-BB-7862	1117	0	1	67	3	1	4
TCGA-CN-4735	1737	0	1	52	3	1	4
TCGA-CN-5361	2062	1	1	80	4	1	4
TCGA-CV-5441	2886	0	1	58	4	1	4
TCGA-CV-7250	111	1	1	64	4	0	4
TCGA-CV-7433	445	1	1	49	4	1	4
TCGA-CV-5435	284	1	1	57	4	1	4
TCGA-BB-7870	2016	0	1	58	4	0	4
TCGA-CV-5434	1859	1	1	60	4	1	4
TCGA-UF-A7JK	341	1	1	59	4	1	4
TCGA-CV-7421	2	0	1	76	4	0	4
TCGA-CV-7418	494	1	1	62	4	1	4
TCGA-UF-A718	1971	0	1	62	4	0	4
TCGA-D6-A74Q	710	0	1	67	4	0	4
TCGA-CV-7415	695	1	1	60	4	1	4
TCGA-CN-6022	101	1	1	49	4	1	4
TCGA-UF-A7JF	1686	0	1	80	4	1	4
TCGA-QK-A8ZB	542	0	1	68	4	0	4
TCGA-CV-A6K1	401	1	1	65	4	0	4
TCGA-CN-6988	318	0	1	47	4	1	4
TCGA-CN-5355	1278	0	1	64	4	0	4
TCGA-CV-A45Y	2318	1	1	61	4	0	4
TCGA-CV-7089	1972	0	1	74	4	1	4
TCGA-CV-5444	2437	0	1	64	4	1	4
TCGA-CV-7261	1512	0	1	57	4	0	4
TCGA-CN-5360	2169	0	1	68	4	0	4
TCGA-HD-7229	162	1	1	60	4	0	4
TCGA-CN-A641	367	0	1	47	4	1	4
TCGA-D6-6824	77	0	1	61	4	0	4
TCGA-UF-A7JJ	549	0	1	68	4	0	4
TCGA-F7-A50I	92	0	1	72	4	0	4
TCGA-CN-4739	1302	1	1	71	4	0	4
TCGA-F7-7848	1131	0	1	47	4	1	4
TCGA-UF-A7J9	1358	0	1	75	4	0	4
TCGA-CN-4723	1699	0	1	67	4	0	4
TCGA-CN-4738	436	0	1	53	4	0	4
TCGA-CV-5430	783	1	1	61	4	1	4
TCGA-CV-7245	797	0	1	62	4	0	4
TCGA-CN-6010	540	1	1	53	4	1	4
TCGA-TN-A7HJ	403	0	1	51	4	1	4
TCGA-D6-A6ES	389	0	1	50	4	0	4
TCGA-UF-A7JH	896	0	1	59	4	0	4
TCGA-CV-5440	3270	0	1	52	4	1	4
TCGA-CN-4727	1560	0	1	56	4	0	4
TCGA-T3-A92M	417	1	1	52	4	1	4
TCGA-D6-A6EQ	368	0	1	57	4	1	4
TCGA-CV-7430	495	1	1	56	4	0	4
TCGA-BB-4217	187	0	1	68	4	1	4
TCGA-CN-5363	53	1	1	48	4	1	4

## Sheet: CPTAC
Clinicopathological data of patients in CPTAC- HNSC-larynx cohort
case_id	progression_free_survival	progression_free_status	gender	age	T	N	Stage
C3N-04275	0.85753	0	1	61	2	0	2
C3N-04280	0.63562	0	1	65	2	0	2
C3N-00297	3.72055	0	1	69	2	0	2
C3N-00519	1.74795	0	1	67	2	0	2
C3N-01946	0.59452	0	1	64	2	0	2
C3N-00306	2.66575	0	1	50	3	0	3
C3N-00822	2.67945	1	0	53	3	0	3
C3N-01620	1.94521	0	1	56	3	0	3
C3N-01645	1.02466	1	1	71	3	0	3
C3N-02279	1.13425	0	1	59	3	0	3
C3N-01340	2.76438	0	1	72	4	0	4
C3N-02275	1.69041	0	1	69	4	0	4
C3N-03012	0.74795	0	1	71	4	0	4
C3N-03781	2.07123	0	1	68	4	0	4
C3N-04276	0.77534	0	1	68	4	0	4
C3N-03878	1.06849	0	1	52	3	1	3
C3L-01138	1.00548	0	1	62	4	1	4
C3N-01338	1.34795	1	1	50	2	1	3
C3N-01945	0.05479	0	1	61	2	1	3
C3N-01755	2.70411	0	1	68	3	1	3
C3N-00857	1.26849	0	1	64	4	1	4
C3N-00204	0.47945	1	0	63	3	1	3
C3N-03841	0.28767	1	1	59	3	1	3
C3N-01339	0.58904	1	0	68	4	1	4
C3N-03876	1.27397	1	1	65	3	1	4
C3N-01337	1.68767	0	1	52	4	1	4
C3N-03849	0.72603	1	1	55	4	1	4
C3N-01859	0.20822	0	1	67	4	1	4
C3N-02713	2.03836	0	1	64	3	1	4
C3N-03011	1.08493	1	1	62	2	1	4
C3N-01943	1.80548	0	1	63	4	1	4
C3N-01858	0.54795	1	1	62	3	1	4
