# Supplementary material for: Integrated cytomembrane proteomics identifies EpCAM/MGST1 as therapeutic targets in metastatic laryngeal carcinoma
Source: Front Genet. 2025 Jul 24;16:1615570. doi: 10.3389/fgene.2025.1615570 (PMC12328148; doi:10.3389/fgene.2025.1615570)
Supplement: Supplementary file 6 [file Table5.xlsx]

## Sheet: Table S5
Differential expression of cell membrane proteins between laryngeal carcinoma with lymphatic metastasis and without metastasis
Protein name	logFC(metastasis/con)	P.Value		Case ID	Type	EPCAM	MGST1	KRT19	ANO1	CD9	TRPV4	TMEM97	TFRC	CLIC6	ATP1B1	RIF1	ABCC5	DSG2	PON2	PLS1
EPCAM	1.4585	2.61148e-05		C3N03781	Con	23.2272	23.1424	28.1734	23.8032	27.7316	21.8786	22.2005	26.6122	24.4037	25.0099	23.5908	22.7367	26.1476	24.8433	23.322
MGST1	1.40862	0.00019581		C3N03012	Con	25.3109	21.8838	28.7197	24.6447	29.1432	23.2077	23.3175	28.2202	23.3862	26.3485	23.4843	23.1919	25.9179	23.6711	24.327
KRT19	1.3004	0.00224865		C3N01620	Con	23.2958	22.4898	28.4498	23.968	27.66	21.5394	22.7025	27.1819	23.3834	25.3388	23.4938	23.294	24.8784	24.9781	23.1638
ANO1	1.08086	0.0261083		C3N02275	Con	23.3821	23.1589	28.8226	23.2285	27.7503	20.0027	21.6044	27.1478	23.2969	24.7849	23.9067	22.6692	26.2511	23.5088	23.3058
CD9	0.919918	0.000943354		C3N01645	Con	25.1572	24.4077	29.8694	24.819	27.7338	21.494	22.4968	27.0324	24.0297	25.3868	23.9538	22.3648	25.1724	24.827	23.4756
TRPV4	0.784512	0.00177938		C3N01946	Con	23.3283	23.3316	29.3371	24.2801	28.3211	21.4603	22.3061	26.9618	24.08	25.1474	23.8256	22.4516	24.9269	24.1442	23.5962
TMEM97	0.776952	0.00204491		C3N04280	Con	24.4557	22.448	28.0005	23.6461	28.3885	21.2619	21.9965	25.9261	23.4415	25.0866	23.3235	22.5565	25.035	24.4929	23.3712
TFRC	0.744324	0.00200262		C3N02279	Con	22.9832	23.0053	27.6899	24.1481	26.6591	21.2832	23.2967	26.9967	23.5595	25.6248	23.647	22.9932	25.0436	24.473	22.917
CLIC6	0.712208	0.00757982		C3N01340	Con	24.4428	22.9447	31.0712	25.1489	28.686	22.1513	22.216	27.1565	24.4223	25.4908	23.2646	22.7442	25.495	24.9285	23.3535
ATP1B1	0.669491	0.00407368		C3N04276	Con	25.7581	21.0124	28.0178	23.4511	27.9488	21.2952	23.2473	26.0434	23.2219	25.5567	24.6844	22.6012	25.6048	24.9163	23.2771
RIF1	0.668464	1.62969e-05		C3N04275	Con	23.6916	24.2354	29.5538	24.3591	29.1	21.7107	21.759	25.8943	24.2447	25.4541	23.4864	22.9167	25.0998	24.362	23.4422
SLC7A8	0.611614	0.177899		C3N00822	Con	25.4553	23.2293	30.6259	23.0479	27.2332	21.5282	22.0039	26.6863	24.107	24.1721	23.8798	23.1256	25.9281	25.4507	24.001
ABCC5	0.604828	0.00886465		C3N00519	Con	24.7403	23.8586	31.4613	23.3927	28.9539	22.0847	22.3343	26.2447	25.0652	25.9994	23.5939	22.5317	25.5746	24.9054	24.1291
DSG2	0.604266	0.000504241		C3N00297	Con	24.4215	24.0141	29.5775	23.6424	28.3268	20.9395	21.1821	26.4305	23.5628	24.8375	23.8164	22.6443	25.8862	24.8361	23.8868
PON2	0.597068	0.00368844		C3N00306	Con	24.0937	20.7407	30.1589	22.7973	27.3904	21.3826	21.301	25.9123	25.0793	24.5514	23.6532	22.1676	24.9674	24.631	24.1306
PLS1	0.593298	0.00578721		C3N01339	Metastasis	26.3488	26.2396	32.1872	23.2403	30.362	23.4923	22.3191	27.4162	23.9104	26.771	24.4037	24.6906	26.9115	25.4405	24.9021
MIEN1	0.57841	0.0887032		C3N01338	Metastasis	25.2929	23.3803	30.9292	27.7196	28.8553	21.949	22.6846	27.5652	24.7823	26.0407	24.2002	24.0814	25.6626	24.9344	23.7661
MAGED1	0.554743	0.00352621		C3N01945	Metastasis	26.0123	23.9019	30.7029	25.8821	28.7533	23.2216	22.2424	26.4992	25.7977	26.1245	24.1561	23.3407	25.5574	24.2182	24.0713
ATP1A1	0.543338	0.00186679		C3N01755	Metastasis	26.4985	22.3166	30.0179	23.9473	28.034	21.7344	23.1246	26.4668	25.2539	26.1825	24.5152	22.696	26.0979	25.1881	24.2854
SLC1A5	0.539637	0.00585578		C3N00857	Metastasis	25.0244	24.9515	30.7865	26.6471	30.1243	22.2427	22.5966	27.3776	23.0043	27.0288	23.728	24.0547	26.6555	26.7304	23.1852
ADH7	0.531097	0.208993		C3N03878	Metastasis	25.6273	23.2019	31.588	26.5713	29.4409	23.1814	22.6598	27.3817	24.5633	26.2293	24.1131	24.7158	26.4633	25.611	23.5315
MMGT1	0.526039	0.00954991		C3L01138	Metastasis	24.6398	24.1869	28.8594	24.9249	28.4852	21.3568	22.9265	27.9464	23.5064	25.3989	23.704	23.0713	25.7551	25.1987	23.7853
SLC12A7	0.503806	0.0480519		C3N00204	Metastasis	26.5866	24.6396	29.6333	23.2964	27.1682	21.1555	23.7998	26.8856	25.7002	26.206	24.3599	22.4778	25.5719	24.7953	25.7941
EPS8	0.47559	0.0304694		C3N02713	Metastasis	26.1611	24.2074	29.6991	22.8419	29.1278	22.3976	22.9457	26.3972	24.3885	27.0942	24.9702	22.8342	26.121	24.9147	25.1258
PKP2	0.469392	0.0846479		C3N03849	Metastasis	25.7109	24.1546	29.2678	26.7529	29.0128	22.3719	23.0249	27.655	23.6171	24.9366	24.9418	23.1407	25.8902	25.4463	24.9557
CLDN7	0.465708	0.0440783		C3N01337	Metastasis	24.4785	23.7513	30.6288	22.9989	28.5828	22.2016	22.8435	27.3002	24.1828	25.926	23.9666	22.3162	26.4963	25.4218	24.1396
UBE2C	0.465116	0.00493731		C3N03011	Metastasis	27.5547	24.6299	30.9706	26.1206	28.9921	23.0137	24.0819	27.4556	25.4573	25.588	25.156	22.2251	26.5797	25.0759	23.3911
PTPRF	0.450522	0.00789396		C3N03876	Metastasis	24.9046	24.6619	30.5383	26.669	29.2343	22.0108	22.4318	28.2559	24.205	24.8645	24.3971	23.3936	25.4315	25.3201	23.7506
ALCAM	0.44648	0.0816251		C3N01859	Metastasis	25.8105	25.0975	31.4493	23.8656	29.5008	22.1834	24.0587	27.8478	25.3034	25.7566	24.3168	24.0083	25.8417	24.4844	23.7035
ERBB2	0.444367	0.0974068		C3N01756	Metastasis	26.6958	25.3533	29.7636	27.1752	29.4776	22.8577	24.5262	29.0056	25.215	25.6736	24.8454	23.6342	26.3077	25.996	23.8981
NGFR	0.442326	0.144322		C3N01943	Metastasis	25.1072	25.1602	33.548	22.6767	29.4672	22.7226	23.243	27.781	25.5531	26.2325	24.2991	23.9073	25.8996	24.4361	24.8338
PGRMC1	0.441088	0.0161821		C3N01858	Metastasis	24.5836	23.8683	29.6696	23.2057	28.1835	21.5597	22.1923	27.2566	24.8556	24.6228	24.3089	22.1486	25.8822	25.1027	23.8255
CNTN1	0.440499	0.117454
ITGB8	0.438852	0.103731
NDC1	0.426451	0.0029411
SLC33A1	0.417017	0.0257255
JPH1	0.412535	0.0390343
MARCKSL1	0.403995	0.0721733
CHD1L	0.399322	0.025412
ATP1B3	0.397939	0.0541291
ARID2	0.397908	0.00038906
VMP1	0.393486	0.115165
ATP11B	0.378021	0.133864
CD46	0.372685	0.015998
GRB7	0.372125	0.163319
SLC1A4	0.365086	0.137093
TSPAN13	0.358361	0.125021
M6PR	0.354534	0.0223858
FADD	0.354411	0.140041
SLC25A13	0.354277	0.114312
SLC22A18	0.353271	0.067573
ITGA2	0.353001	0.0986098
FAT1	0.352154	0.115829
KNTC1	0.351786	0.00424302
ABCC3	0.347675	0.0781752
MELTF	0.346449	0.224098
TMPRSS11A	0.345155	0.167878
CLPTM1	0.345149	0.0356635
SNUPN	0.343834	0.00386685
ATP2B1	0.341126	0.0346644
SLC44A1	0.33933	0.0258566
LAMP3	0.337706	0.255614
CDC42EP4	0.335704	0.0577783
CTTN	0.334345	0.176804
PDAP1	0.329443	0.060953
SYPL1	0.325276	0.10502
ABCB6	0.322931	0.0983099
TMEM30A	0.322737	0.0345035
GLG1	0.320693	0.0130594
TOPBP1	0.31674	0.0133397
UTP20	0.315523	0.00209128
NUDT1	0.314506	0.0128509
FASN	0.313709	0.0534456
CGN	0.313353	0.203502
MTUS1	0.312265	0.0286404
ACTL6A	0.311692	0.00939981
ETV6	0.311301	0.0924169
YES1	0.308854	0.0148393
CADM1	0.304544	0.313214
SLC7A1	0.304446	0.286803
FZD6	0.30419	0.0539245
CD38	0.303074	0.380827
SELENOK	0.302541	0.0232212
SYMPK	0.302001	6.85461e-05
GPHN	0.30035	0.0249418
USP14	0.299125	0.0321178
PRC1	0.298421	0.0338731
SLC43A2	0.297684	0.179623
ITGA1	0.297015	0.0352693
NLN	0.296988	0.0189581
MRPL58	0.296977	0.00328442
AGPAT2	0.295794	0.19895
NEO1	0.295758	0.106607
YBX1	0.295317	0.0291022
ENO2	0.294228	0.283614
SLC4A1AP	0.289607	0.00405106
PPP5C	0.285875	0.00722582
CD40	0.285345	0.270628
CPM	0.28228	0.221481
YIPF3	0.281808	0.0150644
RCC2	0.280352	0.0395752
ENPP4	0.277977	0.184848
ORMDL3	0.276626	0.121821
PHB2	0.272439	0.0201261
MLEC	0.271199	0.0169827
GRB10	0.270274	0.150204
ITGB1	0.268544	0.075629
DDX50	0.268382	0.00861164
BCAP31	0.267299	0.15867
PARD3	0.264105	0.0577658
TM9SF2	0.26332	0.033539
RRP12	0.262175	0.00603291
ATRAID	0.261869	0.0578241
SLC25A3	0.255221	0.136831
PNN	0.254755	0.00283138
PTPRZ1	0.252403	0.3672
SURF2	0.251447	0.0414879
PODXL	0.249951	0.307438
SUMO1	0.24437	0.0412289
XRCC5	0.243904	0.00501315
TDP1	0.242584	0.0141432
EGFR	0.24213	0.503833
SCRIB	0.24132	0.0295968
C2CD5	0.237497	0.0482796
RNF5	0.236541	0.161299
TTC17	0.236082	0.0532947
CDK7	0.234461	0.00703261
THY1	0.233447	0.298259
ATP2B4	0.232501	0.0625976
SLC12A2	0.231368	0.234814
CACNA2D1	0.231028	0.284011
HNRNPF	0.228331	0.00850618
PTCD3	0.224199	0.013502
SELENOS	0.222565	0.14196
LAMTOR1	0.222385	0.0423551
EFNB2	0.222037	0.392619
GPC1	0.221592	0.333986
NMT1	0.220995	0.0100692
MRPL44	0.2201	0.0195711
SLC39A14	0.219963	0.193226
EWSR1	0.218447	0.00417962
ADH1C	0.216804	0.61712
CDH1	0.216682	0.171676
ZDHHC20	0.211659	0.0960565
MORF4L2	0.211179	0.0736165
APBA3	0.210727	0.206742
ACIN1	0.209327	0.0155678
PRKAR2B	0.207396	0.414537
SLC30A5	0.206414	0.241549
CD81	0.204579	0.153972
GPC4	0.203613	0.36418
GLUL	0.203208	0.471874
EIF5	0.202237	0.166826
CCDC25	0.20199	0.0951706
PRRC2A	0.201863	0.069954
PLEKHA1	0.201648	0.190237
PTPN2	0.201214	0.0681677
TSPAN14	0.200749	0.197798
NCSTN	0.200746	0.0297691
EFNB1	0.199451	0.431935
ATXN10	0.19944	0.0495253
ROBO1	0.199256	0.268764
SLC20A2	0.197149	0.391334
STEAP3	0.196403	0.333254
HSPD1	0.195861	0.127816
LRRC8D	0.195493	0.27739
LSR	0.194879	0.153165
COQ8B	0.193038	0.0740656
DNAJC9	0.192977	0.0848515
PRCP	0.192307	0.309599
ICAM2	0.191433	0.18028
LY6D	0.190719	0.656726
COMT	0.190661	0.323056
CHMP7	0.190377	0.0107562
SDC4	0.18887	0.333859
CDC42SE1	0.187583	0.271173
INSR	0.186169	0.192009
SPPL2A	0.185938	0.195153
SDE2	0.18591	0.0501477
NF1	0.184479	0.169473
PPIL2	0.182846	0.0222922
SLC25A5	0.18282	0.144112
NCEH1	0.182433	0.352515
BRPF1	0.181463	0.136981
STX6	0.181353	0.0845087
EEPD1	0.181353	0.295988
DCXR	0.180295	0.336458
SMAD3	0.179053	0.362828
ATP11C	0.178441	0.193925
DYNLL2	0.177753	0.169074
ADI1	0.176581	0.336932
SDF4	0.175974	0.174798
NDUFC2	0.173545	0.0896903
ALDH3A1	0.173168	0.695502
DNM1	0.172921	0.261902
PNISR	0.172422	0.137714
JTB	0.172091	0.226331
LRBA	0.172057	0.125194
TMEM120A	0.171533	0.254547
QSOX2	0.171229	0.166654
ABHD12	0.170149	0.22591
NUP35	0.170128	0.0668916
MGST2	0.170113	0.269414
DNAJC1	0.169946	0.313774
PIGU	0.168661	0.279411
STAT3	0.168487	0.321144
MPHOSPH8	0.167983	0.0175788
NOTCH3	0.165209	0.407635
CUL1	0.16351	0.133106
EHBP1	0.16254	0.244016
SLC9A9	0.16132	0.339829
SLC44A2	0.160787	0.354277
CNNM3	0.160161	0.225781
TMX3	0.159907	0.136442
AMACR	0.15884	0.476373
UBA52	0.157995	0.137533
FLOT2	0.157899	0.204381
GNG10	0.155909	0.319757
YTHDC1	0.154256	0.164352
HM13	0.154131	0.39425
HVCN1	0.152373	0.49593
DYNC2H1	0.151593	0.269889
CPD	0.151579	0.300923
USP6NL	0.150656	0.127457
CEACAM5	0.150558	0.730318
TTLL12	0.149983	0.289935
LPP	0.149777	0.200433
SRPK1	0.149349	0.207407
TMPRSS11B	0.147703	0.423573
KIF21A	0.146067	0.339598
RAB13	0.145492	0.356034
THEM4	0.14545	0.387616
GDE1	0.143869	0.278807
CPE	0.14352	0.556647
ZDHHC5	0.142425	0.30698
DDR1	0.14178	0.254232
GAP43	0.141694	0.683163
SYTL4	0.141161	0.281175
DLG1	0.140984	0.320567
F11R	0.140857	0.444619
BAG4	0.139127	0.387554
ATP2C1	0.138394	0.324976
PRDX3	0.138253	0.186119
GYPC	0.137915	0.473007
APC	0.137887	0.275739
HAUS7	0.137064	0.264451
TRIP6	0.136855	0.411312
SNAP47	0.136046	0.303168
WARS2	0.134879	0.249835
SEPHS1	0.133876	0.104347
TMPRSS11E	0.133768	0.70027
CSNK2A1	0.133037	0.0641269
GAA	0.132785	0.398387
HERC2	0.132395	0.0827542
PLXNB2	0.132291	0.104938
CARMIL1	0.131959	0.241759
RAB5C	0.131825	0.110661
MRPL42	0.131438	0.135143
CLCA4	0.130893	0.621544
DLG3	0.130893	0.295632
CSNK1G3	0.130629	0.25703
TTYH3	0.130623	0.452563
PDS5A	0.130087	0.183513
SIDT2	0.129186	0.427022
SGPP1	0.128755	0.525544
SLC39A11	0.127048	0.327073
FXYD3	0.12386	0.403457
CNP	0.121702	0.199663
LIN7C	0.120651	0.327623
SNAP23	0.119282	0.112027
OGT	0.118894	0.0556578
SNF8	0.118853	0.188517
HSP90AA1	0.118791	0.306135
AAMP	0.118752	0.411936
OCRL	0.117489	0.275043
SUCLG2	0.117048	0.369433
GNG5	0.11646	0.321069
ENTPD1	0.11475	0.530234
PALM2	0.114533	0.442117
HDAC3	0.114267	0.220867
TGFB3	0.113535	0.563793
DSC3	0.112792	0.705342
HSP90AB1	0.111611	0.247214
CIP2A	0.111609	0.496411
HOMER1	0.111527	0.564748
PDE4D	0.110621	0.433611
IRS2	0.110592	0.535119
ADAM15	0.110017	0.435568
ECE1	0.109834	0.437382
STAMBP	0.106286	0.313795
SIPA1L3	0.106008	0.414932
HSPA13	0.105682	0.546659
PDIA6	0.105108	0.482825
VAMP7	0.105057	0.333213
SERINC1	0.103106	0.46125
TMED10	0.102201	0.428543
RABAC1	0.101411	0.293856
ASPSCR1	0.101225	0.288888
ARHGAP21	0.101196	0.502244
CROCC	0.101145	0.379092
RFFL	0.100868	0.357345
LMAN2	0.100847	0.388502
PTP4A2	0.100542	0.37586
SDC1	0.0997894	0.661753
MPP7	0.0994409	0.606762
DTNA	0.0983942	0.488228
CDC42EP5	0.0976908	0.506576
KLC2	0.0971828	0.457451
TBC1D24	0.0966472	0.404896
SPINT1	0.0958842	0.528156
PLXNA1	0.0946395	0.35767
CASK	0.0941781	0.551692
IGSF8	0.0931198	0.338994
ATIC	0.0930025	0.330553
CNOT2	0.0928347	0.141002
SLC16A3	0.0927293	0.667083
PLXNB1	0.092671	0.553915
XPC	0.0926199	0.414557
ARL14EP	0.0908938	0.398083
TMBIM6	0.0906242	0.604382
ACSL5	0.090486	0.65464
TMEM11	0.0896617	0.346574
MIF	0.0892876	0.424517
ARID1B	0.0890678	0.438906
CD59	0.0889164	0.64069
QRICH1	0.0888249	0.219951
SLC27A1	0.0885914	0.513288
CIZ1	0.088582	0.436544
YIPF4	0.0885578	0.434156
PRKCI	0.0885024	0.484726
ATXN3	0.0876379	0.368057
ZGPAT	0.0873325	0.438272
HSD17B8	0.0869005	0.651244
ACSL4	0.0867191	0.492803
ADAM17	0.0861306	0.493385
EPB41L2	0.0860919	0.625643
KIAA0319L	0.0852196	0.400541
PIK3CA	0.0845904	0.415016
PRKACA	0.0843162	0.413126
BCAM	0.0836641	0.777824
KRAS	0.0831239	0.583334
STX7	0.0817789	0.478932
MTFR1	0.0806474	0.559181
UBR4	0.0805334	0.273346
SLC25A4	0.0799159	0.68569
EPHB4	0.0798278	0.630318
MARK3	0.0792498	0.507138
VANGL1	0.0789742	0.656127
CLINT1	0.0784698	0.411798
MUC16	0.0781235	0.696235
PARD6G	0.077321	0.605767
ADD3	0.0770367	0.525765
RAB6A	0.0764935	0.543152
NF2	0.075936	0.306242
PIK3C2A	0.0758957	0.407955
ADAM10	0.0752329	0.504273
POLDIP2	0.0750024	0.384324
SLC25A11	0.0749623	0.608346
CHMP2A	0.0743684	0.525045
ARHGAP35	0.0743302	0.360626
GGT1	0.074135	0.686301
CD79A	0.0731308	0.788827
OSGEP	0.0729216	0.352107
MAEA	0.071879	0.409718
SLC9A6	0.0715267	0.514176
CD99L2	0.0704242	0.683252
STX4	0.0693182	0.497122
TMEM132A	0.0692527	0.694071
RALA	0.0686856	0.61383
VAPA	0.0668552	0.488651
CANT1	0.0667495	0.526296
RRP8	0.0650466	0.504085
NUBPL	0.0644653	0.620589
XPR1	0.0644247	0.695591
MET	0.0631237	0.80259
TUBA1A	0.0621643	0.707086
RAB29	0.0620225	0.723711
COA6	0.0617447	0.644055
NELFE	0.0613324	0.481374
SMPDL3B	0.0612578	0.785222
RPS27A	0.0612095	0.317452
METAP2	0.0610071	0.564074
SEMA4D	0.0608066	0.671776
GOT2	0.060448	0.666328
PDCD10	0.0601632	0.479037
RAB4A	0.0599334	0.465244
TJP3	0.0592494	0.733256
PAK2	0.0592493	0.474433
ACSL3	0.0589838	0.570053
TMPRSS11D	0.0589699	0.856711
BAIAP2	0.0585046	0.794468
RHOB	0.0582035	0.774028
CTNNB1	0.0568647	0.612456
MIB2	0.056181	0.653126
TAPBPL	0.0561137	0.786407
KCMF1	0.0552187	0.486019
NSF	0.0546591	0.585615
PECAM1	0.0546236	0.676882
WASL	0.0540005	0.63437
STAU1	0.0533709	0.507472
CTNND1	0.0530024	0.613485
ATP5F1A	0.0529892	0.564175
SLC4A2	0.0522048	0.661808
CGAS	0.0514301	0.767725
AGPAT3	0.0504595	0.733337
LANCL2	0.0503723	0.854401
IGF1R	0.0502411	0.758745
PARVB	0.050205	0.68075
DTNB	0.050185	0.755666
EXOC6	0.0501618	0.607641
ITGA2B	0.0500293	0.846105
PPP4C	0.0496473	0.609293
INPP5A	0.0487212	0.754869
RAC1	0.0481734	0.734406
NCK1	0.0481564	0.679731
PIP5K1A	0.0479236	0.56405
FTO	0.0467302	0.703314
ENG	0.0464925	0.667451
CD58	0.0464251	0.807604
PLPP3	0.0464166	0.796492
IRAK3	0.0445933	0.758759
GOLM1	0.0443715	0.837218
ITPR3	0.0419218	0.717035
HCFC2	0.0413769	0.63811
SLC12A9	0.0408258	0.786548
SVIL	0.0407325	0.691414
DGKZ	0.0407024	0.710627
SPART	0.0402447	0.781749
SPTBN2	0.0400019	0.825417
CD109	0.0398735	0.857918
ARF6	0.0388428	0.803497
ARL6	0.0378265	0.762977
STAP2	0.0378147	0.816875
JPT2	0.0376886	0.758023
SPINT2	0.0372727	0.868964
PPIP5K1	0.0372532	0.85345
SLC15A4	0.0369226	0.841935
TCHP	0.0361235	0.826849
YKT6	0.036024	0.703355
ESYT1	0.0358809	0.683797
DAG1	0.0356293	0.806401
CEMIP2	0.0350305	0.761702
GNA13	0.0349904	0.677887
ATP6V0A2	0.0345565	0.698876
ARHGEF11	0.0345045	0.675451
CELSR1	0.034303	0.801192
TSPAN1	0.0342745	0.9337
FLT1	0.0339401	0.827288
PLSCR1	0.0338964	0.876788
VAPB	0.0338543	0.737738
CKAP4	0.0330238	0.855347
PIP4P1	0.0326547	0.80984
OLFM4	0.0319161	0.931908
TMEM147	0.0314627	0.850622
CLCN3	0.0312489	0.813894
CTNNA1	0.0301622	0.817289
PACSIN2	0.030082	0.744858
KIRREL1	0.0295343	0.797108
MADD	0.0282679	0.72976
MICAL3	0.0282293	0.787
PKP4	0.0277107	0.808447
PIP4K2B	0.0272262	0.767803
TMEM119	0.0267573	0.926733
ATP6V0A1	0.0266509	0.8414
GNA11	0.0265387	0.764045
SCAMP1	0.0263471	0.799601
MARK1	0.0259901	0.855679
PSEN1	0.0255503	0.840092
ATP7A	0.0250674	0.811369
MAGT1	0.0246656	0.881727
FLAD1	0.0243671	0.861383
MTMR1	0.0242703	0.820925
CDC42	0.024207	0.866825
GOLPH3	0.0239155	0.833099
CSDE1	0.0238403	0.777537
ADD1	0.0234729	0.842199
CD55	0.0234054	0.906254
PAK1	0.0227564	0.899582
PCYT1A	0.0222007	0.878639
WLS	0.0215236	0.909038
NUCB2	0.0199336	0.91786
RAB35	0.0198153	0.82608
PAWR	0.0174252	0.893565
LLGL1	0.0170204	0.871381
MYCBP2	0.0164641	0.866726
LGALS3	0.0164006	0.92598
CD2	0.0162825	0.951847
CDV3	0.0159509	0.892371
VAMP8	0.0151331	0.884358
FNBP1L	0.0147096	0.910352
CCDC88A	0.0147059	0.894645
SURF4	0.014552	0.919432
GPR107	0.0144788	0.902743
RDX	0.0144221	0.878174
RALBP1	0.0139264	0.829189
NECTIN4	0.01364	0.942093
RAB5A	0.0130982	0.917023
SLC4A7	0.0129225	0.918395
EPHA1	0.0122436	0.933699
LZTS2	0.0121246	0.909378
AQP1	0.0119797	0.955391
CAPS	0.0119189	0.971166
GNAI3	0.0113148	0.928945
PPP1R13B	0.0110025	0.935045
SLC38A1	0.0108206	0.962932
ATP5F1B	0.0107011	0.911159
CDIPT	0.0102899	0.946273
MYO10	0.0102239	0.940718
MARCKS	0.0100385	0.952009
TMED1	0.00958106	0.938608
SLCO2A1	0.00954533	0.96576
CNNM4	0.00944949	0.950945
SLC27A2	0.00942392	0.963437
RTN3	0.00867871	0.947661
PHACTR2	0.00867184	0.940054
TRIM4	0.00833765	0.934121
NMT2	0.00780612	0.952305
MAP1B	0.00736192	0.977755
REPS1	0.0073218	0.92289
AKT2	0.00640286	0.929611
TMEM43	0.00544439	0.974228
ATP2A2	0.00488247	0.970473
PI4K2B	0.00472443	0.963506
CNST	0.00402024	0.969845
ARFGAP2	0.00263102	0.973564
TRPM4	0.00199271	0.991614
FILIP1	0.00175471	0.99223
COMMD4	0.00155749	0.987594
PHKA2	0.00152639	0.983838
CKAP5	0.00145533	0.986316
GLO1	0.00113231	0.991569
ERLIN2	0.000994824	0.995212
RAB3GAP2	9.05098e-05	0.998936
RHOA	-0.000220353	0.998336
DAGLB	-0.000409333	0.997469
TMEM63A	-0.000803804	0.996102
RNF114	-0.000819608	0.993891
NAE1	-0.000995608	0.990726
LMBRD1	-0.00111427	0.993493
PLGRKT	-0.00211349	0.990644
GNG2	-0.00219286	0.989498
DDOST	-0.00249125	0.981708
DFFA	-0.00249502	0.980521
NEU1	-0.00261227	0.98396
ITPR2	-0.00267153	0.983688
FERMT2	-0.00291859	0.985928
MOSPD2	-0.00324133	0.978846
TJAP1	-0.00400427	0.970542
GPC6	-0.00452945	0.981328
LRRC15	-0.00476455	0.986622
AKT1	-0.00551275	0.948048
NUBP1	-0.00567565	0.947451
UBAC1	-0.00600929	0.948936
CHL1	-0.00664596	0.977105
ERBIN	-0.00667067	0.917362
CCDC124	-0.00743933	0.940307
RAB12	-0.00766843	0.947774
PTK2	-0.00802431	0.945467
UBE2B	-0.00940451	0.957032
SCARB2	-0.0103477	0.927154
TTC7A	-0.0105897	0.932187
SMPD1	-0.0106588	0.913624
FRMD6	-0.0110616	0.942849
RHOC	-0.0116296	0.949275
LPXN	-0.0119642	0.945458
CPNE3	-0.0122342	0.920635
MYLK	-0.0129133	0.928264
CD2AP	-0.0133402	0.900611
FAM120A	-0.0136296	0.838363
SORT1	-0.014176	0.930314
DCLK1	-0.014517	0.948734
MYO6	-0.014842	0.935528
PATJ	-0.0149799	0.909971
JMJD6	-0.0155634	0.885026
PLP2	-0.0156643	0.932599
CALD1	-0.0159094	0.940643
FMNL3	-0.0160837	0.898853
ANK3	-0.0161437	0.921979
ARHGAP5	-0.0164833	0.893688
TRAF3IP3	-0.0169293	0.942327
TGOLN2	-0.0169714	0.838095
TBC1D10A	-0.017038	0.876526
EPHB3	-0.0171162	0.935219
EPB41L1	-0.0172742	0.941981
SLC26A2	-0.0177634	0.937636
CPNE1	-0.0178686	0.927154
CHMP1B	-0.018161	0.870508
ADD2	-0.0182961	0.92945
RGS19	-0.018386	0.897425
PPP1CA	-0.0187127	0.815509
CSNK2A2	-0.0190443	0.831616
EEF2	-0.0195928	0.838882
CDK5	-0.0198772	0.839705
B4GALT1	-0.0201652	0.890466
LLGL2	-0.0212513	0.882972
ATP5PO	-0.0215261	0.813197
CYTH2	-0.0223575	0.829595
AP2A1	-0.0224917	0.775242
CLTA	-0.023189	0.818434
IL1RAP	-0.0237378	0.914565
DTNBP1	-0.0241387	0.815809
RHBDF2	-0.0242014	0.864047
SOS2	-0.0242231	0.852572
PPP1R12A	-0.0242276	0.749916
PRKCA	-0.024948	0.789393
KATNB1	-0.0251041	0.795983
MSMO1	-0.0253116	0.927878
RPSA	-0.0256321	0.755904
PTPN13	-0.0262398	0.87722
RER1	-0.0270476	0.826841
VAMP3	-0.028273	0.779168
ADRM1	-0.0291711	0.66729
FLOT1	-0.0292393	0.792145
ABHD6	-0.0292573	0.842452
FAS	-0.0294224	0.869379
SLMAP	-0.029958	0.668442
GNG11	-0.0303081	0.784244
SERINC3	-0.0303999	0.799321
HSPA8	-0.0305278	0.675759
TCAF1	-0.0306358	0.752116
CD44	-0.0310047	0.84965
C2CD2L	-0.0311829	0.827524
LIMD1	-0.0318376	0.656408
EPB41	-0.0321129	0.714035
ITGB3	-0.0328162	0.88212
CHMP6	-0.0335973	0.701948
HSD17B10	-0.0336347	0.777268
EFR3A	-0.0336875	0.761516
CLNS1A	-0.0338772	0.793745
RPS3	-0.0339764	0.624743
TMEM63B	-0.0348448	0.797413
SLC12A6	-0.0348936	0.848951
EPB41L5	-0.0354372	0.759335
ADH1A	-0.0355411	0.931886
MESD	-0.0364104	0.746041
SWAP70	-0.0366368	0.762846
ANTXR1	-0.0374284	0.833792
PRKAR1B	-0.0375924	0.833591
MCAM	-0.0376727	0.799765
MARK2	-0.0378783	0.695956
PHKB	-0.0381443	0.62381
GAPVD1	-0.0391397	0.692941
RAP1B	-0.0402059	0.698832
RAB5B	-0.0405383	0.698646
AOC3	-0.0410575	0.725572
BCHE	-0.0416573	0.846809
INPP5B	-0.0416857	0.629425
SULF2	-0.0418759	0.840156
TBC1D10B	-0.0419111	0.562257
CDH11	-0.0422176	0.850028
PTPRA	-0.0423724	0.752507
SNCA	-0.0425831	0.816103
ADAM9	-0.0430025	0.796614
ITGA4	-0.0435297	0.664802
WASHC2C	-0.0437177	0.573046
BST2	-0.0443084	0.8503
CLASP2	-0.0446361	0.523596
LCP1	-0.0447324	0.759166
LAMP1	-0.0448627	0.720468
FCHSD2	-0.0451216	0.732579
PTPRK	-0.0455109	0.718396
RAPH1	-0.0457037	0.706014
ITFG1	-0.0457695	0.599662
AP2M1	-0.045878	0.531594
MBP	-0.0459608	0.798377
RNPEP	-0.0459989	0.59815
MUC4	-0.0464054	0.865719
BCR	-0.0469295	0.648584
SHROOM2	-0.0479891	0.709766
DDX3X	-0.0481838	0.654998
FYN	-0.048674	0.703458
ARHGEF28	-0.0488107	0.674685
MPZL1	-0.0496262	0.744793
RRAS	-0.0498643	0.613385
COG3	-0.050557	0.566285
RAB2B	-0.0509448	0.642526
RAPGEF6	-0.0510442	0.458844
ABHD17B	-0.0516012	0.711645
HINT1	-0.0519593	0.670229
WASHC2A	-0.0523257	0.606744
PTK7	-0.052643	0.728879
ITGB5	-0.0527011	0.765155
PDGFRB	-0.0530222	0.634851
RAB8A	-0.0534289	0.596273
RASA4	-0.0536951	0.659865
WWTR1	-0.0537509	0.748624
LANCL1	-0.0546344	0.668255
RRAS2	-0.0558198	0.754176
NECTIN1	-0.0560978	0.749719
SIPA1L1	-0.0562559	0.575233
RAB9A	-0.0565479	0.582336
CYSTM1	-0.0572449	0.741156
NFX1	-0.0576349	0.604844
IRAK1	-0.0578665	0.651145
USP4	-0.0579433	0.48013
GAPDH	-0.0591532	0.767837
RAB18	-0.0599889	0.750719
CXADR	-0.0600614	0.78965
PIK3R1	-0.0600651	0.461923
SUSD2	-0.0601012	0.751009
ARHGEF1	-0.0605118	0.511274
DSC2	-0.0610298	0.845424
CA9	-0.0613434	0.875178
MAPKAP1	-0.0617002	0.469736
BAIAP2L1	-0.0617433	0.77772
WNT5A	-0.0621651	0.793804
ATP6V1C1	-0.0629733	0.442232
CDK16	-0.0636383	0.58233
CHMP3	-0.0639576	0.516844
SOS1	-0.0640604	0.397318
PVR	-0.0640698	0.658545
HDLBP	-0.0641938	0.527041
BTN2A1	-0.0649487	0.596914
SORL1	-0.0650844	0.570344
PPM1A	-0.065132	0.404636
C1QBP	-0.0653984	0.637358
LIMD2	-0.065596	0.694573
RAB23	-0.0657021	0.674407
MTM1	-0.0657436	0.450332
AFDN	-0.0660856	0.497452
NECTIN2	-0.0662342	0.630797
RAP1A	-0.0663082	0.528778
ASPH	-0.0663258	0.550706
EIF2B1	-0.0665264	0.453521
MUC1	-0.0666491	0.853557
ITCH	-0.0670822	0.393382
SYNGR1	-0.0672753	0.630892
PRKACB	-0.0683478	0.62385
IGF2R	-0.0697573	0.632414
CYTH1	-0.0702168	0.479998
CD4	-0.0702235	0.673926
PSMD10	-0.0703065	0.713328
CD53	-0.0706448	0.708791
DPYSL2	-0.0708132	0.597285
NISCH	-0.070982	0.330884
PSAP	-0.0711156	0.473482
MYH9	-0.0711295	0.559596
PTPRS	-0.0719711	0.627519
UTRN	-0.0721293	0.491057
ACTN4	-0.072288	0.510272
ESYT2	-0.0728616	0.358592
ANKRD27	-0.0728848	0.507542
PPP3CA	-0.0733383	0.363858
PI4KA	-0.0734282	0.36676
RELL1	-0.0735658	0.566099
UBQLN1	-0.0741406	0.333185
PIP4K2A	-0.0748031	0.446045
CD63	-0.0749533	0.683562
PLXND1	-0.0754009	0.357697
PRKD2	-0.0754744	0.314396
PARK7	-0.0758875	0.466018
PPP6R3	-0.0762458	0.222071
CC2D1A	-0.0765323	0.448328
PKP1	-0.0766493	0.799882
EPN2	-0.0767102	0.567771
ABCA8	-0.0768571	0.624031
BRAF	-0.0772941	0.484909
CLIC2	-0.0782319	0.662147
PCYOX1	-0.078784	0.545578
YRDC	-0.0791898	0.56158
ICAM3	-0.0796104	0.720703
RHEB	-0.0796396	0.588389
SNAP29	-0.079783	0.452915
CIB1	-0.0811474	0.553655
WDR6	-0.0812931	0.567213
INPP4A	-0.0813232	0.49351
ENO1	-0.0814565	0.478088
EPN3	-0.0815602	0.72309
RFTN1	-0.0816944	0.546893
SPTBN1	-0.0818529	0.357124
NRAS	-0.0820977	0.466009
SH2B1	-0.0832903	0.547847
RHOG	-0.0835888	0.442173
SORBS1	-0.0836158	0.649221
VPS35L	-0.0840032	0.357736
PROM2	-0.0841696	0.721898
ARF5	-0.0846202	0.535877
CHMP4A	-0.0853633	0.418957
LRRC8A	-0.0858182	0.582258
PRTN3	-0.085897	0.775057
CDH13	-0.0865876	0.594239
AIFM2	-0.0873183	0.466811
PHLDA3	-0.0874142	0.763689
LCK	-0.0875348	0.558538
RAB27B	-0.0879313	0.650298
IFITM3	-0.088028	0.518455
DNAJC5	-0.0884593	0.643297
ATP6V1H	-0.0886101	0.376125
ALPL	-0.0886473	0.692459
PARVA	-0.0888266	0.471758
ITSN1	-0.0894004	0.332202
CDCP1	-0.0895931	0.657168
XPO6	-0.0896542	0.367559
FAP	-0.0912759	0.700198
ARF1	-0.0916096	0.258567
XRN1	-0.0917008	0.258205
SMAP1	-0.0917353	0.443697
SSH1	-0.0920985	0.478417
SPTAN1	-0.0923947	0.29213
ATP11A	-0.0934738	0.507913
SLC3A2	-0.0937317	0.689881
CHMP1A	-0.0940587	0.415597
CYBA	-0.0941689	0.716255
RAB14	-0.0943731	0.405908
ZNRF2	-0.0948188	0.437246
TLR3	-0.0949353	0.545024
SRC	-0.0957238	0.285948
HSPA2	-0.0959046	0.72865
ARHGAP10	-0.0959363	0.345997
RAB10	-0.0962878	0.486411
LILRB2	-0.0963527	0.687566
SLC38A2	-0.0964175	0.747279
YWHAH	-0.0966152	0.285881
TNS2	-0.0970311	0.227144
ATP6AP2	-0.0972419	0.489687
DBNL	-0.0976325	0.320387
CMYA5	-0.0979753	0.545363
PALLD	-0.0980926	0.593391
STIM1	-0.0989722	0.447093
PRKG1	-0.0996266	0.452556
WDR13	-0.100226	0.150729
DOCK1	-0.101076	0.448818
ZAP70	-0.101113	0.596486
KRIT1	-0.101482	0.32749
ELMO1	-0.10298	0.416872
NAA35	-0.103433	0.264027
PPP2CA	-0.103571	0.146369
STX8	-0.103767	0.333
CUL3	-0.10397	0.162348
LAMTOR2	-0.104151	0.433159
PTPRG	-0.104257	0.42602
PTPN3	-0.104331	0.489383
EPS15L1	-0.104353	0.179576
COBL	-0.104696	0.631223
AKAP10	-0.104923	0.282642
PHKA1	-0.105732	0.280033
COPB1	-0.106092	0.144081
PLXNC1	-0.106156	0.314721
CPNE2	-0.106274	0.321971
BSG	-0.107022	0.431626
GRB2	-0.10709	0.266578
HSPA5	-0.107349	0.307233
STXBP3	-0.107487	0.123876
CDC42EP2	-0.107881	0.262023
TRPV2	-0.108067	0.411875
CLTC	-0.108188	0.225586
SLC16A1	-0.108255	0.666747
IFITM1	-0.108267	0.369205
RANBP9	-0.108303	0.182148
AXL	-0.108623	0.390439
LSP1	-0.109324	0.58526
GRAP2	-0.109948	0.557336
CYBRD1	-0.110473	0.489102
MANBA	-0.111626	0.3981
TJP2	-0.111698	0.505245
CD99	-0.111871	0.438161
FLNA	-0.111905	0.467962
VASP	-0.111926	0.333532
TAB2	-0.112078	0.399269
ARAP1	-0.112105	0.389867
DGKH	-0.112165	0.46217
NRP2	-0.112551	0.486174
UAP1	-0.113156	0.431172
PLIN2	-0.113656	0.654992
VCL	-0.113908	0.278484
RAB7A	-0.113995	0.333324
PDPK1	-0.114026	0.140604
SYNJ2	-0.114398	0.295672
CHP1	-0.11459	0.166064
VPS4B	-0.115139	0.303311
CSNK1D	-0.115191	0.199575
CYTH3	-0.11604	0.361036
GNAI2	-0.116273	0.240659
DLG5	-0.116358	0.319178
ICAM1	-0.116585	0.610083
NUMB	-0.116634	0.169409
AP2B1	-0.117345	0.19583
LRRC8C	-0.117932	0.338225
CTSZ	-0.118784	0.455834
NPC1	-0.119216	0.491456
RAB4B	-0.11941	0.283937
SDHB	-0.119565	0.148273
RIPK1	-0.119654	0.175338
PKN2	-0.119941	0.188495
SLC9A1	-0.120017	0.364382
ARAP3	-0.120293	0.302702
CD34	-0.120418	0.416105
TENT4B	-0.121293	0.247995
CCNY	-0.121611	0.350458
ITGAV	-0.121957	0.478585
LAMTOR3	-0.123493	0.147455
B2M	-0.124039	0.519789
SH3BGRL	-0.125177	0.326475
MAP3K7	-0.125702	0.132887
GNAI1	-0.125721	0.600058
MSR1	-0.126095	0.445039
CAPNS1	-0.126623	0.353727
RECK	-0.126766	0.239138
CD47	-0.126967	0.498543
ITSN2	-0.127272	0.090307
MAP4K5	-0.127714	0.309252
TNKS1BP1	-0.12809	0.352911
VDAC1	-0.128644	0.228192
SCFD1	-0.128917	0.199414
EPN1	-0.129341	0.20515
RP2	-0.129397	0.205539
PRKAR2A	-0.130262	0.183981
CAVIN2	-0.130269	0.436877
SERPINB10	-0.13039	0.661699
GPD1L	-0.130786	0.375728
PIK3AP1	-0.131077	0.464533
DAAM1	-0.132062	0.477244
RAB3D	-0.132087	0.505384
SORBS2	-0.132619	0.52338
MYO1C	-0.132954	0.153971
LIMS2	-0.133105	0.275536
IQGAP2	-0.133311	0.380027
RTL8C	-0.133472	0.431317
RASA1	-0.133705	0.178676
CLIC1	-0.133723	0.1579
CARD11	-0.134458	0.46716
ENAH	-0.135306	0.498834
ALOX15	-0.135308	0.753933
AHNAK	-0.135721	0.340151
ABCA12	-0.135895	0.648056
FCGR2B	-0.136189	0.432456
DNAJC13	-0.136332	0.150478
PIK3CB	-0.136545	0.247855
RIC8A	-0.137033	0.131163
NEXN	-0.137096	0.530265
CARD9	-0.137296	0.210072
ROCK1	-0.137299	0.0476562
ACE	-0.137307	0.345755
LRP1	-0.137956	0.341981
VPS4A	-0.138371	0.11938
EPS15	-0.138393	0.124459
ASAP2	-0.138499	0.29868
CRK	-0.138509	0.198335
ALDH3B1	-0.138782	0.339438
SNX4	-0.139679	0.0800762
ARHGEF5	-0.140383	0.290976
GSK3B	-0.140837	0.159564
UBQLN2	-0.141317	0.212595
RBSN	-0.141534	0.0974746
RGS10	-0.141768	0.222887
ITGB4	-0.142059	0.54363
CORO1B	-0.142492	0.115691
FAT2	-0.142561	0.485305
SRA1	-0.143556	0.127726
PHPT1	-0.144199	0.233914
VEZT	-0.144227	0.399072
AP1M1	-0.144378	0.0712549
APPL1	-0.145554	0.124334
EPHA4	-0.145599	0.231105
RAPGEF1	-0.145912	0.126236
ATP6V1B2	-0.146206	0.0965059
CD82	-0.146266	0.419684
DYNLL1	-0.146418	0.269319
FLRT2	-0.146466	0.438016
ROCK2	-0.146506	0.148876
CD74	-0.147477	0.535294
APOB	-0.14751	0.325303
MYADM	-0.148393	0.436206
ARL6IP5	-0.148706	0.215839
PTPRC	-0.149246	0.473499
TMEM65	-0.149382	0.405164
SNTB2	-0.149749	0.166794
PPFIBP1	-0.150258	0.343026
STIM2	-0.150261	0.274775
GGT5	-0.150285	0.278045
GNB2	-0.15047	0.198052
TPBG	-0.150603	0.3531
AGTRAP	-0.151418	0.35827
ACTB	-0.15155	0.193218
VAV1	-0.151746	0.343462
STOML2	-0.151788	0.274444
RALGAPA2	-0.151934	0.235088
OSBPL3	-0.152869	0.198249
DYNC1LI1	-0.152961	0.0888502
CAPN2	-0.153434	0.189808
ARL8A	-0.153546	0.390943
CALM1	-0.153596	0.076093
TLN2	-0.153749	0.406618
PPP2R5A	-0.154454	0.179654
EPHB2	-0.154595	0.380347
PJA2	-0.15472	0.167149
ATAD3B	-0.15496	0.533897
PLCG2	-0.155325	0.405694
FLCN	-0.15539	0.121222
SRGAP2	-0.155785	0.0810074
AP2A2	-0.155866	0.0474965
DAB2	-0.159079	0.294154
PRKCH	-0.159177	0.301645
PIK3C2B	-0.159313	0.331642
AP2S1	-0.159318	0.0977348
TJP1	-0.159781	0.153472
DNAJB4	-0.159846	0.384726
PROCR	-0.160076	0.244738
ACTG1	-0.160273	0.556127
DSG3	-0.160527	0.620337
HCLS1	-0.160779	0.401099
CD151	-0.160942	0.377259
ST14	-0.161303	0.325806
RTN4	-0.16138	0.228961
DEF6	-0.162178	0.145341
ARRB1	-0.162451	0.293879
WDFY3	-0.162712	0.0582302
NOS3	-0.162912	0.256377
IRAK4	-0.163001	0.172734
ANXA4	-0.163582	0.307917
ULBP2	-0.165067	0.491964
ANO10	-0.165559	0.242153
S100A13	-0.16583	0.269458
EXOC4	-0.166021	0.015627
TIAM1	-0.166599	0.216645
STOM	-0.166784	0.369185
SPG11	-0.166809	0.0719369
MACF1	-0.167134	0.353633
GPNMB	-0.167459	0.632589
ADA	-0.167479	0.176352
ATP6V1G1	-0.167618	0.118732
AKAP11	-0.167865	0.0536455
SLC30A1	-0.168029	0.305915
MSRA	-0.168284	0.202626
PLEK	-0.168478	0.356119
GNG12	-0.168534	0.219159
SYK	-0.168576	0.195603
DIAPH1	-0.168668	0.104616
PIP4K2C	-0.169362	0.119961
CAP1	-0.16979	0.209917
TACC2	-0.169862	0.26669
EZR	-0.169913	0.233523
LNPEP	-0.170382	0.0567087
AKAP12	-0.170581	0.34129
GSDMD	-0.17113	0.220417
CRLF3	-0.171243	0.113082
PRAM1	-0.171404	0.464212
MAP2K1	-0.172174	0.0473541
KTN1	-0.173006	0.172203
SNX18	-0.173183	0.0972229
GOLGA4	-0.173777	0.0961852
HOMER2	-0.173791	0.341704
DEGS1	-0.174312	0.215776
FRMD8	-0.174425	0.143436
MAPK1	-0.174642	0.0557108
SERPINB6	-0.174847	0.17608
PLCD3	-0.174886	0.203703
FCGR1A	-0.175047	0.367203
ARHGAP18	-0.175181	0.176091
ANK2	-0.17527	0.383536
CBL	-0.175373	0.0339362
CAP2	-0.175916	0.251992
BORCS5	-0.176886	0.120276
PRKCQ	-0.177181	0.234668
GOPC	-0.177485	0.118971
SHANK3	-0.17756	0.111999
SLC2A1	-0.17785	0.622283
ILK	-0.177899	0.0587306
CNKSR1	-0.178129	0.0660505
MICAL1	-0.17895	0.179376
STXBP5	-0.179236	0.0656132
ARFIP2	-0.18003	0.115748
TSC1	-0.180627	0.054232
ATP6V1A	-0.18085	0.0628698
ACSL1	-0.181115	0.1202
VCAM1	-0.181209	0.517694
MYOF	-0.181295	0.236391
APLP2	-0.181487	0.279797
SYNPO	-0.181576	0.143773
ANO6	-0.182374	0.179521
LAMP2	-0.182492	0.353508
SELL	-0.182705	0.213347
VIM	-0.182872	0.260021
MAPK3	-0.182899	0.0182141
MICALL2	-0.183474	0.19192
TBC1D10C	-0.183721	0.249354
PPP1R9B	-0.184418	0.0101126
SYTL1	-0.184624	0.178198
GP1BA	-0.185014	0.275169
TRAF6	-0.185535	0.0582282
GRK2	-0.185786	0.0324176
ARHGAP17	-0.186819	0.0348728
PHLDB1	-0.187081	0.170887
PXK	-0.187431	0.0188577
SULF1	-0.188035	0.512776
ITGA3	-0.188041	0.393395
SIPA1	-0.188047	0.0599665
EXOC1	-0.188096	0.0308965
FCER1G	-0.1882	0.458546
SDCBP	-0.188625	0.0666185
CDC42BPB	-0.189033	0.155106
JUP	-0.18921	0.433296
CSK	-0.189232	0.0436353
THBD	-0.189546	0.538632
BIN2	-0.189775	0.241079
SFRP1	-0.189984	0.595818
NEDD4	-0.190232	0.111984
RAB31	-0.190246	0.239624
CD48	-0.190359	0.401183
PPP3CB	-0.190701	0.053839
ITGAL	-0.192808	0.293583
STX17	-0.192943	0.0827526
SNX9	-0.192962	0.0856474
OSBPL6	-0.192971	0.22883
TSG101	-0.193288	0.0164216
PLXNA2	-0.193327	0.25068
ITPRIP	-0.193718	0.207678
DENND4C	-0.193897	0.0393224
TRAF7	-0.194034	0.108031
TGFB1	-0.194071	0.0641442
MYO1G	-0.194301	0.231563
CTSL	-0.194692	0.106505
SH3D19	-0.194909	0.11182
MIB1	-0.195064	0.0219567
EPHA2	-0.19517	0.414602
BLVRB	-0.195527	0.216726
FGFBP1	-0.196104	0.605669
DPP4	-0.196165	0.395101
NRP1	-0.196505	0.0367043
DOCK4	-0.1966	0.0814899
DNM2	-0.197228	0.0639444
MMP14	-0.197286	0.153085
PRKCD	-0.197397	0.0951265
GRK6	-0.197795	0.125191
PLCB2	-0.198922	0.140585
CHMP4C	-0.199451	0.349346
CHMP5	-0.199857	0.0444879
CAPN3	-0.199863	0.113618
PRKCZ	-0.200889	0.120122
VSIR	-0.201537	0.257928
LIMS1	-0.201722	0.0302838
CPPED1	-0.202024	0.0713643
MUC7	-0.202069	0.551009
FGA	-0.202456	0.511429
LRPAP1	-0.202478	0.104632
VPS28	-0.202894	0.0104234
DOCK2	-0.202995	0.208181
ADGRE5	-0.203479	0.181352
NBEAL2	-0.203562	0.101753
RAF1	-0.204752	0.00701516
FNTA	-0.205186	0.0323841
SLC12A4	-0.206451	0.145815
ANXA1	-0.206578	0.406103
ITGA6	-0.206696	0.449514
ITGA5	-0.206845	0.247998
NAPA	-0.207586	0.0342812
PAFAH1B2	-0.208246	0.0651982
ARHGEF18	-0.208271	0.0272561
CAPN1	-0.210265	0.0347431
S100A6	-0.21048	0.355706
INPP5K	-0.21131	0.041834
PLD1	-0.211411	0.151759
PIEZO1	-0.211478	0.172662
SLC27A4	-0.211578	0.199351
UNC13B	-0.21213	0.0440183
DAB2IP	-0.212227	0.101693
GPSM3	-0.21269	0.229594
PCDHGC3	-0.212729	0.198125
SH3KBP1	-0.213014	0.176673
ARRDC1	-0.213431	0.117989
RAB25	-0.214815	0.343808
CAVIN1	-0.216243	0.0731908
SLC2A3	-0.2165	0.391895
STAB1	-0.216628	0.130348
TLN1	-0.217085	0.0270161
EHD2	-0.217241	0.0586665
PIK3CD	-0.217832	0.0732773
AJUBA	-0.21905	0.33035
SIRT2	-0.219938	0.0922971
IQGAP1	-0.220619	0.0332067
PACSIN3	-0.221938	0.055127
EEF1A1	-0.222097	0.0952241
MRC1	-0.222501	0.244023
TTC7B	-0.222917	0.0367941
PAG1	-0.223565	0.172663
CLIC4	-0.223837	0.0894797
TCIRG1	-0.224157	0.121502
EXOC2	-0.224299	0.00312018
MUC5B	-0.225308	0.582797
NOSTRIN	-0.225332	0.116929
TAOK3	-0.225333	0.00986071
MBLAC2	-0.225954	0.0954569
TMPRSS4	-0.227041	0.194668
SLC4A1	-0.227172	0.193439
EPS8L2	-0.228191	0.276788
RAB8B	-0.228955	0.106597
DMTN	-0.229371	0.157975
DIP2A	-0.229589	0.0118552
WAS	-0.230404	0.16548
LYPD3	-0.230788	0.482967
TLR2	-0.231017	0.221275
RANGRF	-0.231206	0.0770992
CPTP	-0.231431	0.0507449
GAS7	-0.232205	0.127541
ADAP1	-0.23228	0.0837159
CD8A	-0.232282	0.173146
SNX15	-0.232439	0.0202123
VAV2	-0.232592	0.0697358
EVI2B	-0.23323	0.268259
ITGAX	-0.233774	0.206214
SHC1	-0.233856	0.0188624
CTNNAL1	-0.235563	0.351917
LILRB1	-0.235671	0.257486
L1CAM	-0.23586	0.232169
PTEN	-0.236751	0.0303134
RAP2B	-0.237928	0.112582
ATP9A	-0.237951	0.0261691
LYVE1	-0.237969	0.212764
RABGGTB	-0.238514	0.0363397
SERPINC1	-0.239043	0.124247
DOCK8	-0.239172	0.13355
STK17B	-0.239553	0.0599044
ITGA7	-0.240094	0.0829113
NOTCH2	-0.240182	0.0265696
GJA1	-0.241184	0.403904
VNN2	-0.241404	0.414067
FNBP1	-0.24165	0.0785398
ARHGEF40	-0.24246	0.0195098
APP	-0.242477	0.0813428
HMOX2	-0.242508	0.113521
CD93	-0.242585	0.118467
TES	-0.243799	0.119694
CPNE8	-0.244672	0.0806845
PAM	-0.244892	0.175251
DSP	-0.245574	0.389933
EPB41L3	-0.245696	0.117967
MLKL	-0.245895	0.0397285
P2RX4	-0.246132	0.124251
MPP1	-0.246659	0.0388028
AKTIP	-0.247026	0.117542
HCK	-0.24749	0.158776
GNAQ	-0.24782	0.0461435
KCNAB2	-0.248198	0.0531071
GNAO1	-0.24857	0.226664
CAPNS2	-0.249722	0.363404
APPL2	-0.250491	0.0613054
STXBP2	-0.251651	0.0082713
MAPK9	-0.252162	0.00373398
CYBB	-0.25223	0.324322
CD36	-0.252689	0.465785
PLD2	-0.25295	0.155801
LRRFIP1	-0.253761	0.0162031
CHMP4B	-0.254159	0.00235995
PALM	-0.255114	0.194981
KANK1	-0.25525	0.152549
ENPEP	-0.255622	0.180996
PTN	-0.255788	0.275275
STK17A	-0.256676	0.182925
JAG1	-0.256679	0.379654
BTK	-0.257048	0.132103
PRSS8	-0.257624	0.275101
HIP1R	-0.257751	0.136603
FGR	-0.257969	0.370737
SPARC	-0.259795	0.176258
RNH1	-0.261595	0.0122574
DOCK5	-0.262348	0.023663
EXOC8	-0.262642	0.00211581
PARVG	-0.263715	0.130303
EHD4	-0.264141	0.00640719
RAB22A	-0.264566	0.0114139
TGM2	-0.264817	0.322695
ITM2B	-0.265142	0.0930839
CSF1R	-0.265264	0.106441
SELP	-0.266358	0.0383483
CAT	-0.266651	0.0161381
LILRB3	-0.266667	0.287304
STRN3	-0.266703	0.010164
RALB	-0.268548	0.130205
STX11	-0.26948	0.120232
MSN	-0.270105	0.00713645
CD163	-0.270119	0.144041
APBB1IP	-0.270521	0.0726395
CACNB1	-0.270597	0.200664
CNRIP1	-0.27083	0.0701356
ADK	-0.271087	0.0566179
RALGPS2	-0.27118	0.0648487
INPP5D	-0.27204	0.0813614
CA12	-0.272804	0.383371
MME	-0.272958	0.33937
RAPGEF2	-0.273296	0.000736147
CEACAM1	-0.273541	0.145812
HK2	-0.273652	0.162077
PRNP	-0.273686	0.236776
PARP14	-0.274056	0.0599998
CD207	-0.274925	0.367383
STAT2	-0.276043	0.0672913
AMOTL2	-0.276482	0.049993
PREX1	-0.277949	0.0243051
BLNK	-0.278873	0.103004
LRP10	-0.279086	0.0479792
LYPLA1	-0.279737	0.041421
JAM3	-0.280771	0.0695745
ANXA2	-0.281034	0.0949217
ARRB2	-0.281462	0.0087711
MYD88	-0.282246	0.0110982
TRADD	-0.283582	0.0243869
ZYX	-0.283671	0.00754919
DGKA	-0.285506	0.120906
CLTB	-0.28565	0.0507729
GNA15	-0.286304	0.196838
PPL	-0.286897	0.278288
SAMHD1	-0.290049	0.0974533
NCS1	-0.291458	0.0856171
RABGGTA	-0.291953	0.00206515
TOM1	-0.292312	0.00485397
HSPG2	-0.292677	0.0902493
GMIP	-0.29292	0.0299655
EFNA1	-0.293267	0.155616
PRKCB	-0.293995	0.146315
LYN	-0.294239	0.0786063
ARHGAP45	-0.294425	0.0484953
GRAP	-0.294431	0.014619
RASGRP2	-0.295607	0.0651007
CDH5	-0.29677	0.00826296
RAB24	-0.297965	0.0199351
PTPRJ	-0.298383	0.0382446
PICALM	-0.298609	0.00426102
CD14	-0.298847	0.00822639
RAC2	-0.299305	0.07954
ITGB2	-0.299644	0.204787
ANKRD13A	-0.299679	0.00473325
PSTPIP2	-0.300139	0.0751499
ATRN	-0.300163	0.0168572
LTF	-0.300341	0.398963
NID2	-0.300489	0.0479899
SIRPA	-0.300579	0.103791
GJB2	-0.301848	0.410385
ATP6V1D	-0.303027	0.0274383
SLC7A5	-0.303205	0.262348
C2	-0.303338	0.0712001
SGCD	-0.303606	0.109308
PLCG1	-0.304256	0.00420214
CYLD	-0.304435	0.000169527
DOK3	-0.304713	0.0645061
STBD1	-0.307385	0.128708
DAPP1	-0.308321	0.0980733
FMNL1	-0.308997	0.0829964
NCKAP1L	-0.310312	0.0614107
CDH3	-0.310315	0.163192
CEACAM8	-0.310515	0.42232
PTPRE	-0.310716	0.00377178
ACTN1	-0.311077	0.0437321
ANPEP	-0.3116	0.0322806
PLS3	-0.311837	0.151099
CD5L	-0.312722	0.113882
A1BG	-0.312924	0.0198132
IFNGR1	-0.313606	0.0818962
IFIT5	-0.313754	0.0226899
PIK3CG	-0.31406	0.0326898
MAPT	-0.315176	0.0684091
BST1	-0.315193	0.129855
EXOC7	-0.315708	0.00118256
PHLDB2	-0.315904	0.0657119
FGG	-0.316662	0.409416
EHD3	-0.317716	0.0107569
F5	-0.31772	0.224404
RGS3	-0.318416	0.00231949
S100A16	-0.318586	0.141872
CSPG4	-0.319399	0.198319
TAX1BP3	-0.319452	0.0103004
LPCAT1	-0.320467	0.00740359
PCDH1	-0.32137	0.0749432
MPZ	-0.322323	0.422118
AMOTL1	-0.324375	0.043279
TRIM16	-0.324525	0.170708
RGS14	-0.325294	0.0297039
ITIH4	-0.325577	0.043615
SNX33	-0.327319	0.00577698
FCGR3A	-0.32796	0.0956904
TMEM126A	-0.328047	0.0337745
MCC	-0.329639	0.00313766
APOBR	-0.3298	0.0339057
GRN	-0.329946	0.0236952
CD177	-0.33044	0.329247
SIGLEC1	-0.330739	0.0358488
ANK1	-0.330922	0.0303275
VASN	-0.331431	0.016228
NT5E	-0.331831	0.0668004
NLRX1	-0.33225	0.0172454
IL16	-0.33348	0.0432135
LRRK2	-0.334022	0.0428288
FGB	-0.334541	0.373558
CORO1A	-0.335686	0.0570632
VPS37B	-0.336136	0.00583707
IRS1	-0.338011	0.0311675
FOLR2	-0.339866	0.116426
BASP1	-0.341869	0.0900418
DUSP22	-0.344127	0.0146415
ITPRID2	-0.345042	0.0448276
TENM2	-0.345091	0.166688
GNB1	-0.34745	0.0130978
STK10	-0.347499	0.00916968
RASSF2	-0.350722	0.0376883
SPTA1	-0.352578	0.0594245
GCA	-0.352727	0.0806561
STXBP1	-0.355781	0.0262402
ADH1B	-0.356643	0.13327
EPB42	-0.35877	0.0601936
SIGLEC14	-0.359258	0.182911
PLSCR3	-0.36171	0.0102303
BICD2	-0.362646	0.08544
DLGAP4	-0.363954	0.00527569
ARF4	-0.364251	0.016621
DUOX1	-0.364341	0.0834306
VLDLR	-0.365247	0.105486
RHCG	-0.366382	0.0209835
SPN	-0.367156	0.0956845
IL36G	-0.369186	0.436809
PRPH	-0.373037	0.0560802
PLEKHA2	-0.374982	0.0132422
FYB1	-0.377037	0.0648668
CFB	-0.379336	0.0274803
PRSS27	-0.379343	0.199775
SGCB	-0.37999	0.0166656
AGRN	-0.381016	0.0619814
GPRC5A	-0.381148	0.307727
RILPL1	-0.38152	0.000416716
PKP3	-0.382301	0.192273
LPCAT2	-0.382632	0.00234895
OAS3	-0.383962	0.0614465
LIMA1	-0.384456	0.00424771
C4A	-0.384978	0.194978
FCHO2	-0.385412	0.000151531
ITGAM	-0.387371	0.123059
ITGB6	-0.387911	0.220386
PLEC	-0.388727	0.00443877
FLNC	-0.389215	0.0654582
MYO1B	-0.389586	0.0187127
GSN	-0.390284	0.00293092
UBAP1	-0.3905	0.000978317
CASP1	-0.390801	0.0418986
WDR1	-0.391473	5.08956e-05
FLNB	-0.392097	0.0322339
BTN3A3	-0.392703	0.0245812
LDLR	-0.393328	0.214658
TBC1D2	-0.394058	0.0457756
PXN	-0.395952	0.00372798
CTSG	-0.399508	0.179241
F11	-0.400083	0.0338291
C1QTNF5	-0.403497	0.106971
C4B	-0.40886	0.0254445
LRRC8E	-0.40944	0.0316323
APOE	-0.409701	0.04662
F9	-0.411167	0.0893732
STX3	-0.411371	0.00118701
SKAP2	-0.41182	0.0314732
MISP	-0.418249	0.100857
ANXA3	-0.419166	0.124065
OBSCN	-0.420072	0.00824692
ENDOU	-0.42094	0.201342
PLCD1	-0.422104	0.0503195
PLA2G2A	-0.423266	0.328902
CAV1	-0.424373	0.0428641
CHMP2B	-0.427661	0.000992515
BIN1	-0.429937	0.0157781
CKB	-0.429957	0.16548
F10	-0.429972	0.0976306
PI4K2A	-0.430168	0.00155072
SGCG	-0.43604	0.0526988
C9	-0.438261	0.0861923
ENPP2	-0.439817	0.0694022
TF	-0.441574	0.00320914
TNFSF10	-0.447209	0.0194244
EHD1	-0.4482	7.35763e-05
PTK6	-0.448596	0.0666773
F2	-0.45094	0.0286902
C3	-0.451912	0.00225282
SPTB	-0.455133	0.00655447
RAP2C	-0.456239	0.00517646
TCAF2	-0.457816	0.0163715
PANX1	-0.457978	0.0316772
CARD14	-0.458886	0.0378833
NCF1	-0.459815	0.111761
FN1	-0.459873	0.122066
LDLRAP1	-0.465168	0.00179081
NCAM1	-0.466138	0.0231686
CFP	-0.467085	0.0153754
PLAUR	-0.467221	0.0101792
AFAP1L2	-0.467882	0.0248541
PLAU	-0.470487	0.0718895
CP	-0.473232	0.00574748
AMBP	-0.476305	0.000726629
EPS8L1	-0.479465	0.0606764
CD209	-0.481079	0.0623978
PSTPIP1	-0.481536	0.00146904
DMD	-0.490862	0.00365969
ATP1A2	-0.495257	0.00316422
KNG1	-0.49609	0.0021311
CAV2	-0.496276	0.0545336
IL1RN	-0.49792	0.102111
PRX	-0.4996	0.00959485
F12	-0.500826	0.0150859
NDRG1	-0.501951	0.0916677
APOA1	-0.507938	0.00182998
COL17A1	-0.508612	0.129428
PROS1	-0.512681	0.0459325
MMP2	-0.515343	0.0284362
RIN1	-0.520853	0.0154061
MGLL	-0.523655	0.00629444
RND3	-0.528552	0.00566086
AQP3	-0.53077	0.0335765
JPH2	-0.536981	0.00102473
MYPN	-0.542932	0.00340769
DYSF	-0.544838	0.00112556
PLIN4	-0.547667	0.00221394
HTRA1	-0.549178	0.0458541
ENO3	-0.553025	0.00997798
PIGR	-0.570968	0.145076
S100A12	-0.580974	0.12546
PLEK2	-0.584162	0.0108047
ADAP2	-0.584422	1.35249e-05
TGM1	-0.598451	0.19353
HRG	-0.600001	0.00068569
KLKB1	-0.601606	0.00135061
DUOXA1	-0.601613	0.0587746
AHNAK2	-0.617935	0.0814077
TGFBI	-0.618514	0.00498752
FBP2	-0.629767	0.0246207
FHL1	-0.635938	0.0117695
C4BPB	-0.642109	0.0350336
CST3	-0.646275	5.32552e-05
HOMER3	-0.649971	6.23481e-05
GLDC	-0.652751	0.106286
GBP4	-0.65511	0.00612854
SERPINB3	-0.655326	0.142241
C4BPA	-0.65996	0.0448362
PLCH2	-0.661415	0.000313709
RYR1	-0.666118	0.000219544
RHOD	-0.666643	0.0159744
PLG	-0.670759	0.0222914
CASP4	-0.67484	0.000401127
ALOX15B	-0.677615	0.0214427
SERPINB2	-0.679402	0.0632142
GSDME	-0.688826	0.00239043
F3	-0.69101	0.0726919
CYB5R1	-0.699776	7.21179e-05
RAB38	-0.700214	0.0273023
CLCA2	-0.726656	0.0416361
ANXA8	-0.730112	0.0166244
FABP5	-0.767216	0.110567
SERPINE1	-0.768394	0.0770857
GBP1	-0.817573	0.000996516
PCDHGC5	-0.821054	0.018501
MYOT	-0.836979	0.000606682
DSG1	-0.838202	0.0822765
SDCBP2	-0.844867	0.0237702
S100A9	-0.85014	0.0146733
KLHL41	-0.853909	0.00154867
STEAP4	-0.877322	0.00459674
RRAD	-0.886325	0.000255543
TRDN	-0.926511	0.00341878
S100A8	-1.01721	0.00945818
CAVIN4	-1.02829	0.00141112
GSDMC	-1.04269	0.00330731
CA2	-1.15842	0.000127958
HEPHL1	-1.25694	0.00452095
SERPINB4	-1.25768	0.0171804
CAV3	-1.30476	0.000337912
GSDMA	-1.33447	0.00132757
CDSN	-1.37997	0.0297543
